# Supplementary material for: Construction and Validation of a Systematic Ethogram of Macaca fascicularis in a Free Enclosure
Source: PLoS One. 2012 May 25;7(5):e37486. doi: 10.1371/journal.pone.0037486 (PMC3360774; doi:10.1371/journal.pone.0037486)
Supplement: File S3 — Ethogram-raw data. (XLS) [file pone.0037486.s003.xls]

## Sheet: Numbers of Ethogram
observations	feeding_while_hanging	feeding_while_sitting	drinking	chewing	lick_food_residue_of_the_cage	eat_something_catch_from_body	pick_food_rest	feeding_while_sitting_on_the_board	embrace	lick_gential_area	button_present	mount	copulation	sitting_rest	sitting_rest_but_face_the_wall	sitting_on_the_board	lying_rest	climbing_rest	hanging_on_the_iron_chain_rest	hanging_on_the_skylight_rest	sitting_and_sleeping	hanging_on_the_ventilator	nursing	hold_baby	mutual_grooming	been_groomed	driving	fighting	flighting	bite	been_invade	position_shift	alert_jumping	watch_company	involuntary_call	lip_smacking	galloping	walking_on_the_board	walking_aside	climibing	walking_on_the_iron_chain	hang_walk_on_the_skylight	standing	quiver	playing	licking_hair	scratching_body_by_hindleg	scratching_body_by_foreleg	yawn
observation0825	0	0	0	0	0	0	0	0	1	0	0	0	0	8	0	0	0	0	0	0	0	0	6	0	0	3	0	0	0	0	0	0	0	12	0	2	0	0	7	0	0	0	0	4	0	1	0	0	2
Observation0826	0	0	0	0	1	0	0	0	4	0	0	0	0	14	0	0	0	3	0	0	0	0	0	0	0	0	0	0	0	0	0	2	0	18	0	0	0	0	14	11	0	4	1	2	0	0	0	0	1
Observation0827	0	0	0	0	0	0	0	0	2	0	0	0	0	14	0	0	0	0	0	0	0	0	0	0	2	1	0	0	0	0	0	4	0	15	0	1	0	0	13	0	0	0	0	0	0	0	0	0	1
Observation0841	0	2	0	2	0	0	2	0	6	0	0	0	0	23	0	0	0	4	0	0	0	0	0	0	0	0	0	0	0	0	0	1	1	52	0	1	0	0	27	6	0	0	0	2	0	0	0	16	1
Observation0848	0	0	0	0	0	0	0	0	1	0	0	0	0	1	0	1	0	0	0	0	0	0	0	0	0	0	0	0	0	0	0	0	0	4	0	0	0	0	1	1	0	0	0	0	0	0	0	0	0
Observation0849	0	0	0	0	0	0	0	0	4	0	1	0	0	11	0	0	0	0	0	0	0	0	0	0	1	0	0	0	0	0	0	0	0	27	0	3	1	0	10	0	0	0	0	5	0	0	0	6	2
Observation0864	0	0	0	0	0	0	0	0	8	0	0	0	0	14	0	0	0	0	0	0	0	0	5	8	0	2	0	0	2	0	0	6	0	26	0	2	0	0	12	0	0	0	0	1	0	0	0	5	1
Observation08720J	0	0	0	0	0	0	0	0	0	0	0	0	0	0	0	15	0	1	0	0	0	0	2	0	6	8	0	0	0	0	0	2	2	27	0	0	0	10	0	2	0	0	1	1	0	0	0	7	0
Observation08730J	0	0	0	0	0	0	0	0	0	0	0	0	0	0	0	3	0	0	0	0	0	0	0	0	0	2	0	0	0	0	0	0	0	3	0	0	0	2	0	1	0	0	0	0	0	0	0	0	0
Observation0880	0	0	0	0	0	0	1	0	0	0	0	0	1	20	0	0	0	3	0	0	0	0	0	0	0	0	0	0	2	0	0	3	0	25	0	4	0	0	21	4	0	0	0	1	0	0	0	4	1
Observation08870J	0	0	0	0	0	0	0	0	0	0	0	0	0	0	0	5	0	0	0	0	0	0	27	23	2	5	0	0	0	0	0	0	0	30	0	0	0	4	0	1	0	0	1	0	0	0	0	6	0
Observation08940J	0	0	0	2	0	0	17	0	2	0	0	0	0	29	0	0	0	1	0	0	0	0	0	0	0	0	0	0	0	0	0	0	0	33	0	1	1	0	27	2	0	0	3	0	0	0	0	13	0
Observation08950J	0	0	0	0	0	0	0	0	0	0	0	0	0	19	0	6	0	1	0	0	0	0	0	3	2	0	0	0	0	0	0	0	2	28	0	0	0	6	20	6	0	0	6	1	3	0	0	4	1
Observation0909	0	0	0	5	1	0	8	0	3	0	0	0	0	10	0	20	0	0	0	0	0	0	0	0	1	5	0	0	0	0	0	0	8	27	0	0	0	21	13	12	0	1	2	3	1	0	0	1	2
Observation09180J	0	0	0	2	0	0	14	0	0	0	0	0	0	28	0	0	0	1	0	0	0	0	0	0	0	1	0	0	0	0	0	3	0	34	0	1	0	0	26	2	0	0	2	0	0	0	0	19	0
Observation0925	0	0	0	0	0	0	0	0	0	0	0	0	0	2	0	2	0	1	0	0	0	0	0	3	0	0	0	0	0	0	0	0	0	5	0	1	0	0	2	3	0	0	0	0	0	0	0	0	0
Observation0926	0	0	0	0	0	0	0	0	0	0	0	0	0	1	0	0	0	0	0	0	0	0	0	1	0	0	0	0	0	0	0	0	0	4	0	0	0	0	0	1	0	0	0	0	0	0	0	3	0
Observation0927	0	0	0	0	0	0	0	0	1	0	0	0	0	4	0	0	0	1	0	0	0	0	2	8	0	1	0	0	0	0	0	0	0	7	0	1	0	0	2	2	0	0	0	0	0	0	4	6	0
Observation09340J	1	4	0	3	0	0	1	0	0	0	0	0	0	3	0	8	0	3	0	0	0	0	3	20	0	0	0	0	0	0	0	0	2	23	0	0	0	9	4	10	0	0	1	0	0	0	0	1	1
Observation09410J	0	0	0	0	0	0	0	0	0	0	0	0	0	6	0	6	0	2	0	0	0	0	0	0	0	0	0	0	0	1	0	1	3	16	0	0	1	7	7	4	0	0	2	1	0	0	1	7	3
Observation09420J	0	0	0	0	0	0	0	0	0	0	0	0	0	3	0	0	0	0	0	0	0	0	0	0	0	0	0	0	0	0	0	1	0	12	0	0	0	0	1	0	0	0	0	1	0	0	6	14	1
Observation09580J	0	0	0	0	0	0	0	0	2	0	0	0	0	17	0	0	4	0	0	0	0	0	0	0	0	2	0	0	0	0	0	1	0	23	0	0	0	0	15	0	0	0	4	1	0	0	0	13	1
Observation09660J	0	0	0	0	0	0	0	0	1	0	0	0	0	11	0	0	0	0	0	0	0	0	0	0	0	2	0	0	0	0	0	0	0	11	0	0	0	0	13	0	0	0	7	0	0	0	0	0	0
Observation09670J	0	0	0	0	4	0	0	0	0	0	0	0	0	16	1	0	0	0	0	0	0	0	0	1	1	0	0	0	0	0	0	0	0	17	0	0	0	0	20	0	0	0	7	2	1	0	0	0	1
Observation09740J	0	0	0	0	0	0	0	0	0	0	0	0	0	1	0	3	0	0	0	0	0	0	1	4	1	0	0	0	0	0	0	0	1	10	0	0	0	4	2	3	0	0	0	1	0	0	0	6	0
Observation09750J	0	0	0	0	0	0	0	0	0	0	0	0	0	1	0	8	0	1	0	0	0	0	0	1	14	0	0	0	0	0	0	0	0	27	0	0	0	8	1	2	0	0	1	2	0	0	0	7	1
Observation0982	0	0	0	0	0	0	0	0	5	0	0	0	0	9	0	0	0	0	0	0	0	0	0	0	0	0	0	0	0	0	0	5	0	9	0	1	0	0	8	0	0	0	0	3	0	4	0	3	1
Observation0989	0	0	0	0	0	0	0	0	3	0	0	0	0	13	0	0	0	0	0	0	0	0	6	3	0	4	0	0	1	0	0	0	0	17	0	0	0	0	12	0	0	0	0	2	0	0	0	3	1
Observation0996	0	0	0	0	0	0	0	0	0	0	0	0	0	3	0	8	0	0	0	0	0	0	0	0	2	0	0	0	0	0	0	1	0	13	0	0	0	10	3	1	0	0	0	3	0	0	1	8	2
Observation10040J	0	0	0	0	1	0	0	0	0	0	0	0	0	22	0	11	1	0	0	3	0	0	9	22	2	0	0	0	0	0	0	0	0	49	0	0	0	7	24	6	0	2	5	2	0	0	1	12	0
Observation10120J	1	1	0	2	0	0	2	0	0	0	0	0	0	20	0	0	0	21	0	0	0	0	0	0	0	1	0	0	0	0	0	2	3	43	0	0	0	0	17	28	0	0	5	0	0	0	1	4	0
Observation1019	0	0	0	3	0	0	2	0	0	0	0	0	0	16	0	0	0	4	0	0	0	0	0	0	0	0	0	0	0	0	0	11	0	17	0	0	0	0	17	5	0	0	0	1	0	0	0	4	1
Observation10260J	0	5	0	3	0	0	2	0	2	0	0	0	0	17	0	0	0	0	0	0	0	0	0	0	0	0	0	0	0	0	0	0	0	26	0	0	0	0	21	0	0	0	1	0	0	0	0	5	0
Observation10270J	1	8	0	0	0	0	1	0	0	0	0	0	0	5	0	0	0	4	0	0	0	0	0	0	0	0	0	0	0	0	0	3	1	18	0	0	1	0	6	6	0	0	0	1	0	0	0	0	0
Observation1034	0	0	0	0	0	0	0	0	1	0	0	0	0	1	0	0	0	0	0	0	0	0	0	0	0	1	0	0	0	0	0	0	0	25	0	0	0	0	0	0	0	0	0	1	0	0	0	1	5
Observation10420J	0	0	0	0	0	0	0	0	5	0	0	0	0	0	0	2	0	0	0	1	0	0	0	1	1	3	0	0	0	0	0	0	0	7	0	0	0	0	0	2	0	0	0	1	0	1	0	12	1
Observation1051	0	0	0	0	0	0	0	0	0	0	0	0	1	31	0	0	0	2	0	0	0	0	0	0	1	0	0	0	1	0	0	6	0	33	0	0	1	0	32	3	0	0	0	3	1	0	0	7	2
Observation1058	0	0	0	0	0	0	0	0	1	0	2	0	1	11	0	0	0	0	0	0	0	0	0	0	2	2	0	0	3	0	0	9	0	15	0	0	0	0	6	0	0	0	2	1	0	0	1	9	1
Observation10660J	0	6	0	1	0	0	4	0	1	0	0	0	0	10	0	0	0	0	0	0	0	0	0	0	0	3	0	0	0	0	0	2	0	16	0	0	0	0	14	0	0	0	4	2	0	0	0	0	2
Observation1073	0	12	0	6	0	0	7	1	0	0	0	0	0	18	0	1	0	6	0	0	0	0	0	5	0	0	0	0	0	0	0	10	0	34	0	0	0	1	23	8	0	0	0	0	0	0	0	2	0
Observation10800J	0	0	0	2	0	0	0	0	1	0	0	0	0	20	0	0	0	2	0	0	0	0	1	13	0	0	0	0	0	0	0	1	0	24	0	0	1	0	18	3	0	0	0	2	0	0	0	0	0
Observation1087	0	0	0	0	0	0	0	0	2	0	0	0	0	2	0	0	0	0	0	0	0	0	0	0	0	0	0	0	0	0	0	0	0	15	0	0	0	0	1	0	0	0	0	1	0	0	0	5	2
Observation1088	0	0	0	0	0	0	0	0	2	0	0	0	0	2	0	0	0	0	0	0	0	0	0	0	1	0	0	0	0	0	0	0	0	8	0	0	0	0	1	0	0	0	0	0	0	0	1	4	1
Observation10950J	0	0	0	0	0	0	0	0	0	0	0	0	0	14	0	0	0	16	0	0	0	0	0	0	2	0	0	0	0	0	0	0	2	39	0	0	0	0	14	18	0	0	0	0	0	0	3	11	0
Observation11030J	0	2	0	3	0	0	1	0	1	0	0	0	0	4	0	0	0	7	0	0	0	0	0	0	0	1	0	0	0	0	0	0	0	13	0	0	0	0	6	8	0	0	0	0	0	0	0	1	0
Observation11040J	0	3	0	0	0	0	1	0	2	0	0	0	0	8	0	0	0	0	0	0	0	0	0	0	0	0	0	0	0	0	0	1	0	11	0	0	1	0	8	0	0	0	0	0	0	0	0	0	2
Observation11200J	0	10	0	1	0	0	4	0	0	0	0	0	0	13	0	13	0	3	0	0	0	0	0	0	0	0	0	0	0	0	0	0	2	43	0	0	0	12	23	9	0	0	6	0	0	0	2	4	0
Observation1127	0	0	0	0	0	0	1	0	0	0	0	0	0	17	0	0	0	0	0	0	0	0	0	0	0	0	0	0	0	0	0	1	0	20	0	1	0	0	15	0	0	0	0	0	0	0	0	7	0
Observation1128	0	0	0	0	1	0	0	0	0	0	0	0	0	4	0	0	0	0	0	0	0	0	0	0	0	0	0	0	0	0	0	1	0	4	0	0	0	0	3	0	0	0	0	1	0	1	0	6	2
Observation1129	0	0	0	0	0	0	0	0	0	0	0	0	0	23	0	0	0	0	0	0	0	0	0	0	0	0	0	0	0	0	0	7	0	19	0	0	0	0	23	0	0	0	0	2	0	0	0	2	0
Observation1130	0	0	0	0	0	0	0	0	1	0	0	0	3	14	0	0	0	0	0	0	0	0	0	0	0	0	0	0	0	0	0	3	0	14	0	0	0	0	14	2	0	0	0	1	0	0	0	1	0
Observation1144	0	0	0	0	0	0	0	0	0	0	0	2	1	2	0	4	0	0	0	0	0	0	0	0	1	2	0	0	5	0	0	0	1	11	0	0	0	3	2	0	0	0	0	0	0	1	0	7	0
Observation1152	0	0	0	1	0	8	9	0	0	0	0	0	0	13	0	0	0	2	0	0	0	0	0	0	0	0	0	0	0	0	1	14	1	16	0	1	0	0	10	3	0	0	0	0	0	0	1	3	3
Observation11600J	0	0	0	0	0	0	0	0	0	0	0	0	0	3	0	0	0	0	0	0	0	0	0	0	0	0	0	0	0	0	0	0	0	3	0	0	0	0	2	0	0	0	0	0	0	0	0	0	0
Observation11610J	0	0	0	0	0	0	0	0	0	0	0	0	0	5	0	0	0	6	0	0	0	2	0	0	0	0	0	0	0	0	0	0	0	15	0	0	0	0	6	9	0	0	2	0	0	0	1	4	0
Observation1168	0	0	0	0	0	0	0	0	0	0	0	0	0	4	0	0	0	6	0	0	0	0	0	0	0	0	0	0	0	0	0	3	0	11	0	3	0	0	4	6	0	0	0	0	0	0	2	1	0
Observation11750J	0	0	0	0	0	0	5	0	1	0	0	0	0	12	0	2	0	0	0	0	0	0	0	0	5	0	0	0	0	0	0	0	1	16	0	0	0	0	12	1	0	0	1	2	0	2	0	3	0
Observation1183	0	0	0	3	0	0	5	0	2	0	0	0	0	13	0	0	0	0	0	0	0	0	0	0	0	1	0	0	0	0	0	6	0	18	0	0	0	0	14	0	0	0	0	1	0	2	0	4	1
Observation1184	0	0	0	1	0	0	3	0	0	0	0	0	0	44	2	0	0	0	0	0	0	0	0	0	0	1	0	0	0	0	0	4	0	34	0	0	0	0	52	2	0	0	0	2	0	0	0	0	1
Observation12010J	0	0	0	0	0	0	0	0	5	0	0	0	0	4	0	0	0	0	0	0	2	0	0	0	0	0	0	0	0	0	0	0	0	16	0	0	0	0	0	0	0	0	1	1	0	0	0	1	0
Observation12020J	0	0	0	0	0	0	0	0	1	0	0	0	4	0	0	12	0	0	0	0	0	0	0	0	6	1	0	0	0	0	0	1	1	14	0	0	0	11	0	0	0	0	4	0	0	0	0	0	3
Observation12030J	0	0	0	0	0	0	0	0	1	0	0	0	0	2	0	0	0	0	0	0	0	0	0	0	0	1	0	0	0	0	0	0	0	8	0	0	0	0	1	0	0	0	0	1	0	0	0	7	0
Observation12040J	0	0	0	0	0	0	0	0	1	0	0	0	0	2	0	0	0	0	0	0	0	0	0	0	0	0	0	0	0	0	0	0	0	4	0	0	0	0	1	0	0	0	0	1	0	0	0	0	0
Observation12230J	0	0	0	0	0	0	0	0	0	0	0	0	0	28	0	0	0	0	0	0	0	0	5	11	2	8	0	0	0	0	0	0	0	37	0	0	0	0	27	0	0	0	2	2	0	0	0	7	0
Observation1230	0	0	0	0	0	0	0	0	1	0	1	0	0	10	0	2	2	0	0	0	0	0	0	0	2	7	0	0	0	0	1	3	0	15	0	0	0	2	8	2	0	0	0	0	0	0	2	3	2
Observation1231	0	0	0	0	0	0	0	0	0	0	0	0	0	1	0	0	0	0	0	0	0	0	0	0	0	0	0	0	0	0	0	0	0	2	0	0	0	0	0	0	0	0	0	0	0	0	0	2	0
Observation12390J	0	4	0	4	0	0	1	0	0	0	0	0	0	12	0	0	0	0	1	0	0	0	0	0	0	4	0	0	0	0	0	0	0	17	0	0	0	0	17	2	0	2	1	4	0	0	2	1	2
Observation12460J	2	2	0	4	0	0	0	0	0	0	0	0	0	3	0	0	0	7	2	0	0	0	0	16	0	1	0	0	0	0	0	0	0	18	0	0	0	0	6	12	0	0	0	0	1	0	0	3	0
Observation1253	0	0	0	0	0	0	0	0	2	0	0	0	0	2	0	0	0	0	0	0	0	0	0	0	0	0	0	0	0	0	0	0	0	3	0	0	0	0	1	0	0	0	0	2	0	0	0	1	1
Observation1254	0	6	0	3	0	0	0	0	2	0	0	0	0	10	0	0	0	0	0	0	0	0	0	0	0	0	0	0	1	0	0	4	0	20	0	0	0	0	13	0	0	0	0	1	0	0	0	1	2
Observation1269	0	0	0	0	0	0	2	0	0	0	0	0	1	7	0	10	1	0	0	1	0	0	5	10	4	0	0	0	0	0	0	10	0	22	0	2	0	4	10	6	0	1	1	1	0	0	0	17	0
Observation12760J	0	0	0	0	0	0	0	0	0	0	0	0	0	6	0	0	0	0	0	0	0	0	1	6	0	2	0	0	0	0	0	0	0	6	0	0	0	0	5	0	0	0	1	0	0	0	0	5	1
Observation12770J	0	0	0	0	0	0	0	0	0	0	0	0	0	13	0	0	0	0	0	0	0	0	0	0	7	2	0	0	0	0	0	1	0	19	0	0	0	0	12	0	0	0	3	0	0	0	0	6	1
Observation1291	0	3	0	4	0	0	1	0	0	0	0	0	0	10	0	1	0	3	0	0	0	0	0	10	0	0	0	0	0	0	0	6	0	17	0	1	0	0	13	7	0	0	1	1	0	0	1	9	1
Observation12980J	0	1	0	0	0	0	0	0	0	0	0	0	0	17	0	0	0	2	0	0	0	0	2	21	0	4	0	0	0	0	0	1	0	23	0	0	1	0	15	3	0	0	0	0	0	0	0	1	0
Observation1306	0	0	0	0	0	0	0	0	4	0	0	0	0	3	0	0	0	0	0	0	0	0	0	0	0	0	0	0	0	0	0	4	0	3	0	0	0	0	2	0	0	0	0	2	0	0	0	2	0
Observation13130J	0	0	0	0	0	0	0	0	2	0	0	0	0	24	0	0	0	0	0	0	0	0	2	9	0	0	0	0	0	0	0	3	0	27	0	0	0	0	21	0	0	0	3	1	4	0	3	3	0
Observation1323	0	1	0	1	0	0	1	0	2	0	0	0	0	14	0	1	0	1	0	0	0	0	0	0	0	0	0	0	3	0	0	12	0	17	0	0	0	1	16	0	0	0	0	1	0	0	1	8	0
Observation1324	0	0	0	0	0	0	0	0	0	0	0	0	0	6	0	0	0	0	0	0	0	0	0	0	0	0	0	0	0	0	1	5	0	10	0	0	0	0	7	0	0	0	0	1	0	0	0	1	0
Observation1325	0	0	0	0	0	0	0	0	0	0	0	0	0	0	0	0	0	1	0	0	0	0	0	0	0	0	0	0	0	0	0	5	0	1	0	0	0	0	0	0	0	0	0	0	0	0	0	1	1
Observation13400J	0	0	3	0	0	0	0	0	2	0	0	0	0	1	0	0	0	11	0	0	0	0	0	0	0	0	0	0	0	0	0	0	0	16	0	0	0	0	1	12	0	0	1	0	0	14	0	13	0
Observation13410J	0	0	0	0	0	0	0	0	4	0	0	0	0	10	0	7	0	3	0	0	0	0	0	0	0	0	0	0	0	0	0	1	4	20	0	0	0	3	8	6	0	0	0	1	0	0	0	0	0
Observation13420J	0	0	0	0	0	0	0	0	3	0	0	0	0	25	0	0	0	3	0	0	0	0	0	0	0	0	0	0	0	0	0	2	0	32	0	0	0	0	22	3	0	0	1	0	0	0	4	4	1
Observation1366	0	0	0	0	0	0	0	0	0	0	0	0	0	9	0	0	0	0	0	0	0	0	6	9	0	0	0	0	0	0	0	1	0	13	0	5	0	0	7	0	0	0	1	0	2	0	0	7	0
Observation1367	0	0	0	0	0	0	0	0	1	0	1	0	0	8	0	0	0	0	0	0	0	0	0	1	0	1	0	0	0	0	0	1	0	8	0	0	0	0	6	0	0	0	0	1	0	0	0	0	2
Observation1368	0	0	0	1	0	2	4	0	0	0	0	0	0	8	0	0	0	0	0	0	0	0	0	0	0	0	0	0	0	0	0	2	0	9	0	0	0	0	7	0	0	0	0	0	0	1	0	2	1
Observation1369	0	0	0	0	0	0	0	0	0	0	0	0	0	10	0	0	0	1	0	0	0	0	0	0	0	0	0	0	0	0	0	3	0	11	0	0	0	0	10	2	0	0	0	2	0	0	0	0	2
Observation1382	0	0	2	0	0	0	0	0	1	0	0	0	0	13	0	2	0	0	0	0	0	0	3	1	6	2	0	0	0	0	0	5	0	20	0	0	0	0	13	2	0	0	1	6	0	4	1	6	2
Observation1389	0	0	0	0	0	0	0	0	1	0	0	0	0	10	0	0	1	0	0	0	0	0	0	0	1	3	0	0	0	0	0	5	0	12	0	0	0	0	7	0	0	0	0	1	0	0	4	8	2
Observation1390	0	0	0	0	0	0	0	0	4	0	0	0	0	5	0	0	0	0	0	0	0	0	1	0	0	0	0	0	0	0	0	2	0	5	0	0	0	0	4	0	0	0	0	1	0	0	0	0	1
Observation13970J	0	0	0	0	0	0	0	0	1	0	0	0	0	0	0	2	0	0	0	0	0	0	0	2	0	0	0	0	0	0	0	1	0	3	0	0	0	0	0	0	0	0	0	0	0	0	0	3	0
Observation13980J	0	0	0	0	0	0	0	0	0	0	0	0	0	0	0	5	0	0	0	0	0	0	0	3	0	0	0	0	0	0	0	0	1	5	0	0	0	3	0	1	0	1	0	0	0	0	0	0	0
Observation1406	0	0	0	0	0	0	0	0	0	0	0	0	0	1	0	0	0	0	0	0	0	0	0	0	0	0	0	0	0	0	0	1	0	1	0	0	0	0	0	0	0	0	0	0	0	0	0	0	0
Observation1407	0	0	0	0	0	0	0	0	1	0	0	0	0	8	0	0	0	2	0	0	0	0	0	0	1	0	0	0	0	0	0	7	0	12	0	0	0	0	9	3	0	0	0	1	0	0	0	0	0
Observation14140J	0	0	0	0	0	0	0	0	0	0	0	0	0	1	0	2	0	0	0	0	0	0	0	0	0	0	0	0	0	0	0	0	0	10	0	0	0	0	2	2	0	0	0	0	0	0	0	9	0
Observation14150J	0	0	0	0	0	0	0	0	0	0	0	0	0	2	0	4	1	1	0	0	0	0	0	0	0	3	0	0	0	0	0	0	0	11	0	0	0	2	1	4	0	0	0	0	0	0	0	5	0
Observation1422	0	0	0	0	0	0	0	0	0	0	0	0	0	26	0	7	0	0	0	0	0	0	2	16	1	1	0	0	0	0	1	3	0	32	0	0	0	8	29	4	0	0	3	1	0	0	0	2	1
Observation14290J	0	0	0	0	0	0	0	0	2	0	0	0	0	12	0	0	0	0	0	0	0	0	0	0	3	2	0	0	0	0	0	1	0	16	0	0	0	0	8	0	0	0	3	0	1	0	0	8	0
Observation14360J	0	0	0	0	0	0	0	0	0	0	0	0	0	0	0	0	0	1	0	0	0	0	0	0	4	0	0	0	0	0	0	0	0	8	0	0	0	0	0	0	0	0	0	0	0	0	0	11	1
Observation14370J	0	0	0	0	0	0	0	0	1	0	0	0	0	4	0	1	0	0	0	0	0	0	2	8	0	0	0	0	0	0	0	0	0	7	0	0	0	1	7	1	0	0	3	0	0	0	1	0	0
Observation14380J	0	0	0	0	0	0	0	0	2	0	0	0	0	5	0	5	0	1	0	0	0	0	0	0	5	0	0	0	0	0	0	1	1	12	0	0	0	4	3	3	0	0	1	0	0	0	0	3	0
Observation1460	0	2	0	1	0	0	4	0	0	0	0	0	0	1	0	0	0	0	4	0	0	0	3	0	0	0	0	0	1	0	0	5	0	7	0	0	0	0	3	1	4	0	2	1	0	0	3	15	0
Observation14670J	0	0	0	0	0	0	0	0	0	0	0	0	0	7	0	1	0	2	0	0	0	0	0	0	5	0	0	0	0	0	0	0	1	34	0	0	0	0	8	3	0	0	0	0	0	5	0	19	1
Observation1475	0	2	0	4	0	0	1	1	0	0	0	0	1	15	0	3	0	1	0	0	0	0	4	13	4	1	0	0	0	0	0	2	0	19	0	0	0	1	19	7	0	0	0	0	0	2	0	7	0
Observation1482	0	0	0	0	0	0	0	0	0	0	0	0	0	4	0	0	0	2	0	0	0	0	0	0	0	0	0	0	0	0	0	2	0	4	0	0	0	0	3	1	0	0	0	4	0	0	0	19	2
Observation1483	0	0	0	0	0	0	0	0	0	0	0	0	0	0	0	1	0	0	0	0	0	0	0	0	0	0	0	0	0	0	0	0	0	1	0	0	0	0	0	0	0	0	0	0	0	0	0	2	0
Observation1484	0	0	0	0	0	0	0	0	4	0	1	0	4	0	0	6	0	0	0	0	0	0	0	0	6	2	0	0	0	0	0	2	2	6	0	1	0	1	0	0	0	0	0	0	0	0	0	2	1
Observation1485	0	0	0	0	0	0	0	0	4	0	0	0	0	13	0	0	0	0	0	0	0	0	0	1	0	3	0	0	2	0	0	1	0	11	0	2	0	0	10	0	0	0	2	3	0	0	0	0	1
Observation1502	0	0	0	0	0	0	0	0	0	0	0	0	0	16	0	1	0	0	0	0	0	0	0	6	0	3	0	0	0	0	0	1	0	17	0	0	0	2	16	2	0	0	0	0	0	0	0	2	1
Observation15110J	0	0	0	0	0	0	0	0	0	0	0	0	0	22	0	0	0	7	0	0	0	0	0	0	1	0	0	0	0	0	0	3	0	33	0	0	0	0	19	7	0	0	0	0	0	0	0	7	0
Observation15120J	0	0	0	0	0	0	0	0	0	0	1	0	0	10	0	1	0	0	0	1	0	0	2	1	2	0	0	0	0	0	0	0	0	20	0	0	0	1	16	3	0	2	9	1	0	0	0	4	1
Observation1525	0	0	0	0	0	0	0	0	0	0	1	0	0	5	0	0	0	0	0	0	0	0	0	0	0	3	0	0	0	0	0	0	0	5	0	0	0	0	3	0	0	0	1	1	0	0	0	0	0
Observation1526	0	0	0	0	0	0	0	0	1	0	0	0	0	5	0	0	0	0	0	0	0	0	0	0	0	0	0	0	0	0	0	0	0	5	0	0	0	0	5	0	0	0	0	3	0	0	0	14	10
Observation15330J	0	0	0	0	0	0	0	0	1	0	0	0	0	15	0	0	0	0	0	0	0	0	0	0	0	3	0	0	0	0	0	0	0	23	0	0	0	0	16	0	0	0	2	4	0	0	1	2	2
Observation1540	0	0	0	0	0	0	0	0	0	0	0	0	0	2	0	0	0	0	0	0	0	0	3	4	0	0	0	0	0	0	0	0	1	2	0	1	0	0	0	0	0	0	0	1	0	0	0	0	0
Observation1541	0	0	0	1	0	0	1	0	0	0	1	0	0	7	0	0	0	0	0	0	0	0	1	2	0	0	0	0	0	0	0	1	0	7	0	0	0	0	6	0	0	0	0	0	0	0	0	0	0
Observation15480J	0	0	0	0	0	0	0	0	0	0	0	0	1	2	0	0	0	5	1	0	0	0	0	0	0	0	0	0	0	0	0	0	0	9	0	0	1	0	3	5	0	2	1	0	0	0	0	1	0
Observation15490J	0	4	0	2	0	0	1	0	0	0	0	0	0	6	0	0	0	3	0	0	0	0	0	0	1	0	0	0	0	0	0	1	0	15	0	0	0	0	8	4	0	0	0	1	0	0	0	2	0
Observation1556	0	0	0	0	0	0	0	0	3	0	0	0	0	0	0	4	0	0	0	0	0	0	0	0	0	0	0	0	0	0	0	0	0	3	0	0	0	4	0	0	0	0	0	0	0	0	0	2	0
Observation1557	0	0	0	0	0	0	0	0	0	0	0	0	0	4	0	0	0	0	0	0	0	0	0	0	0	0	0	0	0	0	0	8	0	8	0	1	0	0	3	0	0	0	0	1	0	0	3	6	5
Observation15720J	0	0	0	0	0	0	0	0	4	0	0	0	0	18	0	0	0	2	0	0	0	0	0	0	0	1	0	0	0	0	0	1	0	21	0	0	0	0	17	3	0	0	1	0	0	0	0	7	0
Observation1579	0	0	0	0	0	0	0	0	1	0	1	0	0	9	0	0	0	0	0	0	0	0	0	0	0	3	0	0	0	0	1	2	0	11	0	2	0	0	10	1	0	0	0	0	0	0	0	1	0
Observation1580	0	0	0	0	0	0	0	0	0	0	0	0	0	5	0	0	0	2	0	0	0	0	0	0	0	0	0	0	0	0	0	3	0	7	0	0	0	0	5	3	0	0	0	0	0	0	0	0	2
Observation15870J	0	0	0	0	0	0	0	0	0	0	0	0	0	5	0	3	0	1	0	0	0	0	0	0	0	0	0	0	0	0	0	0	0	10	0	0	0	2	5	1	0	0	1	0	0	0	2	1	0
Observation15880J	0	0	0	0	0	0	0	0	0	0	0	0	1	4	0	11	0	0	0	0	0	0	0	0	12	0	0	0	0	0	0	1	0	18	0	0	1	11	6	2	0	0	7	1	0	0	1	3	0
Observation1595	0	0	0	0	0	0	0	0	2	0	0	0	0	3	0	0	0	0	0	0	0	0	0	0	0	0	0	0	0	0	0	2	0	3	0	0	0	0	1	0	0	0	0	0	0	0	0	0	0
Observation1596	0	2	0	3	0	0	2	0	5	0	0	0	0	4	0	0	0	1	0	0	0	0	0	0	0	1	0	0	0	0	0	7	0	6	0	0	0	0	4	2	0	0	0	5	0	7	0	0	10
Observation16040J	0	0	0	0	0	0	0	0	1	0	0	0	0	4	0	3	0	0	0	0	0	0	0	8	0	0	0	0	0	0	0	0	1	7	0	0	1	2	5	3	0	0	1	1	0	0	0	0	1
Observation16050J	0	0	0	0	0	0	0	0	1	0	0	0	0	26	1	0	0	0	0	0	0	0	3	6	1	3	0	0	0	0	0	1	0	29	0	0	0	0	23	0	0	0	1	1	0	0	0	0	0
Observation1612	0	0	0	0	0	0	0	0	0	0	1	0	0	12	0	1	0	0	0	0	0	0	0	5	0	0	0	0	0	0	0	1	0	13	0	0	0	0	12	1	0	0	0	0	0	0	1	3	0
Observation1613	0	0	0	0	0	0	0	0	0	0	0	0	0	13	0	1	0	0	0	0	0	0	0	4	0	0	0	0	0	0	0	1	0	13	0	0	0	0	14	1	0	0	0	1	1	0	0	5	0
Observation1614	0	0	0	0	0	0	0	0	0	0	0	0	0	4	0	1	0	0	0	0	0	0	0	4	0	0	0	0	0	0	0	0	0	5	0	0	0	0	4	1	0	0	0	0	0	0	0	0	0
Observation1625	0	6	1	8	0	0	16	0	0	0	0	0	0	22	0	1	0	2	0	0	0	0	0	0	1	0	0	0	0	0	0	18	1	24	0	0	0	0	29	3	0	1	0	0	0	0	6	8	0
Observation16320J	0	0	0	0	0	0	0	0	0	0	0	0	0	12	0	0	3	0	0	0	0	0	0	0	5	10	0	0	0	0	0	1	0	26	0	0	0	0	10	0	0	0	8	4	0	0	1	18	0
Observation1639	0	0	0	0	0	0	0	0	0	0	0	0	1	10	0	10	0	0	0	0	0	0	1	5	6	0	0	0	0	0	0	8	0	20	0	0	0	3	10	5	0	0	1	1	0	0	0	5	0
Observation1649	0	2	0	3	0	0	3	0	3	0	0	0	0	11	0	0	0	6	0	0	0	0	0	0	0	0	0	0	0	0	0	20	0	17	0	3	0	0	10	10	0	0	0	1	0	0	1	4	0
Observation16560J	0	0	0	0	0	0	0	0	0	0	0	0	0	13	0	0	0	0	0	0	0	0	0	0	4	7	0	0	0	0	0	0	0	16	0	0	0	0	10	0	0	0	2	0	0	0	0	3	1
Observation1667	0	2	0	0	0	0	2	0	0	0	0	0	0	14	0	0	0	3	0	0	0	0	0	0	0	0	0	0	0	0	0	4	0	19	0	1	0	0	17	11	0	0	0	0	0	0	2	3	1
Observation1674	0	0	0	0	0	0	0	0	4	0	0	0	0	13	0	3	0	6	2	0	0	0	0	0	0	0	0	0	0	0	0	1	0	21	0	1	0	0	22	16	0	4	0	2	0	0	2	19	0
Observation16810J	0	0	1	0	0	0	0	0	0	0	0	0	0	2	0	0	0	5	0	0	0	0	0	0	0	0	0	0	0	0	0	0	0	8	0	0	0	0	2	5	0	0	1	0	0	0	1	3	0
Observation1690	0	0	0	0	0	0	0	0	3	0	0	0	0	12	0	1	0	2	0	0	0	0	0	0	0	6	0	0	0	0	0	1	0	19	0	0	0	0	13	5	0	1	0	2	0	0	0	1	1
Observation17000J	0	0	0	0	0	0	0	0	1	0	0	0	0	2	0	3	0	0	0	11	0	0	0	0	0	0	0	0	0	0	0	0	2	17	0	0	0	0	2	6	0	7	0	2	0	0	0	4	0
Observation17100J	0	0	0	0	0	0	0	0	0	0	0	0	0	4	0	4	0	0	0	0	0	0	0	0	0	0	0	0	0	0	0	1	1	9	0	0	0	3	6	1	0	0	2	0	0	0	0	3	0
Observation17110J	0	0	0	0	0	0	0	0	0	0	0	0	1	8	0	0	0	0	0	0	0	0	0	0	7	1	0	0	0	0	0	2	0	10	0	0	0	0	5	0	0	0	2	0	0	0	0	0	0
Observation17120J	0	0	0	0	0	0	0	0	0	0	0	0	0	1	0	0	0	0	0	0	0	0	0	0	0	2	0	0	0	0	0	0	0	1	0	0	0	0	0	0	0	0	0	0	0	0	0	0	1
Observation1721	0	2	0	0	0	0	1	0	2	0	0	0	0	14	0	0	0	0	0	0	0	0	0	0	0	1	0	0	0	0	0	4	0	18	0	0	0	0	15	0	0	0	0	3	0	0	1	2	2
Observation17290J	1	4	0	2	0	0	1	2	0	0	0	0	0	5	0	2	0	6	0	1	0	0	0	0	0	0	0	0	0	0	0	0	1	28	0	0	0	1	10	12	0	0	1	0	0	0	0	10	0
Observation1738	0	0	0	0	0	0	0	0	0	0	0	0	0	12	0	0	0	0	0	0	0	0	0	3	0	1	0	0	0	0	0	1	0	11	0	0	0	0	10	1	0	0	1	3	0	0	2	14	0
Observation1746	0	0	0	0	0	0	0	0	0	0	0	0	0	4	0	0	0	0	0	0	0	0	0	0	0	0	0	0	0	0	0	6	0	6	0	0	0	0	3	0	0	0	0	1	0	0	9	12	1
Observation1747	0	0	0	0	0	0	0	0	0	0	0	0	0	8	0	0	0	0	0	0	0	0	0	0	2	0	0	0	0	0	0	7	0	7	0	0	0	0	7	0	0	0	0	2	0	0	0	3	1
Observation17570J	0	0	0	0	0	0	0	0	0	0	0	0	0	13	1	0	0	22	0	0	0	0	0	0	1	8	0	0	0	0	0	2	0	40	0	0	2	0	12	23	0	0	1	1	0	0	0	4	1
Observation1766	0	0	0	0	0	0	0	0	3	0	0	0	0	4	0	0	0	2	0	0	0	0	0	0	0	1	0	0	0	0	0	5	0	6	0	0	0	0	4	2	0	0	0	1	0	0	0	1	0
Observation1767	2	1	0	3	0	0	1	0	1	0	0	0	0	3	0	0	0	2	0	0	0	0	0	0	0	0	0	0	0	0	0	9	0	8	0	0	0	0	3	6	0	0	0	0	0	0	0	1	0
Observation1768	0	0	0	0	0	0	0	0	1	0	0	0	0	1	0	0	0	0	0	0	0	0	0	0	0	0	0	0	0	0	0	0	0	1	0	0	0	0	0	0	0	0	0	0	0	0	0	1	0
Observation1769	0	1	2	1	0	0	1	0	2	0	0	0	0	7	0	0	0	0	0	0	0	0	0	0	0	1	0	0	0	0	0	3	0	7	0	0	0	0	5	0	0	0	0	1	0	0	0	5	1
Observation17850J	0	7	0	4	0	0	6	0	0	0	0	0	0	13	0	0	0	4	2	1	0	0	0	0	0	0	0	0	0	0	0	0	0	34	0	0	0	0	19	7	0	2	2	1	0	0	0	7	0
Observation1794	0	0	0	0	1	0	4	0	0	0	0	0	0	8	0	0	0	0	0	0	0	0	0	0	0	0	0	0	0	0	0	5	0	8	0	0	0	0	8	0	0	0	0	0	0	0	0	3	1
Observation1795	0	0	0	0	0	0	0	0	0	0	0	0	0	6	0	0	0	0	0	0	0	0	0	0	0	0	0	0	0	0	0	3	0	6	0	2	0	0	6	0	0	0	0	0	0	2	0	4	1
Observation1796	0	0	0	0	1	0	0	0	0	0	0	0	0	30	2	0	0	3	0	0	0	0	0	0	0	0	0	0	0	0	0	13	0	31	0	0	0	0	28	6	0	0	0	5	0	0	0	4	2
Observation1810	0	0	0	0	0	0	0	0	2	0	0	0	0	3	0	3	2	0	0	0	0	0	0	0	1	4	0	0	2	0	0	2	0	13	0	0	0	2	1	1	0	0	1	3	0	0	0	19	0
Observation1822	0	3	1	7	0	0	4	0	5	0	0	0	0	17	0	0	0	1	0	0	0	0	0	0	1	0	0	0	0	0	0	6	0	23	0	1	0	0	20	2	0	0	0	3	0	0	2	3	0
Observation18290J	0	0	0	0	0	0	0	0	0	0	0	0	0	11	0	0	0	9	0	0	0	0	0	0	0	0	0	0	0	0	0	1	0	21	0	0	0	0	9	13	0	0	2	0	0	0	0	4	0
Observation18360J	0	1	0	2	0	0	3	0	3	0	0	0	0	7	0	0	0	0	0	0	0	0	1	9	0	0	0	0	0	0	0	0	0	9	0	0	0	0	6	0	0	0	1	1	0	0	0	0	0
Observation1843	0	0	0	0	0	0	0	0	0	0	3	0	0	5	0	0	1	0	0	0	0	0	0	0	1	1	0	0	0	0	0	0	0	2	0	0	0	0	1	0	0	0	0	0	0	0	0	3	0
Observation1844	0	0	0	0	0	0	0	0	0	0	1	0	0	13	0	0	0	1	0	0	0	0	0	0	6	2	0	0	0	0	0	0	0	22	0	0	0	0	13	2	0	0	0	0	0	0	2	8	3
Observation18520J	0	0	0	0	0	0	0	0	0	0	0	0	0	3	0	0	0	0	0	0	0	0	0	0	3	0	0	0	0	0	0	0	0	5	0	0	0	0	2	0	0	0	0	0	0	0	0	1	0
Observation18530J	0	0	0	0	0	0	0	0	0	0	0	0	0	11	0	0	0	0	0	0	0	0	0	0	0	1	0	0	0	0	0	1	0	18	0	0	0	0	9	0	0	0	0	2	0	6	0	7	1
Observation18540J	0	0	0	0	0	0	0	0	0	0	0	0	0	21	1	0	0	0	0	0	0	0	0	0	0	0	0	0	0	0	0	0	0	24	0	0	0	0	19	0	0	0	1	6	0	2	0	7	0
Observation1870	0	0	0	0	0	0	0	0	3	0	0	0	0	18	0	1	0	0	0	0	0	0	0	0	2	1	0	0	0	0	0	1	0	21	0	0	0	1	17	2	0	0	0	1	0	0	1	1	5
Observation1871	0	0	0	0	0	0	0	0	6	0	0	0	0	7	0	0	0	0	0	0	0	0	2	3	0	4	0	0	0	0	0	1	0	10	0	0	0	0	7	0	0	0	0	2	0	2	0	3	1
Observation1872	0	0	0	0	0	0	0	0	5	0	0	0	0	6	0	0	0	3	0	0	0	0	0	0	0	0	0	0	0	0	0	7	0	7	0	0	0	0	5	4	0	0	0	4	0	3	0	4	4
Observation18930J	0	2	0	1	0	0	3	0	0	0	0	0	0	7	0	0	0	7	1	0	0	0	0	1	0	1	0	0	0	0	0	0	0	24	0	0	0	0	11	7	0	2	2	0	0	0	0	9	0
Observation19000J	0	1	0	5	0	0	1	0	3	0	0	0	0	6	0	0	0	5	0	0	0	0	0	0	0	0	0	0	0	0	0	0	0	12	0	0	0	0	6	5	0	0	0	2	0	0	1	0	0
Observation19010J	0	2	0	0	0	0	1	0	4	0	0	0	0	5	0	0	0	0	0	0	0	0	0	0	0	0	0	0	0	0	0	0	0	8	0	0	0	0	5	0	0	0	0	0	0	1	0	1	0
Observation19170J	0	0	1	0	0	0	0	0	0	0	0	0	1	20	0	11	0	0	0	1	0	0	2	1	5	0	0	0	0	0	0	1	0	42	0	0	0	9	21	2	0	0	2	0	1	1	0	12	0
Observation1924	0	0	0	0	0	0	0	0	1	0	0	0	0	13	0	2	0	0	0	0	0	0	0	7	0	4	0	0	0	0	0	9	0	16	0	3	0	1	13	2	0	0	0	1	0	0	1	2	1
Observation19250J	0	0	0	0	0	0	0	0	0	0	0	0	0	10	0	3	0	0	0	2	0	0	0	0	1	1	0	0	0	0	0	0	1	15	0	0	0	0	10	6	0	4	0	0	0	0	0	0	0
Observation19440J	0	16	0	0	0	0	0	0	0	0	0	0	0	14	0	3	0	3	0	0	0	0	0	0	0	0	0	0	0	0	0	0	0	38	0	0	0	2	29	6	0	0	0	0	0	0	1	3	0
Observation1952	0	0	0	0	0	0	0	0	0	0	0	0	1	2	0	0	0	4	3	0	0	0	0	0	0	0	0	0	0	0	0	3	0	8	0	0	0	0	2	5	3	1	1	1	0	0	0	5	1
Observation19590J	0	0	3	0	0	0	0	0	8	0	0	0	0	18	0	0	0	0	0	0	0	0	0	0	0	2	0	0	0	0	0	0	0	16	0	0	0	0	17	0	0	0	0	1	0	0	2	1	0
Observation19670J	0	0	0	0	0	0	0	0	1	0	0	0	0	15	0	0	0	0	0	0	0	0	0	6	0	0	0	0	0	0	0	0	0	19	0	0	0	0	13	0	0	0	1	2	0	1	2	10	2
Observation1975	0	3	0	0	0	0	2	0	4	0	0	0	1	26	0	1	0	2	1	0	0	0	0	0	1	0	0	0	0	0	0	15	1	33	0	0	1	1	32	11	0	2	0	1	0	0	0	3	0
Observation1976	0	1	0	3	0	0	1	0	2	0	0	0	0	15	0	0	0	0	0	0	0	0	0	0	0	3	0	0	0	0	0	15	0	26	0	1	0	0	15	0	0	0	0	1	8	0	0	0	3
Observation1990	0	0	0	0	0	0	0	0	3	0	0	0	0	20	0	0	0	0	0	0	0	0	0	0	0	0	0	0	0	0	0	3	0	19	0	0	0	0	20	0	0	0	0	1	0	0	0	0	1
Observation1991	0	0	0	0	0	0	0	0	0	0	0	0	0	0	0	2	0	0	0	0	0	0	0	0	0	0	0	0	0	0	0	1	0	2	0	0	0	1	1	1	0	0	0	1	0	0	0	0	2
Observation1992	0	0	0	0	0	0	0	0	1	0	0	0	0	15	0	0	0	0	0	0	0	0	0	0	0	0	0	0	0	0	0	4	0	15	0	1	0	0	17	0	0	0	0	1	0	0	0	1	0
Observation1993	0	0	0	0	1	0	0	0	1	0	0	0	0	3	0	0	0	0	0	0	0	0	0	0	0	0	0	0	0	0	0	3	0	3	0	0	0	0	2	0	0	0	0	0	0	0	0	1	0
Observation2007	0	0	0	0	0	0	0	0	8	0	0	0	0	29	0	2	0	0	0	0	0	0	0	0	2	2	0	0	0	0	0	6	0	33	0	0	0	1	30	4	0	0	0	4	1	0	2	5	1
Observation2015	0	0	0	0	0	0	0	0	4	0	0	0	0	18	0	0	0	2	0	0	0	0	0	0	0	0	0	0	0	0	0	9	0	19	0	0	0	0	20	3	0	0	0	3	0	0	2	13	4
Observation20230J	0	0	0	0	0	0	0	0	0	0	0	0	0	27	0	0	1	0	0	0	0	0	0	0	1	5	0	0	0	0	0	0	0	39	0	0	0	0	26	0	0	0	8	1	0	2	1	21	0
Observation2032	0	0	0	0	0	0	0	0	2	0	0	0	0	0	0	4	0	0	0	10	0	0	0	0	1	0	0	0	0	0	0	2	2	14	0	1	0	0	0	4	0	10	0	1	0	0	1	4	1
Observation20390J	0	0	0	0	0	0	0	0	0	0	0	0	0	3	0	4	1	0	0	0	0	0	0	0	0	4	0	0	0	0	0	0	0	16	0	1	0	2	3	2	0	0	0	1	0	0	1	10	0
Observation2048	0	0	0	0	0	0	0	0	2	0	0	0	0	6	0	10	0	0	0	0	0	0	6	3	3	2	0	0	0	0	0	5	1	17	0	0	0	12	6	4	0	0	0	3	0	0	0	2	0
Observation20550J	0	0	0	0	0	0	0	0	0	0	0	0	0	29	0	5	0	0	0	0	0	0	0	0	0	0	0	0	0	0	0	0	0	38	0	1	0	4	32	5	0	0	4	4	0	0	0	6	0
Observation20620J	0	0	0	0	0	0	0	0	0	0	0	0	0	0	0	0	0	1	0	0	0	0	0	0	0	0	0	0	0	0	0	0	0	7	0	0	0	0	0	0	0	0	0	0	0	0	1	7	0
Observation20630J	0	0	0	0	0	0	0	0	0	0	0	0	0	2	0	0	0	4	0	0	0	0	0	0	0	0	0	0	0	0	0	0	0	7	0	0	0	0	1	4	0	0	0	0	0	3	0	1	1
Observation20640J	0	0	0	0	0	0	0	0	0	0	0	0	0	12	0	0	0	0	0	0	6	0	0	0	0	0	0	0	0	0	0	0	0	12	0	0	0	0	5	0	0	0	0	0	0	0	0	0	3
Observation20650J	0	0	0	0	0	0	0	0	0	0	0	0	0	4	0	0	0	0	0	0	0	0	0	0	0	0	0	0	0	0	0	0	0	4	0	0	0	0	7	0	0	0	4	0	0	0	0	2	2
Observation20660J	0	0	0	0	0	0	0	0	0	0	0	0	0	2	0	1	0	1	0	0	0	0	0	0	0	0	0	0	0	0	0	0	0	4	0	0	0	1	1	2	0	0	0	1	0	0	0	1	0
Observation20670J	0	0	0	0	0	0	0	0	0	0	0	0	0	0	0	5	0	1	0	0	0	0	0	0	0	0	0	0	0	0	0	0	0	8	0	0	0	4	0	2	0	0	0	0	0	0	0	2	0
Observation2086	0	0	0	0	0	0	0	0	0	0	0	0	0	0	0	2	0	0	0	0	0	0	0	0	2	1	0	0	0	0	0	1	1	4	0	1	0	1	0	0	0	0	0	0	0	0	0	0	0
Observation2087	0	0	0	0	0	0	0	0	0	0	0	0	0	0	0	7	0	1	0	0	0	0	0	0	3	0	0	0	0	0	0	3	1	10	0	0	0	6	0	0	0	0	0	1	0	0	0	4	0
Observation2098	0	0	3	0	0	0	0	0	3	0	1	0	0	9	0	2	0	0	1	0	0	0	0	0	2	3	0	0	1	0	0	4	0	15	0	0	0	0	9	2	0	0	2	0	0	0	0	8	0
Observation21050J	0	0	3	0	0	0	0	0	0	0	0	0	0	2	0	8	0	0	3	0	0	0	1	5	1	4	0	0	0	0	0	0	0	28	0	0	0	5	2	1	3	2	2	0	2	3	2	17	0
Observation2112	0	0	0	0	0	0	0	0	0	0	1	0	0	14	1	0	0	0	7	0	0	0	0	0	4	0	0	0	0	0	0	0	0	24	0	0	0	0	18	4	5	1	1	0	0	0	3	4	0
Observation21190J	1	9	0	1	0	0	5	0	0	0	0	0	1	39	0	0	0	0	1	0	0	0	0	0	2	1	0	0	0	0	0	2	0	50	0	0	0	0	46	2	0	0	3	0	0	0	0	5	0
Observation2129	2	5	0	2	0	0	1	0	0	0	0	0	0	9	0	0	0	1	0	0	0	0	0	5	4	0	0	0	0	0	0	9	0	19	0	0	0	0	15	4	0	0	0	1	0	1	0	5	0
Observation2130	0	0	0	0	0	0	0	0	0	0	0	0	0	0	0	1	0	0	0	0	0	0	0	1	0	0	0	0	0	0	0	0	0	1	0	0	0	0	0	0	0	0	0	0	0	1	0	0	0
Observation0828	0	0	0	0	0	0	0	0	4	0	0	0	0	5	0	0	0	1	0	0	0	0	4	0	0	3	0	0	0	0	0	0	0	8	0	0	0	0	4	2	0	0	0	2	0	0	0	0	1
Observation08290J	0	1	0	3	0	0	0	0	0	0	0	0	0	26	0	0	0	0	0	0	0	0	0	0	2	2	0	0	0	0	0	0	0	28	0	1	0	0	27	0	0	0	3	1	0	0	0	2	1
Observation08420J	0	1	0	1	0	0	5	0	0	0	0	0	0	18	0	0	0	9	0	0	0	0	0	0	0	0	0	0	0	0	0	3	3	45	0	2	0	0	14	11	0	0	1	1	0	0	3	20	3
Observation0850	0	0	0	0	0	0	0	0	4	0	0	0	0	0	0	5	0	0	0	0	0	0	0	0	4	1	0	0	0	0	0	2	0	10	0	2	0	5	0	0	0	0	0	1	0	0	0	2	6
Observation0851	0	0	0	0	0	0	0	0	7	0	0	0	0	5	0	0	0	0	0	0	0	0	0	0	4	1	0	0	0	0	0	1	0	16	0	3	0	0	4	0	0	0	1	2	0	0	1	8	0
Observation0865	0	1	0	4	0	0	1	0	4	0	1	0	0	14	0	0	0	0	0	0	0	0	6	21	0	0	0	0	0	0	0	5	0	28	0	0	0	0	13	0	0	0	0	1	1	0	0	11	1
Observation08740J	0	4	0	1	0	0	3	0	1	0	0	0	0	16	0	5	0	0	0	0	0	0	2	1	0	3	0	0	0	0	0	1	1	27	0	1	0	4	13	2	0	0	1	3	0	0	0	0	1
Observation0881	0	10	0	5	0	0	3	0	0	0	0	0	0	16	0	0	0	1	0	0	0	0	0	0	0	0	0	0	0	0	0	3	0	28	0	0	0	0	24	2	0	0	1	0	0	0	0	1	0
Observation0888	0	5	0	5	0	0	1	0	0	0	0	0	0	7	0	1	0	0	0	0	0	0	7	11	0	3	0	0	0	0	1	5	0	13	0	0	0	0	10	1	0	0	0	1	1	0	0	2	0
Observation08960J	0	0	0	0	0	0	0	0	2	0	0	0	0	5	0	0	1	0	0	0	0	0	0	0	4	6	0	0	0	0	0	0	0	20	0	0	0	0	1	0	0	0	4	0	0	0	0	4	0
Observation0897	0	0	0	0	0	0	0	0	2	0	0	0	0	1	0	0	0	0	0	0	0	0	3	1	0	1	0	0	0	0	0	0	0	19	0	0	0	0	0	0	0	0	0	0	0	0	0	5	3
Observation0910	0	0	0	0	0	0	0	0	3	0	0	0	0	3	0	5	0	1	0	0	0	0	0	0	4	2	0	0	1	0	0	2	0	18	0	0	0	3	5	7	0	1	1	1	0	0	1	3	2
Observation09190J	0	0	0	4	0	0	0	0	0	0	0	0	0	6	0	0	0	0	0	0	0	0	0	0	0	5	0	0	0	0	0	0	0	10	0	0	0	0	5	0	0	0	0	3	0	0	0	2	0
Observation0928	0	0	0	0	0	0	0	0	1	0	0	0	0	7	0	0	0	2	0	0	0	0	3	12	0	3	0	0	0	0	0	1	0	13	0	3	0	0	4	3	0	0	1	0	0	0	0	3	0
Observation0935	0	0	0	0	0	0	0	0	1	0	0	0	0	9	0	11	0	8	0	0	0	0	4	5	2	1	0	0	0	0	0	1	5	27	0	2	0	7	7	8	0	0	0	0	0	0	0	2	1
Observation09430J	0	0	0	0	0	0	0	0	0	0	0	0	1	0	0	8	0	3	0	0	0	0	0	0	0	0	0	0	0	0	0	0	3	12	0	0	0	9	0	4	0	0	4	0	0	0	0	8	0
Observation09440J	0	0	2	0	0	0	0	0	0	0	0	0	0	28	0	0	0	5	0	0	3	0	0	0	0	0	0	0	0	0	0	5	0	32	0	0	2	0	19	5	0	0	0	0	0	0	3	5	0
Observation09590J	0	2	0	9	0	0	1	0	2	0	0	0	0	11	0	0	0	2	0	0	0	0	0	0	0	0	0	0	0	0	0	0	1	15	0	0	0	0	16	2	0	0	3	0	0	0	0	1	0
Observation09680J	0	11	0	2	0	0	4	0	0	0	0	0	0	15	0	0	0	0	0	0	0	0	0	6	0	2	0	0	0	0	0	2	0	27	0	0	0	0	25	0	0	0	6	0	0	0	0	7	2
Observation09760J	0	2	4	0	0	0	1	0	0	0	0	0	0	11	0	12	0	6	0	0	0	0	1	4	9	1	0	0	0	0	0	1	4	43	0	0	0	18	24	18	0	0	9	2	0	0	0	9	0
Observation0983	0	2	0	1	1	0	1	0	6	0	0	0	0	7	0	0	0	1	0	0	0	0	0	0	0	3	0	0	0	0	0	4	0	9	0	0	0	0	9	1	0	0	1	2	0	0	0	1	0
Observation0990	0	1	0	2	0	0	1	0	0	0	0	0	0	22	0	0	0	0	0	0	0	0	12	11	0	1	0	0	0	0	0	0	0	26	0	2	0	0	21	1	0	0	1	3	0	0	0	0	0
Observation0997	0	0	0	0	0	0	0	0	0	0	2	0	0	8	0	7	0	0	0	0	0	0	0	0	1	4	0	0	0	0	0	2	0	19	0	0	0	6	5	1	0	0	2	1	0	0	1	19	2
Observation1005	0	8	0	0	0	0	8	0	0	0	0	0	0	21	0	10	0	0	0	0	0	0	9	13	1	0	0	0	0	0	0	10	1	39	0	0	0	4	30	9	0	1	1	1	0	0	0	5	0
Observation10130J	1	1	0	5	0	0	3	0	0	0	0	0	0	10	0	0	0	8	0	0	0	0	0	0	0	0	0	0	0	0	0	0	1	26	0	0	0	0	9	11	0	0	2	0	0	0	1	13	0
Observation1020	0	0	0	0	0	0	0	0	1	0	0	0	0	0	0	0	0	1	0	0	0	0	0	0	0	0	0	0	0	0	0	1	0	1	0	0	0	0	0	0	0	0	0	0	0	0	0	8	2
Observation10280J	2	0	0	1	0	0	2	0	0	0	0	0	0	23	0	0	0	1	0	0	0	0	0	0	3	0	0	0	0	0	0	4	0	42	0	0	0	0	19	2	0	0	0	0	0	0	1	19	0
Observation1035	0	0	1	0	0	0	0	0	6	0	8	0	0	20	0	0	0	1	0	0	0	0	0	0	0	8	0	0	0	0	1	3	0	24	0	0	0	0	16	2	0	0	3	1	0	0	3	33	0
Observation10430J	0	0	0	0	0	0	0	0	1	0	0	0	0	0	0	2	0	2	0	0	0	0	0	3	0	2	0	0	0	0	0	0	0	5	0	0	0	1	0	3	0	0	0	0	0	0	0	2	0
Observation10520J	2	3	0	0	0	0	0	0	0	0	0	0	0	42	0	0	1	11	0	0	0	0	0	0	3	2	0	0	1	0	0	0	4	65	0	1	1	0	41	16	0	0	3	1	1	0	1	14	0
Observation1059	0	0	0	0	0	0	0	0	0	0	0	0	0	7	0	0	0	0	0	0	0	0	0	0	0	1	0	0	0	0	0	1	0	12	0	0	0	0	6	0	0	0	2	0	0	0	0	1	0
Observation1060	0	0	0	0	0	0	0	0	0	0	0	0	0	8	0	2	0	1	0	0	0	0	0	0	0	0	0	0	0	0	0	0	0	10	0	0	0	2	9	2	0	0	0	4	0	0	0	1	4
Observation10670J	0	2	0	9	0	0	0	0	0	0	0	0	0	11	0	0	0	0	0	0	0	0	0	0	0	1	0	0	0	0	0	0	0	13	0	0	0	0	10	0	0	0	2	1	0	0	1	1	0
Observation1074	0	0	0	0	0	0	0	0	0	0	0	0	0	5	0	1	0	4	0	0	0	0	3	9	0	0	0	0	0	0	0	1	0	15	0	2	0	0	4	6	0	0	0	0	0	0	3	4	0
Observation10810J	0	0	0	1	0	0	5	0	2	0	0	0	0	46	0	0	0	2	0	0	0	0	0	1	3	1	0	0	0	0	0	0	0	50	0	0	1	0	48	3	0	0	3	1	0	0	0	3	0
Observation1089	0	1	0	2	0	0	1	0	3	0	0	0	0	14	0	0	0	0	0	0	0	0	0	0	0	2	0	0	0	0	0	1	0	23	0	0	0	0	15	0	0	0	0	2	0	0	0	7	0
Observation1096	0	0	0	11	0	0	6	0	0	0	0	0	0	15	0	0	0	25	0	0	0	0	0	0	0	0	0	0	0	0	0	12	0	39	0	0	0	0	13	32	0	0	0	0	0	0	1	8	2
Observation11050J	0	0	0	5	0	0	12	0	5	0	0	0	0	28	0	0	0	7	0	0	0	0	0	0	0	0	0	0	0	0	0	4	0	35	0	0	1	0	25	8	0	0	0	3	0	0	2	1	0
Observation11060J	0	1	0	3	0	0	0	0	2	0	0	0	0	18	0	0	0	0	0	0	0	0	0	0	0	2	0	0	0	0	0	2	0	33	0	0	0	0	15	0	0	0	0	1	0	0	0	19	0
Observation11210J	0	0	0	0	0	0	0	0	0	0	0	0	0	19	0	7	1	3	0	0	0	0	0	0	6	2	0	0	0	0	0	0	5	39	0	0	0	9	27	13	0	0	16	0	0	0	0	5	0
Observation1131	0	0	0	0	0	0	1	0	3	0	0	0	0	19	0	0	0	0	0	0	0	0	0	0	0	0	0	0	0	0	0	7	0	20	0	0	0	0	17	1	0	0	1	2	0	1	0	6	0
Observation11320J	0	0	0	7	0	0	1	0	0	0	0	0	2	23	0	5	0	1	0	0	0	0	0	0	0	5	0	0	0	0	0	0	0	33	0	0	0	2	27	4	0	0	5	1	0	0	0	4	1
Observation11450J	0	0	0	0	0	0	0	0	1	0	1	0	3	10	0	1	0	0	0	0	0	0	0	0	3	3	0	0	0	0	0	0	0	20	0	0	0	0	9	2	0	0	3	1	0	0	0	5	0
Observation1153	0	0	0	1	0	0	4	0	3	0	0	0	0	12	0	0	0	0	0	0	0	0	0	0	0	1	0	0	0	0	0	6	0	12	0	0	0	0	10	0	0	0	0	1	0	2	0	7	0
Observation1154	0	0	0	0	0	0	0	0	0	0	0	0	0	12	0	0	0	1	0	0	0	0	0	0	0	0	0	0	0	0	0	3	0	11	0	0	0	0	11	1	0	0	0	1	0	0	0	0	0
Observation11620J	1	0	0	0	0	0	1	0	0	0	0	0	0	7	0	0	0	14	0	0	0	5	0	0	0	0	0	0	0	0	0	2	0	27	0	0	0	0	4	24	0	0	1	0	0	0	1	5	0
Observation1169	0	0	0	0	0	0	0	0	0	0	0	0	0	2	0	0	0	6	0	0	0	0	0	0	0	0	0	0	0	0	0	1	0	8	0	4	0	0	1	6	0	0	0	1	0	0	2	2	0
Observation11760J	0	0	0	0	0	0	0	0	0	0	0	0	1	4	0	7	0	2	0	0	0	0	0	0	6	1	0	0	0	0	0	0	0	23	0	0	1	4	5	5	0	0	3	1	0	0	1	7	0
Observation11850J	0	1	0	2	0	0	3	0	0	0	0	0	0	5	0	0	0	0	0	0	0	0	0	0	0	0	0	0	0	0	0	0	0	14	0	0	0	0	5	0	0	0	0	1	0	24	0	11	0
Observation11860J	0	0	0	0	3	0	0	0	0	0	0	0	0	1	1	1	0	0	0	0	0	0	0	0	0	0	0	0	0	0	0	0	0	4	0	0	0	1	2	1	0	0	0	1	0	2	0	2	0
Observation11870J	0	0	0	2	0	0	1	0	0	0	5	0	0	32	2	0	0	1	0	0	0	0	0	0	0	1	0	0	0	0	0	5	0	35	0	0	0	0	29	4	0	0	0	1	0	3	1	3	0
Observation11880J	0	0	0	0	0	0	0	0	0	0	0	0	0	11	0	0	0	0	0	0	0	0	0	0	0	0	0	0	0	0	0	0	0	11	0	0	0	0	11	0	0	0	0	2	0	0	0	0	0
Observation12050J	0	0	0	0	0	0	0	0	6	0	0	0	0	10	0	0	0	0	0	0	0	0	0	0	0	1	0	0	0	0	0	2	0	11	0	0	0	0	7	0	0	0	1	1	0	0	0	2	0
Observation12060J	0	0	0	0	0	0	0	0	4	0	0	0	0	20	0	5	0	1	0	0	0	0	0	0	1	2	0	0	0	0	0	5	3	27	0	0	1	3	12	4	0	0	5	2	0	0	2	3	3
Observation12070J	0	0	0	0	0	0	0	0	4	0	0	0	0	11	0	0	0	0	0	0	0	0	0	0	2	1	0	0	0	0	0	0	0	18	0	0	0	0	13	0	0	0	6	2	0	1	0	8	1
Observation12240J	0	0	0	0	0	0	0	0	1	0	0	0	0	32	0	0	0	2	0	0	0	0	1	17	0	10	0	0	0	0	0	3	0	47	0	0	0	0	29	4	0	0	3	1	0	2	1	11	1
Observation1232	0	0	1	0	0	0	0	0	2	0	2	0	0	21	0	0	0	0	0	0	0	0	0	0	4	2	0	0	0	0	0	5	0	24	1	2	0	0	18	2	0	0	0	1	0	0	1	10	0
Observation1240	0	2	1	5	0	0	2	0	0	0	0	0	0	13	0	0	0	0	0	0	0	0	0	0	0	6	0	0	2	0	0	1	0	16	0	0	0	0	14	0	0	0	0	3	0	6	1	4	0
Observation12470J	0	0	0	0	0	0	0	0	0	0	0	0	4	11	0	0	0	6	0	0	0	0	1	15	1	3	0	0	0	0	0	0	0	23	0	1	0	0	15	9	0	0	4	1	0	0	0	5	0
Observation1255	0	1	0	7	0	0	3	0	2	0	0	0	0	5	0	0	0	7	0	0	0	0	0	0	0	0	0	0	0	0	0	12	0	12	0	0	0	0	3	8	0	0	0	2	0	0	1	1	0
Observation1256	0	0	0	3	0	0	3	0	2	0	0	0	0	10	0	0	0	0	0	0	0	0	0	0	0	0	0	0	0	0	0	10	0	8	0	0	0	0	10	0	0	0	0	0	0	0	0	5	4
Observation1270	0	0	0	0	0	0	0	0	1	0	0	0	0	2	0	6	4	0	0	0	0	0	4	5	2	7	0	0	0	0	0	3	0	19	0	1	0	1	2	3	0	0	0	1	0	0	2	6	3
Observation1278	0	0	0	0	0	0	0	0	0	0	0	0	0	14	0	0	0	0	0	0	0	0	3	8	0	3	0	0	2	0	0	7	0	14	0	0	0	0	12	0	0	0	1	1	0	0	0	10	0
Observation1279	0	1	0	0	0	0	1	0	5	0	0	0	0	9	0	3	0	4	0	0	0	0	0	0	3	2	0	0	0	0	0	3	0	18	0	0	0	0	11	9	0	0	0	2	0	0	2	6	3
Observation1292	0	0	0	0	0	0	0	0	0	0	1	0	0	9	0	1	0	3	0	0	0	0	7	13	1	3	1	0	1	0	0	5	0	14	0	1	0	0	7	5	0	0	0	0	0	0	1	4	0
Observation12990J	0	0	0	3	0	0	0	0	0	0	0	0	0	3	0	0	0	4	0	0	0	0	1	7	0	1	0	0	0	0	0	0	0	8	0	0	0	0	2	4	0	0	0	0	0	0	0	0	0
Observation13000J	0	0	0	0	0	0	0	0	1	0	0	0	0	2	0	0	0	1	0	0	0	0	2	5	0	2	0	0	0	0	0	0	0	5	0	0	0	0	2	1	0	0	0	0	0	0	0	0	0
Observation1307	0	0	0	1	0	0	1	0	2	0	0	0	0	2	0	0	0	1	0	0	0	0	0	0	0	0	0	0	0	0	0	12	0	3	0	0	0	0	1	1	0	0	0	0	0	0	0	1	0
Observation13140J	0	0	0	0	0	0	0	0	1	0	0	0	0	17	0	0	0	0	0	0	0	0	0	12	0	1	0	0	0	0	0	0	0	23	0	0	1	0	14	1	0	0	1	1	0	0	1	4	0
Observation13150J	0	0	0	0	0	0	0	0	1	0	0	0	0	5	0	0	0	0	0	0	0	0	1	6	0	0	0	0	0	0	0	0	0	8	0	0	0	0	5	1	0	0	0	1	0	0	0	3	2
Observation13260J	0	7	0	2	0	0	0	3	1	0	0	0	0	13	1	2	0	1	0	3	0	0	0	0	2	0	0	0	0	0	0	0	1	37	0	0	0	3	20	6	0	4	0	1	1	0	1	8	0
Observation13270J	0	0	0	0	0	0	0	0	0	0	0	0	0	0	0	0	0	2	0	0	0	0	0	0	0	0	0	0	0	0	0	0	0	2	0	0	0	0	0	1	0	0	0	0	0	0	0	0	0
Observation13280J	0	1	1	3	0	0	1	0	0	0	0	0	0	9	0	0	0	0	0	0	0	0	0	0	0	2	0	0	0	0	0	0	0	19	0	0	0	0	8	0	0	0	0	0	0	0	0	3	0
Observation13290J	0	0	0	0	0	0	0	0	0	0	0	0	0	5	0	0	0	0	0	0	0	0	0	0	0	2	0	0	0	0	0	0	0	8	0	0	0	0	4	0	0	0	0	0	0	0	0	3	1
Observation13430J	0	3	0	6	0	0	0	0	0	0	0	0	0	3	0	0	0	10	0	0	0	0	0	0	0	0	0	0	0	0	0	0	1	16	0	0	0	0	5	9	0	0	0	0	0	12	0	3	0
Observation13440J	0	2	0	3	0	0	3	1	2	0	0	0	0	18	0	3	0	0	0	0	0	0	0	0	0	3	0	0	0	0	0	1	1	27	0	0	0	2	18	4	0	0	1	1	0	0	0	1	0
Observation13450J	0	4	0	2	0	0	4	0	2	0	0	0	0	20	2	0	0	3	0	0	0	0	0	0	0	0	0	0	0	0	0	1	1	30	0	0	1	0	22	3	0	0	1	0	0	0	1	4	0
Observation1370	0	5	1	5	0	0	2	0	0	0	0	0	0	14	0	0	0	0	0	0	0	0	2	1	0	2	0	0	0	0	0	5	0	19	0	0	0	0	19	0	0	0	1	1	0	0	0	0	1
Observation13710J	0	2	0	10	0	0	2	0	0	0	0	0	0	26	0	0	0	0	0	0	0	0	0	0	0	0	0	0	0	0	0	3	0	29	0	0	0	0	23	0	0	0	1	0	0	1	0	12	1
Observation13830J	0	3	1	1	0	0	1	4	1	0	0	0	0	11	0	5	0	0	0	0	0	0	1	0	9	4	0	0	0	0	0	1	2	30	0	0	1	11	15	4	0	0	5	1	0	0	1	4	0
Observation1391	0	3	0	1	0	0	1	0	2	0	0	0	0	29	0	0	0	0	0	0	0	0	4	0	1	2	0	0	0	0	1	7	0	34	0	0	0	0	29	0	0	0	0	2	0	0	1	11	2
Observation13990J	0	2	0	5	1	0	1	0	0	0	0	0	0	22	0	0	0	9	0	4	0	0	0	7	0	0	0	0	0	0	0	0	2	37	0	0	1	0	28	14	0	4	2	1	0	0	0	0	0
Observation1408	0	0	0	0	0	0	0	0	2	0	2	0	0	8	0	0	0	2	0	0	0	0	0	0	1	1	0	0	0	0	1	8	0	13	0	1	0	0	5	3	0	0	0	1	0	0	0	5	0
Observation14160J	0	1	0	0	0	0	0	0	1	0	0	0	1	0	0	4	0	0	0	0	0	0	0	0	0	9	0	0	0	0	0	0	0	6	0	0	0	2	1	1	0	0	2	0	0	0	1	4	0
Observation1423	0	0	0	0	0	0	0	0	0	0	0	0	0	17	0	12	0	0	0	0	0	0	1	8	3	2	0	0	0	0	0	3	2	27	0	2	0	11	17	5	0	0	2	1	0	0	1	3	0
Observation1430	0	0	0	0	0	0	0	0	2	0	0	0	0	15	0	5	0	0	0	0	0	0	1	0	5	1	0	0	1	0	0	7	0	25	0	0	0	6	13	4	0	0	0	1	1	0	0	28	2
Observation14390J	0	0	0	0	0	0	0	0	0	0	0	0	0	0	0	0	0	9	0	0	0	0	0	0	0	0	0	0	0	0	0	0	1	9	0	0	0	0	1	9	0	0	0	0	0	1	0	2	0
Observation14400J	0	0	0	0	0	0	1	3	0	0	0	0	0	13	0	1	0	0	0	0	0	0	11	9	2	0	0	0	0	0	0	2	0	29	0	0	1	4	18	4	0	0	9	0	0	0	0	8	0
Observation14410J	0	2	0	1	0	0	1	0	1	0	0	0	0	19	0	3	0	0	0	0	0	0	1	0	5	1	0	0	0	0	0	3	0	24	0	0	0	0	19	4	0	0	3	0	1	0	1	5	0
Observation1461	0	1	0	3	0	0	0	0	0	0	0	0	0	8	0	0	0	3	2	0	0	0	0	0	6	0	0	0	0	0	0	3	0	12	0	0	0	0	10	4	2	1	1	0	1	0	2	14	1
Observation14680J	0	0	0	0	0	0	0	0	0	0	0	0	0	0	0	1	0	0	0	0	0	0	0	0	0	0	0	0	0	0	0	0	0	9	0	0	0	0	0	0	0	0	0	0	0	0	2	10	0
Observation14690J	0	4	3	8	0	0	3	0	0	0	0	0	0	24	0	0	0	2	0	0	0	0	0	0	1	1	0	0	0	0	0	4	0	42	0	0	0	0	22	2	0	0	2	1	0	0	0	13	1
Observation14760J	0	1	2	8	0	0	1	0	0	0	0	0	0	17	0	5	0	4	0	0	0	0	1	15	5	1	0	0	0	0	0	0	1	42	0	0	0	2	18	10	0	0	0	2	1	1	0	13	0
Observation1486	0	5	0	3	0	0	2	0	2	0	2	0	0	4	0	7	0	0	0	0	0	0	0	0	2	4	0	0	0	0	0	1	1	15	0	0	0	2	9	2	0	0	4	0	0	0	0	1	2
Observation1487	0	3	0	2	0	0	1	0	3	0	0	0	0	6	0	0	0	0	0	0	0	0	3	5	2	0	0	0	1	0	0	5	0	13	0	0	0	0	6	0	0	0	0	5	0	0	0	1	0
Observation1503	0	3	0	5	0	0	1	0	1	0	0	0	0	34	0	0	0	0	0	0	0	0	0	7	0	1	0	0	0	0	2	8	0	32	0	0	0	0	39	1	0	0	0	0	0	0	0	1	0
Observation1513	0	0	0	0	0	0	0	0	1	0	0	0	0	26	0	0	0	0	0	0	0	0	0	0	0	1	0	0	0	0	0	10	0	24	0	2	0	0	25	0	0	0	0	1	0	0	0	4	1
Observation1514	0	0	0	0	1	0	0	0	0	0	0	0	0	10	0	1	0	0	0	0	0	0	1	1	1	0	0	0	0	0	0	0	0	12	0	2	0	1	14	4	0	0	6	2	1	0	0	8	2
Observation1527	0	0	0	0	0	0	0	0	0	0	0	0	0	20	0	0	0	0	0	0	0	0	0	0	3	0	0	0	3	0	0	4	0	20	0	0	0	0	20	0	0	0	1	2	0	0	1	21	3
Observation15340J	0	4	0	8	0	0	1	0	0	0	0	0	0	8	0	0	0	0	0	0	0	0	0	0	0	0	0	0	0	0	0	0	0	12	0	0	0	0	10	0	0	0	2	1	0	0	0	0	1
Observation1542	0	0	0	2	0	0	2	0	0	0	0	0	0	11	0	0	0	1	0	0	0	0	0	3	0	0	0	0	1	0	0	2	0	13	0	1	0	0	13	1	0	0	0	3	1	0	0	2	0
Observation15500J	0	0	0	0	0	0	0	0	0	0	0	0	2	13	0	0	1	6	1	0	0	0	0	0	9	1	0	0	0	0	0	3	0	28	0	0	1	0	13	8	0	2	6	0	0	0	0	7	1
Observation15580J	0	0	0	0	0	0	0	0	3	0	0	0	0	1	0	6	0	0	0	0	0	0	0	0	0	0	0	0	0	0	0	0	0	7	0	0	1	1	0	2	0	0	2	0	0	0	0	1	1
Observation15590J	0	0	0	0	0	0	0	0	1	0	0	0	0	14	0	0	0	0	0	0	0	0	0	0	0	0	0	0	0	0	0	3	0	29	0	0	0	0	10	0	0	0	1	0	0	0	1	4	1
Observation15730J	0	0	0	0	0	0	0	0	4	0	0	0	0	13	0	0	0	2	0	0	1	0	0	0	0	0	0	0	0	0	0	1	0	16	0	0	0	0	9	3	0	0	0	0	0	0	0	3	0
Observation1581	0	1	0	2	0	0	1	0	2	0	0	0	0	16	0	3	0	0	0	0	0	0	0	0	0	0	0	0	0	0	0	0	0	19	0	1	0	2	17	1	0	0	0	2	0	0	0	2	1
Observation15890J	0	1	0	3	0	0	1	1	2	0	0	0	1	10	0	4	0	1	0	0	0	0	0	0	6	2	0	0	0	0	0	0	0	21	0	0	0	4	11	7	0	0	2	1	1	0	2	5	0
Observation1597	0	0	0	2	0	0	0	0	7	0	0	0	0	9	0	0	0	0	0	0	0	0	0	0	0	0	0	0	0	0	0	5	0	19	0	0	0	0	8	0	0	0	0	5	0	0	0	4	1
Observation16060J	0	3	1	14	0	0	13	0	0	0	0	0	0	43	2	0	1	0	0	0	0	0	1	3	4	3	0	0	0	0	0	5	0	53	0	1	0	0	44	0	0	0	11	1	0	0	3	0	0
Observation16150J	0	5	1	2	0	0	1	0	0	0	0	0	0	26	0	1	0	0	0	0	0	0	0	14	0	0	0	0	0	0	0	0	0	33	0	0	0	0	34	1	0	0	4	0	0	0	0	5	0
Observation1626	0	4	0	9	0	0	14	0	2	0	1	0	0	22	0	2	0	2	0	0	0	0	0	0	1	0	0	0	0	0	0	19	1	28	0	0	0	1	21	3	0	1	0	2	0	0	5	8	0
Observation16330J	0	0	0	0	0	0	0	0	0	0	0	0	0	9	0	0	4	0	0	0	0	0	0	0	3	5	0	0	0	0	0	0	0	13	0	0	0	0	6	0	0	0	3	0	0	0	1	11	1
Observation1640	0	0	0	0	0	0	0	0	0	0	0	0	0	6	0	12	1	0	0	0	0	0	5	10	3	0	0	0	0	0	0	6	0	31	0	0	0	2	5	3	0	0	0	0	1	0	1	12	0
Observation1650	0	0	0	1	0	0	2	0	7	0	4	0	0	21	0	0	0	1	0	0	0	0	0	0	1	2	0	0	0	0	0	16	0	23	0	2	0	0	17	1	0	0	0	3	0	0	2	7	0
Observation16570J	0	0	0	0	0	0	0	0	1	0	0	0	0	12	0	0	2	1	0	0	0	0	0	0	5	1	0	0	0	0	0	0	0	20	0	0	0	0	10	2	0	0	0	0	0	0	0	2	0
Observation16680J	0	22	1	5	0	0	7	0	0	0	0	0	0	22	0	0	0	2	0	0	0	0	0	0	0	0	0	0	0	0	0	0	1	48	0	0	0	0	42	11	0	0	4	1	0	0	0	3	0
Observation1675	0	3	0	2	0	0	3	0	0	0	0	0	0	6	0	1	0	1	1	1	0	0	0	0	0	0	0	0	0	0	0	4	0	11	0	0	0	0	4	3	0	2	2	1	0	0	0	10	0
Observation16820J	0	0	0	0	0	0	0	0	0	0	0	0	0	0	0	0	0	4	0	0	0	0	0	0	0	0	0	0	0	0	0	0	0	4	0	0	0	0	0	3	0	0	0	0	0	0	0	28	0
Observation16830J	1	2	0	3	0	0	1	0	0	0	0	0	0	1	0	0	0	4	0	0	0	0	0	0	0	0	0	0	0	0	0	0	0	8	0	0	0	0	3	4	0	0	0	0	0	0	0	0	0
Observation1691	0	0	0	0	0	0	0	0	0	0	0	0	0	3	0	1	0	0	0	0	0	0	0	0	0	0	0	0	0	0	0	0	0	4	0	0	0	1	2	1	0	0	0	0	0	0	0	0	0
Observation1692	0	0	0	0	0	0	0	0	2	0	0	0	0	4	0	0	0	0	0	0	0	0	0	0	0	1	0	0	0	0	0	0	0	5	0	0	0	0	3	0	0	0	0	0	0	0	0	0	1
Observation1693	0	0	0	0	2	0	0	0	0	0	0	0	0	4	0	0	0	0	0	0	0	0	0	0	0	1	0	0	0	0	0	1	0	7	0	0	0	0	4	0	0	0	2	2	0	0	0	5	4
Observation17010J	0	0	0	0	0	0	0	0	2	0	0	0	0	9	0	7	0	0	0	4	0	0	0	0	3	1	0	0	0	0	0	2	0	26	0	1	0	3	7	8	0	5	0	2	0	0	0	12	0
Observation17130J	0	0	1	0	0	0	0	0	0	0	0	0	1	14	0	6	1	0	0	0	0	0	0	0	2	0	0	0	0	0	0	1	2	28	0	0	0	8	17	5	0	0	6	1	0	0	1	8	1
Observation1722	0	1	0	3	0	0	0	0	1	0	0	0	0	0	0	2	0	1	1	0	0	0	0	0	0	4	0	0	0	0	0	2	0	4	0	0	0	2	0	2	0	0	0	1	0	0	0	2	0
Observation17300J	0	2	0	1	0	0	1	0	0	0	0	0	0	7	1	0	3	6	1	0	0	0	0	0	0	5	0	0	0	0	0	1	2	22	0	0	0	0	9	9	0	1	5	0	0	0	0	4	0
Observation17390J	0	3	0	4	0	0	7	0	0	0	0	0	0	24	0	0	0	0	0	0	0	0	0	6	0	0	0	0	0	0	0	1	0	30	0	0	0	0	26	0	0	0	3	1	0	0	0	1	0
Observation17400J	0	0	0	0	0	0	0	0	0	0	0	0	0	4	0	0	0	0	0	0	0	0	0	0	0	0	0	0	0	0	0	1	0	4	0	0	0	0	2	0	0	0	0	1	0	0	0	0	0
Observation1748	0	4	0	4	0	0	5	0	1	0	0	0	0	11	0	0	0	0	0	0	0	0	0	0	2	1	0	0	0	0	0	5	0	17	0	0	0	0	14	0	0	0	0	2	0	0	1	5	1
Observation17580J	0	0	0	0	0	0	0	0	0	0	0	0	0	1	0	0	0	8	0	0	0	0	0	0	0	0	0	0	0	0	0	0	0	11	0	0	0	0	1	8	0	0	0	0	0	0	0	1	0
Observation17590J	0	1	0	1	0	0	3	0	0	0	0	0	0	16	1	0	0	0	0	0	0	0	0	0	0	0	0	0	0	0	0	2	0	28	0	0	0	0	15	0	0	0	0	1	0	0	1	6	3
Observation17700J	0	1	0	15	0	0	11	0	2	0	0	0	0	18	0	0	0	18	0	0	0	0	0	0	0	0	0	0	0	0	0	0	0	37	0	0	0	0	20	23	0	0	0	1	0	0	0	5	0
Observation17710J	0	0	0	0	0	0	0	0	2	0	0	0	0	4	0	0	0	0	0	0	0	0	0	0	0	1	0	0	0	0	0	0	0	6	0	0	0	0	3	0	0	0	0	0	0	0	0	4	0
Observation17720J	0	0	0	4	0	0	3	0	4	0	0	0	0	12	0	0	0	0	0	0	0	0	0	0	0	0	0	0	0	0	0	1	0	12	0	0	0	0	10	0	0	0	0	0	0	0	0	3	0
Observation17860J	0	0	0	0	0	0	0	0	0	0	0	0	0	4	0	0	0	0	5	1	0	0	0	0	4	2	0	0	0	0	0	0	0	16	0	0	0	0	4	1	3	2	1	0	0	0	0	5	0
Observation1797	0	2	0	5	0	0	1	0	1	0	0	0	0	17	0	0	0	0	0	0	0	0	0	0	3	1	0	0	0	0	0	5	0	22	0	0	0	0	18	2	0	0	0	1	0	1	0	9	1
Observation17980J	0	0	0	0	0	0	1	0	0	0	0	0	0	41	2	0	0	25	0	0	0	0	0	0	1	0	0	0	0	0	0	1	3	72	0	0	0	0	46	41	0	0	1	0	0	0	0	6	0
Observation18110J	0	0	0	0	0	0	0	0	0	0	0	0	0	6	0	4	1	0	0	0	0	0	0	0	0	1	0	0	0	0	0	0	1	18	0	0	0	7	8	4	0	0	3	0	0	0	3	12	0
Observation1823	0	2	0	3	0	0	3	0	5	0	2	0	0	24	0	0	0	3	0	0	0	0	0	0	1	3	0	0	0	0	4	12	0	25	0	0	0	0	23	5	0	0	0	1	0	0	5	18	0
Observation1830	1	13	0	2	0	0	7	0	0	0	0	0	0	9	0	0	0	2	0	0	0	0	0	0	0	0	0	0	1	0	0	11	0	21	0	0	0	0	19	5	0	0	0	0	0	0	0	0	0
Observation18370J	0	0	0	1	0	0	0	0	4	0	0	0	0	16	0	0	0	1	0	0	0	0	6	23	0	4	0	0	0	0	0	1	0	24	0	0	0	0	13	1	0	0	3	4	0	0	5	7	0
Observation1845	0	0	0	0	0	0	0	0	0	0	0	0	0	3	0	0	0	0	0	0	0	0	0	0	0	0	0	0	0	0	0	0	0	4	0	0	0	0	2	0	0	0	0	0	0	0	0	6	0
Observation1846	0	0	0	0	0	0	0	0	0	0	0	0	0	10	0	0	0	0	0	0	0	0	0	0	0	0	0	0	0	0	0	2	0	9	0	0	0	0	10	0	0	0	0	2	0	0	0	2	3
Observation18550J	0	1	0	1	0	0	1	0	1	0	0	0	0	30	0	0	0	2	0	0	0	0	0	0	0	0	0	0	0	0	0	2	0	36	0	0	0	0	27	5	0	0	0	1	0	1	0	7	0
Observation18560J	0	2	0	1	0	0	0	0	0	0	0	0	0	44	0	0	0	26	0	0	0	0	0	0	0	0	0	0	0	0	0	0	6	72	0	0	0	0	49	41	0	0	0	0	0	3	0	3	0
Observation1873	0	0	0	0	0	0	0	0	2	0	0	0	0	8	0	1	0	0	0	0	0	0	0	0	1	0	0	0	0	0	0	0	0	13	0	0	0	1	8	3	0	0	0	2	0	0	1	7	4
Observation1874	0	0	0	0	0	0	0	0	3	0	0	0	0	11	0	0	0	0	0	0	0	0	3	6	1	2	0	0	0	0	0	3	0	11	0	4	0	0	10	0	0	0	0	5	1	0	0	9	1
Observation1875	0	0	0	0	0	0	0	0	9	0	1	0	0	12	0	0	0	0	0	0	0	0	0	0	0	2	0	0	0	0	0	3	0	15	0	0	0	0	9	0	0	0	0	3	0	1	0	4	3
Observation1894	0	5	0	2	0	0	3	0	0	0	0	0	2	8	0	0	0	5	3	1	0	0	0	0	4	0	0	0	0	0	0	6	0	23	0	0	0	0	16	12	1	3	0	0	0	1	0	6	0
Observation19020J	0	0	0	5	0	0	7	0	3	0	0	0	0	14	0	0	0	12	0	0	0	0	0	0	0	0	0	0	0	0	0	0	0	27	0	0	0	0	13	14	0	0	0	0	0	0	0	4	0
Observation19030J	1	6	0	4	0	0	1	0	6	0	0	0	0	9	1	0	0	0	0	0	0	0	0	0	0	0	0	0	0	0	0	0	0	17	0	0	0	0	12	2	0	0	0	1	0	1	0	0	0
Observation19180J	0	0	0	0	0	0	0	0	0	0	0	0	1	13	0	18	0	0	0	0	0	0	4	2	2	0	0	0	0	0	0	0	0	43	0	0	0	17	15	3	0	0	8	0	0	0	1	11	1
Observation19260J	0	3	0	4	0	0	0	0	0	0	0	0	0	12	0	0	0	0	0	0	0	0	2	15	0	0	0	0	0	0	0	0	0	17	0	0	0	0	13	0	0	0	0	0	0	0	0	0	0
Observation19270J	0	0	0	0	0	0	0	0	1	0	0	0	0	5	0	1	0	0	0	0	0	0	0	0	0	2	0	0	0	0	0	1	0	10	0	0	0	0	4	1	0	0	0	0	0	0	0	4	0
Observation19450J	0	1	0	1	0	0	0	0	1	0	0	0	0	5	0	1	0	2	0	0	0	0	0	0	2	0	0	0	0	0	0	0	0	13	0	0	0	0	6	3	0	0	2	0	0	0	0	3	1
Observation19460J	0	0	0	0	0	0	0	0	0	0	0	0	0	7	0	0	0	3	0	0	0	0	0	0	2	0	0	0	0	0	0	0	0	15	0	0	0	0	9	5	0	0	1	0	0	0	0	5	0
Observation1953	0	3	1	6	0	0	4	0	2	0	0	0	0	8	0	0	0	4	1	0	0	0	0	0	1	1	0	0	0	0	0	1	0	19	0	0	0	0	8	4	1	2	0	2	0	0	0	5	0
Observation1960	1	3	0	17	0	0	14	0	5	0	0	0	0	18	0	0	0	3	0	0	0	0	0	0	0	0	0	0	0	0	0	20	0	22	0	0	0	0	16	9	0	0	0	0	0	0	0	1	0
Observation19680J	3	3	0	1	0	0	1	0	3	0	0	0	0	20	0	0	0	1	0	0	0	0	0	0	0	0	0	0	0	0	0	0	0	27	0	0	0	0	21	5	0	0	0	5	0	1	0	1	0
Observation1977	0	8	0	1	0	0	6	0	0	0	0	0	0	16	0	0	0	0	0	0	0	0	0	0	3	1	0	0	0	0	0	16	0	22	0	0	0	0	18	1	0	0	0	2	0	0	0	11	0
Observation1978	1	1	0	3	0	0	2	0	1	0	0	0	0	5	0	0	0	7	0	0	0	0	0	0	0	0	0	0	0	0	0	25	0	14	0	0	0	0	5	7	0	0	0	0	0	0	0	0	0
Observation1994	0	0	0	0	0	0	0	0	3	0	0	0	0	5	0	7	0	0	0	0	0	0	0	0	1	0	0	0	0	0	0	6	1	12	0	1	0	6	5	1	0	0	0	2	0	0	0	1	2
Observation19950J	0	0	0	0	0	0	0	0	1	0	0	0	0	18	0	0	0	0	0	0	0	0	0	0	0	0	0	0	0	0	0	2	0	18	0	0	0	0	15	0	0	0	0	0	0	0	0	1	0
Observation19960J	0	0	0	0	0	0	0	0	3	0	0	0	0	7	0	0	0	0	0	0	0	0	0	0	0	0	0	0	0	0	0	0	0	7	0	0	0	0	6	0	0	0	0	1	0	0	0	1	1
Observation20080J	0	0	0	0	0	0	0	0	2	0	0	0	0	23	0	13	0	0	0	0	0	0	0	0	13	3	0	0	0	0	0	3	0	42	0	0	0	16	25	10	0	0	2	0	0	0	2	0	0
Observation2016	0	0	0	1	0	0	1	0	4	0	0	0	0	16	0	0	0	0	0	0	0	0	0	0	0	1	0	0	0	0	0	7	0	16	0	0	0	0	15	0	0	0	0	0	0	0	3	14	0
Observation20240J	0	0	0	0	0	0	0	0	0	0	0	0	0	22	0	0	0	0	0	0	0	0	0	0	0	0	0	0	0	0	0	0	0	22	0	0	0	0	22	0	0	0	1	0	0	0	1	3	0
Observation20250J	0	4	0	2	0	0	2	0	0	0	0	0	0	16	0	0	0	0	0	0	0	0	0	0	0	0	0	0	0	0	1	0	0	21	0	0	0	0	18	0	0	0	2	1	0	0	0	2	0
Observation2033	0	0	0	0	0	0	0	0	0	0	0	0	0	0	0	0	0	0	0	8	0	0	0	0	0	0	0	0	0	0	0	22	0	7	0	0	0	0	0	0	0	7	0	0	0	0	0	2	0
Observation20400J	0	3	0	0	0	0	2	0	0	0	0	0	0	4	0	4	2	0	0	0	0	0	0	0	0	2	0	0	0	0	0	0	0	24	0	0	0	3	8	1	0	0	4	0	0	0	0	12	0
Observation2049	0	0	0	0	0	0	0	0	0	0	0	0	0	11	0	7	0	0	0	0	0	0	0	6	3	2	0	0	1	0	0	7	0	17	0	2	0	9	13	6	0	0	0	2	0	0	0	1	0
Observation2056	0	0	0	0	0	0	0	0	0	0	0	0	0	4	0	1	0	0	0	0	0	0	0	0	4	1	0	0	0	0	0	3	0	8	0	0	0	0	4	1	0	0	0	1	0	0	0	5	1
Observation20680J	0	0	0	0	0	0	0	0	0	0	0	0	0	0	0	0	0	6	0	0	0	0	0	0	0	0	0	0	0	0	0	0	0	8	0	0	0	0	0	5	0	0	0	0	0	0	0	3	1
Observation20690J	0	4	0	1	0	0	1	0	0	0	0	0	0	11	0	0	0	3	0	0	0	0	0	0	1	0	0	0	0	0	0	0	1	19	0	0	0	0	18	4	0	0	6	1	0	0	0	2	2
Observation20700J	0	2	0	2	0	0	8	0	0	0	0	0	0	14	0	9	0	2	0	0	0	0	0	0	0	0	0	0	0	0	0	2	0	34	0	0	0	5	14	7	0	0	0	1	0	0	0	9	0
Observation2088	0	0	0	0	0	0	0	0	0	0	0	1	0	3	0	2	2	0	0	0	0	0	0	0	1	1	0	0	0	0	0	1	0	7	0	0	0	0	3	2	0	0	0	0	0	0	0	8	0
Observation2089	0	1	0	3	0	0	0	0	0	0	0	0	0	5	0	7	0	0	0	0	0	0	0	0	0	0	0	0	0	0	0	4	0	13	0	0	0	3	6	4	0	0	0	0	0	0	1	2	0
Observation2099	0	0	0	0	0	0	0	0	3	0	1	0	0	14	4	0	1	2	0	0	0	0	0	0	9	2	0	0	0	0	0	12	0	18	0	1	0	0	11	3	0	0	2	1	0	0	1	15	0
Observation21060J	0	0	4	0	0	0	0	0	1	0	0	0	0	7	0	4	0	1	3	0	0	0	4	11	1	4	0	0	0	0	0	1	1	26	0	0	0	1	9	5	2	1	3	1	0	0	0	8	0
Observation2113	0	0	3	0	0	0	0	0	0	0	0	0	0	12	0	0	1	0	2	0	0	0	0	0	2	0	0	0	0	0	0	2	0	12	0	0	0	0	12	2	3	1	0	0	2	0	2	11	2
Observation21200J	0	4	0	1	0	0	3	0	0	0	0	0	0	4	0	0	0	0	0	0	0	0	0	0	0	0	0	0	0	0	0	0	0	8	0	0	0	0	7	0	0	0	1	0	0	0	0	0	0
Observation21210J	0	0	0	0	0	0	0	0	0	0	0	0	0	3	1	2	0	2	1	1	0	0	0	0	2	3	0	0	0	0	0	0	0	14	0	0	0	1	2	5	0	1	1	0	0	0	0	5	0
Observation2131	0	0	0	0	0	0	0	0	0	0	0	0	0	12	0	1	0	0	0	0	0	0	4	8	3	3	0	0	0	0	0	10	0	13	0	2	0	0	14	1	0	0	0	0	0	3	1	6	0
Observation08300J	0	0	0	0	0	0	0	0	1	0	0	0	0	17	0	0	0	1	0	0	0	0	0	0	2	1	0	0	0	0	0	1	1	20	0	0	0	0	16	3	0	0	0	0	0	0	0	0	0
Observation08310J	0	0	0	0	0	0	0	0	4	0	0	0	0	12	0	0	0	2	0	0	0	0	0	0	4	1	0	0	0	0	0	3	0	19	0	0	0	0	7	3	0	0	0	1	0	0	0	1	0
Observation08430J	0	0	0	2	0	0	11	0	1	0	0	0	0	25	0	0	0	5	0	0	0	0	0	0	4	0	0	0	0	0	0	0	1	41	0	0	1	0	23	6	0	0	1	1	0	0	2	12	1
Observation0852	0	0	0	2	0	0	0	0	5	0	1	0	0	1	0	11	0	1	0	0	0	0	0	0	4	1	0	0	0	0	0	2	3	20	0	1	0	9	1	3	0	0	0	2	0	0	1	5	4
Observation0853	0	0	0	0	0	0	0	0	2	0	0	0	0	5	0	0	0	0	0	0	0	0	0	0	2	1	0	0	0	0	0	1	0	27	0	1	0	0	4	0	0	0	0	3	0	0	0	17	1
Observation0866	0	0	0	1	0	0	5	0	9	0	0	0	0	30	0	3	0	0	0	0	0	0	0	16	3	3	0	0	0	0	0	0	0	39	0	1	0	3	32	3	0	0	0	0	6	0	2	3	0
Observation08750J	0	0	0	0	0	0	0	0	2	0	0	0	0	23	0	3	0	1	0	0	0	0	0	0	0	3	0	0	0	0	0	1	3	32	0	0	0	0	19	4	0	0	1	1	0	0	0	5	0
Observation08820J	0	2	0	2	0	0	3	0	0	0	0	0	1	21	1	0	0	5	0	0	0	0	2	0	4	2	0	0	0	0	0	1	0	39	0	0	0	0	20	7	0	0	5	1	0	0	1	14	0
Observation0889	0	0	0	1	0	0	0	0	1	0	0	0	0	5	0	3	0	0	0	0	0	0	10	15	8	2	0	0	0	0	0	0	0	20	0	1	0	1	5	3	0	0	1	0	2	0	2	11	0
Observation0898	0	0	0	2	0	0	0	0	3	0	0	0	0	6	0	0	0	0	0	0	0	0	0	0	0	0	0	0	0	0	0	1	0	27	0	0	0	0	7	0	0	0	0	0	0	0	0	5	1
Observation0899	0	0	0	0	0	0	0	0	2	0	1	0	0	2	0	0	0	0	0	0	0	0	0	0	0	0	0	0	0	0	0	0	0	6	0	0	0	0	2	0	0	0	0	1	0	0	1	1	0
Observation0900	0	4	1	0	0	0	3	0	2	0	4	0	0	18	0	5	0	0	0	0	0	0	0	2	0	4	0	0	0	0	1	1	1	26	0	1	0	3	22	4	0	0	3	0	1	0	0	5	0
Observation0911	0	0	0	0	0	0	0	0	0	0	0	0	0	9	0	1	0	0	0	0	0	0	0	0	0	0	0	0	0	0	0	0	0	10	0	0	0	0	12	1	0	0	2	1	0	0	0	2	0
Observation0912	0	7	0	10	0	0	6	0	1	0	0	0	1	15	0	9	0	0	0	1	0	0	0	0	1	1	0	0	0	0	0	9	1	28	0	0	0	5	19	6	0	0	1	1	2	0	1	2	2
Observation09200J	0	0	0	0	0	0	0	0	1	0	0	0	0	17	0	0	0	0	0	0	0	0	0	0	0	6	0	0	0	0	0	1	0	19	0	0	0	0	15	0	0	0	1	1	0	0	1	5	1
Observation09290J	0	0	0	0	0	0	0	0	0	0	0	0	0	20	0	1	2	2	0	0	0	0	4	32	0	1	0	0	0	0	1	1	0	35	0	1	0	0	17	2	0	0	3	1	0	0	1	8	0
Observation0936	0	0	0	0	0	0	0	0	0	0	0	0	0	6	0	13	0	9	0	0	0	0	2	4	0	1	0	0	3	0	3	2	4	26	0	2	0	5	6	14	0	0	0	0	0	0	0	4	1
Observation09450J	0	0	0	0	0	0	0	0	1	0	0	0	0	10	0	9	0	1	0	0	0	0	0	0	0	1	0	0	0	0	0	2	4	23	0	0	0	7	8	3	0	0	1	0	0	0	5	6	12
Observation09460J	0	0	1	3	6	0	10	0	0	0	0	0	0	63	0	0	0	8	0	0	0	0	0	0	0	0	0	0	1	1	0	5	1	74	0	0	0	0	60	13	0	0	6	1	0	0	5	5	0
Observation09600J	0	0	0	0	0	0	0	0	1	0	0	0	0	7	0	0	0	0	0	0	0	0	0	0	10	0	0	0	0	0	0	1	0	16	0	0	0	0	3	0	0	0	2	0	0	0	1	1	0
Observation09690J	0	2	0	9	0	0	2	0	1	0	0	0	0	21	0	0	3	0	0	0	0	0	0	0	6	14	0	0	0	0	0	3	0	30	0	0	0	0	17	0	0	0	7	0	1	0	0	2	1
Observation0977	0	1	2	2	0	1	0	0	0	0	1	0	0	10	0	6	0	0	0	0	0	0	0	2	8	0	0	0	0	0	0	0	0	25	0	1	0	6	11	2	0	0	2	1	0	0	4	13	1
Observation0984	0	0	0	0	0	0	0	0	2	0	0	0	0	3	0	0	0	1	0	0	0	0	0	0	0	1	0	0	0	0	0	0	0	4	0	0	0	0	3	1	0	0	0	0	0	0	1	0	0
Observation0991	0	2	0	2	0	0	1	0	0	0	1	0	0	24	1	1	4	0	0	0	0	0	2	8	1	11	0	0	0	0	0	3	0	30	0	0	0	0	22	1	0	0	1	1	0	0	2	2	1
Observation09980J	0	0	0	2	0	0	2	0	0	0	1	0	0	7	0	10	1	0	0	0	0	0	0	0	2	4	0	0	0	0	0	1	0	28	0	0	0	8	9	1	0	0	5	0	0	0	3	22	2
Observation1006	0	1	0	0	0	0	2	0	0	0	0	0	0	13	0	8	1	0	0	0	0	0	8	14	1	1	0	0	1	0	0	4	0	30	0	2	0	5	19	8	0	0	1	1	0	0	1	7	1
Observation10140J	0	0	0	0	0	0	14	0	0	0	0	0	0	24	2	0	1	7	0	0	0	1	0	0	2	5	0	0	0	0	0	1	0	39	0	0	0	0	27	10	0	0	4	0	0	0	1	8	0
Observation1021	0	0	0	0	0	0	0	0	8	0	0	0	0	9	0	0	0	4	0	0	0	0	0	0	0	0	0	0	0	0	0	10	0	13	0	2	0	0	8	5	0	0	0	2	0	0	1	15	1
Observation10290J	0	0	0	0	0	0	1	0	2	0	0	0	0	23	0	0	2	0	0	0	0	0	0	0	0	5	0	0	0	0	1	2	0	37	0	0	1	0	17	0	0	0	2	1	0	0	5	19	1
Observation1036	0	1	1	5	0	0	2	0	3	0	0	0	0	11	0	0	0	8	0	0	0	0	0	0	0	0	0	0	0	0	1	2	0	20	0	0	0	0	15	10	0	0	1	1	0	0	1	10	1
Observation1044	0	0	0	0	0	0	0	0	2	0	0	0	0	0	0	7	0	7	0	6	0	0	0	0	0	1	0	0	0	0	0	4	0	18	0	1	0	2	0	8	0	8	0	0	0	0	0	6	0
Observation10530J	0	0	0	4	0	0	0	0	1	0	0	0	0	30	0	0	0	8	0	0	0	0	0	0	2	4	0	0	0	0	0	1	0	47	0	0	1	0	27	12	0	0	4	1	1	0	0	15	0
Observation1061	0	1	0	2	1	0	2	0	2	0	0	0	0	20	0	0	0	0	0	0	0	0	0	0	0	1	1	0	1	0	1	3	0	30	0	0	0	0	17	0	0	0	1	2	0	0	1	3	3
Observation10680J	0	0	0	0	0	0	0	0	1	0	0	0	0	4	0	0	0	0	0	0	0	0	0	0	4	3	0	0	0	0	0	0	0	10	0	0	0	0	3	0	0	0	1	0	0	0	0	3	0
Observation1075	0	0	0	0	0	0	0	0	1	0	2	0	0	16	0	2	1	4	0	0	0	0	3	4	1	4	0	0	0	0	0	3	0	24	0	1	0	0	12	11	0	0	0	0	0	0	1	6	0
Observation10820J	0	0	0	0	0	0	0	0	0	0	0	0	0	4	0	0	0	0	0	0	0	0	4	8	0	3	0	0	0	0	0	1	0	11	0	0	0	0	2	0	0	0	0	0	0	0	1	9	0
Observation10900J	0	0	0	0	0	0	0	0	1	0	0	0	0	1	0	0	0	0	0	0	0	0	0	0	0	0	0	0	0	0	0	0	0	18	0	0	0	0	0	0	0	0	0	1	0	0	2	4	0
Observation1097	0	0	1	0	4	0	3	0	0	0	0	0	0	28	0	0	0	21	0	0	0	0	0	0	2	2	0	0	0	0	0	6	0	49	0	0	0	0	27	26	0	0	1	1	0	0	4	17	0
Observation11070J	0	0	0	0	0	0	0	0	2	0	0	0	0	5	0	0	0	0	0	0	0	0	0	0	1	13	0	0	0	0	0	1	0	8	0	1	0	0	1	0	0	0	2	0	0	0	0	6	0
Observation11080J	0	0	0	0	0	0	0	0	4	0	0	0	0	18	0	0	0	0	0	0	0	0	0	0	1	8	0	0	0	0	0	13	0	24	0	0	0	0	4	0	0	0	0	0	0	0	1	15	0
Observation11220J	0	0	0	0	0	0	0	0	0	0	0	0	0	5	0	13	0	1	0	0	0	0	0	0	2	1	0	0	0	0	0	0	0	25	0	0	0	13	6	6	0	0	6	0	0	0	4	6	0
Observation11330J	0	0	0	0	0	0	2	0	4	0	0	0	0	22	0	0	0	2	0	1	0	0	0	0	1	0	0	0	0	0	0	1	0	29	0	0	2	0	21	4	0	2	0	1	0	0	0	5	1
Observation11340J	0	0	0	2	0	0	0	0	0	0	0	0	0	45	2	0	0	5	0	0	0	0	0	0	0	2	0	0	0	0	0	1	2	57	0	0	0	0	45	9	0	0	1	2	0	0	0	9	0
Observation11460J	0	8	0	2	0	0	6	0	0	0	0	0	2	11	0	0	0	0	0	0	0	0	0	0	0	0	0	0	0	0	0	0	0	17	0	0	0	0	15	0	0	0	4	0	0	0	0	0	0
Observation11470J	0	0	0	0	0	0	0	0	0	0	0	0	1	6	0	0	0	0	0	0	0	0	0	0	1	5	0	0	0	0	0	1	0	13	0	0	0	0	4	0	0	0	2	0	0	0	1	1	0
Observation1155	0	0	0	1	0	0	1	0	1	0	0	0	0	13	0	0	0	10	0	0	0	0	0	0	0	0	0	0	0	0	0	3	0	25	0	2	0	0	7	14	0	0	0	0	1	0	1	2	1
Observation11630J	5	3	0	6	0	0	4	0	0	0	0	0	0	9	0	0	0	20	0	0	0	3	0	0	0	0	0	0	0	0	0	0	1	40	0	0	0	0	11	35	0	0	2	0	0	0	2	3	0
Observation1170	0	0	0	0	0	0	0	0	0	0	0	0	0	0	0	0	0	1	0	0	0	0	0	0	0	0	0	0	0	0	0	0	0	1	0	0	0	0	0	0	0	0	0	0	0	0	0	2	0
Observation11770J	0	0	0	0	0	0	0	0	0	0	0	0	0	2	0	3	0	0	0	0	0	0	0	0	0	0	0	0	0	0	0	1	1	9	0	0	0	1	2	1	0	0	0	0	0	8	2	8	1
Observation11780J	0	7	0	9	0	0	5	0	0	0	0	0	0	23	0	5	0	3	0	0	0	0	0	0	0	0	0	0	0	0	0	2	1	38	0	0	0	1	32	6	0	0	3	1	0	0	1	0	0
Observation11890J	0	0	0	0	0	0	0	0	3	0	0	0	1	14	0	0	0	1	0	0	0	0	0	0	0	0	0	0	0	0	0	6	0	28	0	0	2	0	6	1	0	0	2	1	0	12	1	10	2
Observation11900J	0	1	0	7	0	0	1	0	0	0	0	0	0	65	4	1	0	2	0	0	0	0	0	0	0	1	0	0	0	0	0	3	1	73	0	0	2	1	69	8	0	0	2	2	0	0	0	0	0
Observation12080J	0	1	0	3	0	0	0	0	8	0	0	0	0	15	0	0	0	0	0	0	2	0	0	0	0	0	0	0	0	0	0	3	0	16	0	1	1	0	9	0	0	0	2	2	0	0	0	1	3
Observation12090J	0	1	0	2	0	0	1	0	0	0	0	0	0	1	0	5	0	1	0	0	0	0	0	0	2	1	0	0	0	0	0	1	0	11	0	0	0	1	3	3	0	0	2	0	0	0	0	3	3
Observation12100J	0	0	0	0	0	0	1	0	3	0	0	0	0	20	0	0	0	0	0	0	0	0	0	0	1	1	0	0	0	0	0	4	0	28	0	1	0	0	16	0	0	0	1	1	0	0	2	14	3
Observation12250J	0	2	0	10	0	0	1	0	0	0	0	0	1	44	0	0	0	0	0	0	0	0	0	17	0	1	0	0	0	0	0	3	0	49	0	0	0	0	40	0	0	0	5	0	0	2	1	7	1
Observation12330J	0	0	0	0	0	0	0	0	2	0	0	0	0	5	0	8	0	0	0	0	0	0	0	0	0	1	0	0	0	0	0	2	0	16	0	1	0	6	4	1	0	0	1	0	0	0	0	10	0
Observation1241	0	0	0	0	0	0	0	0	2	0	0	0	0	15	0	0	0	0	0	0	0	0	0	0	0	6	0	0	1	0	0	4	0	16	0	0	0	0	13	0	0	0	0	3	0	12	2	5	1
Observation12480J	0	0	0	0	0	0	0	0	0	0	0	0	1	8	0	0	1	7	1	0	0	0	0	9	0	8	0	0	0	0	0	1	1	17	0	0	0	0	5	8	0	2	4	0	0	0	0	1	0
Observation1257	0	0	1	1	0	0	0	0	5	0	0	0	0	10	0	0	0	2	0	0	0	0	0	0	0	6	0	0	0	0	0	17	0	12	0	0	0	0	11	3	0	0	0	1	0	0	1	4	1
Observation12580J	0	0	0	0	0	0	0	0	5	0	0	0	0	8	0	0	0	0	0	0	0	0	0	0	0	1	0	0	0	0	0	4	0	19	0	0	0	0	3	0	0	0	0	0	0	0	0	8	0
Observation1271	0	11	0	5	0	0	3	4	0	0	0	0	0	5	0	11	1	0	0	0	0	0	1	10	2	1	0	0	0	0	0	16	0	35	0	0	0	5	19	13	0	0	2	1	0	0	5	14	0
Observation1280	0	1	0	5	0	0	1	0	0	0	2	0	0	21	0	0	1	0	0	0	0	0	0	1	0	5	2	0	0	0	0	3	0	22	0	1	0	0	18	0	0	0	0	1	0	0	1	1	1
Observation1281	0	3	0	0	0	0	0	0	0	0	0	0	0	1	0	0	0	0	0	0	0	0	0	0	0	0	0	0	0	0	0	1	0	4	0	0	0	0	2	1	0	1	0	0	0	0	0	0	0
Observation1282	0	0	0	0	0	0	0	0	4	0	1	0	0	16	0	0	0	2	0	0	0	0	0	0	3	5	0	0	0	0	0	3	0	18	0	2	0	0	15	3	0	0	0	2	0	0	0	1	0
Observation1293	0	0	0	0	0	0	0	0	0	0	0	0	0	16	0	0	0	5	0	0	0	0	4	5	0	0	0	0	2	0	0	4	0	21	0	4	0	0	13	7	0	0	0	1	0	0	0	9	1
Observation13010J	0	0	0	0	0	0	0	0	1	0	0	0	0	7	0	0	0	3	0	0	0	0	0	13	6	1	0	0	0	0	0	0	0	15	0	0	0	0	7	4	0	0	0	1	0	0	0	1	0
Observation1308	0	0	0	0	0	0	0	0	3	0	0	0	0	5	0	0	0	2	0	0	0	0	0	0	0	0	0	0	0	0	0	22	0	7	0	0	0	0	4	1	0	0	0	1	0	0	0	6	0
Observation13160J	0	0	0	0	0	0	0	0	0	0	0	0	0	9	0	0	0	0	0	0	0	0	0	6	0	0	0	0	0	0	0	0	0	9	0	0	0	0	8	0	0	0	0	0	0	0	0	0	0
Observation13170J	0	0	1	0	0	0	0	0	0	0	0	0	0	32	0	0	0	1	0	0	0	0	0	3	0	0	0	0	0	0	0	1	0	36	0	0	0	0	33	2	0	0	1	2	1	0	5	3	0
Observation13300J	0	0	0	0	0	0	0	0	3	0	0	0	0	7	0	5	0	3	0	0	0	0	0	0	0	3	0	0	0	0	0	3	1	18	0	0	0	3	6	8	0	0	1	0	0	0	2	4	0
Observation13310J	0	0	0	0	0	0	0	0	3	0	0	0	0	5	0	0	0	0	0	0	0	0	0	0	0	1	0	0	0	0	0	0	0	34	0	0	0	0	4	0	0	0	1	0	0	0	0	12	0
Observation1346	0	0	0	0	0	0	0	0	8	0	1	0	0	7	0	0	0	2	0	0	0	0	0	0	0	0	0	0	0	0	0	3	0	9	0	0	0	0	6	3	0	0	0	1	0	27	2	30	1
Observation1347	0	0	0	0	0	0	0	0	3	0	0	0	1	2	0	6	0	0	0	0	0	0	0	0	2	3	0	0	0	0	0	2	0	9	0	0	0	5	2	1	0	0	0	0	0	0	0	0	0
Observation1348	0	0	0	0	0	0	0	0	7	0	0	0	0	18	0	0	0	0	0	0	0	0	0	0	0	0	0	0	1	0	0	23	0	19	0	0	0	0	17	0	0	0	0	1	1	0	4	9	0
Observation13720J	0	1	0	4	0	0	1	0	1	0	0	0	0	19	0	3	0	1	0	0	0	0	2	8	0	7	0	0	0	0	0	0	0	26	0	0	0	2	17	3	0	0	8	1	0	0	0	1	0
Observation13730J	0	0	0	0	0	0	0	0	0	0	0	0	0	15	0	0	0	0	0	0	0	0	0	0	9	0	0	0	0	0	0	0	0	21	0	0	0	0	14	0	0	0	2	0	0	0	0	2	0
Observation13840J	0	0	4	0	0	0	0	0	0	0	0	0	0	20	0	7	0	1	0	0	0	0	1	4	4	5	0	0	0	0	0	1	2	33	0	0	0	5	23	7	0	0	5	1	0	10	3	8	0
Observation1392	0	0	0	0	0	0	0	0	1	0	1	0	0	30	0	0	0	0	0	0	0	0	0	2	12	0	0	0	0	0	2	12	0	26	0	0	0	0	30	0	0	0	0	2	1	0	4	11	0
Observation14000J	0	0	0	0	0	0	0	0	0	0	0	0	0	5	0	0	0	0	0	0	0	0	4	4	0	3	0	0	0	0	0	0	0	13	0	0	0	0	4	0	0	0	1	0	0	0	0	6	1
Observation1409	0	1	0	1	0	0	1	0	1	0	1	0	0	9	0	0	1	3	0	0	0	0	0	0	3	3	0	0	0	0	2	7	0	14	0	1	0	0	9	5	0	0	2	2	0	0	0	8	0
Observation14170J	0	3	0	0	0	0	2	1	1	0	0	0	0	5	0	1	0	0	0	0	0	0	0	0	0	2	0	0	0	0	0	0	0	21	0	0	0	2	6	2	0	0	0	1	0	0	1	11	0
Observation14240J	0	3	0	11	0	0	2	0	0	0	0	0	0	33	0	0	2	0	0	0	0	0	1	5	2	5	0	0	0	0	0	0	0	40	0	0	0	0	33	0	0	0	2	1	0	0	0	12	0
Observation1431	0	1	0	0	0	0	1	0	1	0	0	0	0	13	0	0	0	0	0	0	0	0	2	0	3	0	0	0	1	0	0	2	0	18	0	0	0	1	13	2	0	0	0	1	0	0	0	25	1
Observation1442	0	0	0	3	0	0	1	0	4	0	0	0	0	16	0	0	0	1	0	0	0	0	0	0	0	1	0	0	0	0	0	17	0	16	0	0	0	0	16	1	0	0	0	0	0	0	0	5	1
Observation1443	0	1	0	1	0	0	6	0	0	0	0	0	0	15	0	2	0	0	0	0	0	0	2	1	1	0	0	0	0	0	0	1	0	18	0	0	0	1	17	2	0	0	3	0	0	0	2	3	0
Observation1444	0	0	0	0	0	0	0	0	1	0	0	0	0	9	0	4	1	2	0	0	0	0	1	0	2	5	0	0	0	0	0	4	0	17	0	0	0	0	9	8	0	0	0	1	0	0	0	6	1
Observation1462	0	0	0	0	0	0	0	0	0	0	0	0	0	3	0	0	0	2	3	0	0	0	0	0	1	0	0	0	0	0	0	6	0	9	0	0	0	0	5	5	3	2	0	0	0	0	3	11	3
Observation1470	0	0	0	0	0	0	0	0	0	0	3	0	0	8	0	0	0	1	0	0	0	0	0	0	6	10	0	0	0	0	1	3	1	10	0	0	0	0	6	1	0	0	1	0	0	0	0	2	0
Observation14770J	0	0	0	0	0	0	0	0	0	0	0	0	0	0	0	11	0	0	0	0	0	0	11	9	6	0	0	0	0	0	0	1	0	17	0	0	0	7	1	0	0	0	5	1	0	1	0	4	0
Observation1488	0	0	0	0	0	0	0	0	1	0	0	0	0	8	0	3	0	0	0	0	0	0	0	0	0	0	0	0	0	0	0	2	1	12	0	0	0	2	9	3	0	0	0	3	0	0	4	6	2
Observation14890J	0	0	0	0	0	0	1	0	1	0	0	0	0	8	0	0	0	0	0	0	0	0	2	8	2	2	0	0	0	0	0	1	0	13	0	0	0	0	6	0	0	0	0	0	0	0	0	4	0
Observation1504	0	0	0	7	0	0	0	0	0	0	5	0	1	32	0	0	0	2	0	0	0	0	1	5	4	5	0	0	0	0	1	7	0	32	0	2	0	0	32	2	0	0	0	0	0	0	1	4	0
Observation1515	0	0	0	0	0	0	0	0	1	0	4	0	0	21	0	0	0	0	0	0	0	0	0	0	2	9	0	0	0	0	0	9	0	16	0	0	0	0	20	0	0	0	1	2	0	0	0	4	1
Observation1516	0	0	0	0	0	0	0	0	0	0	0	0	0	7	0	0	0	0	0	0	0	0	0	1	2	1	0	0	1	0	0	0	0	7	0	1	0	0	6	0	0	0	3	1	2	0	0	6	3
Observation1528	0	0	0	0	0	0	0	0	0	0	2	0	1	5	0	9	0	1	0	0	0	0	0	0	0	5	0	0	0	0	0	5	0	18	0	0	0	6	8	5	0	0	1	1	0	0	3	10	2
Observation15350J	0	0	0	0	0	0	0	0	2	0	0	0	0	5	0	0	0	0	0	0	0	0	0	0	0	4	0	0	0	0	0	1	0	9	0	0	0	0	3	0	0	0	0	1	0	0	0	5	1
Observation1543	0	3	0	1	0	0	1	0	0	0	0	0	0	2	0	0	0	0	0	0	0	0	2	4	0	0	0	0	0	0	0	0	0	5	0	2	0	0	2	0	0	0	0	0	0	0	0	2	1
Observation15510J	0	0	0	0	0	0	0	0	1	0	0	0	1	5	0	0	0	6	1	0	0	0	0	0	8	1	0	0	0	0	0	0	0	22	0	1	1	0	5	5	0	2	1	1	0	0	1	7	0
Observation15600J	0	0	0	0	0	0	0	0	1	0	0	0	0	0	0	2	0	0	0	0	0	0	0	0	0	0	0	0	0	0	0	1	0	2	0	0	0	0	0	0	0	0	0	0	0	0	0	5	7
Observation15610J	0	0	0	0	0	0	0	0	2	0	0	0	0	19	0	0	0	1	0	0	0	0	0	0	0	0	0	0	0	0	0	0	0	32	0	0	0	0	19	1	0	0	0	0	0	0	0	3	0
Observation15740J	0	0	4	0	0	0	0	0	1	0	0	0	0	20	0	0	0	0	0	0	0	0	0	0	0	1	0	0	0	0	0	0	0	34	0	1	0	0	17	0	0	0	5	2	0	0	2	10	0
Observation1582	0	0	0	0	0	0	0	0	1	0	3	0	0	4	0	3	0	0	0	0	0	0	1	0	1	3	0	0	0	0	0	4	0	7	0	0	0	1	3	1	0	0	0	0	0	0	0	1	0
Observation15900J	0	0	0	0	0	0	0	0	2	0	0	0	0	13	0	2	0	4	0	0	0	0	0	0	8	2	0	0	0	0	0	1	0	37	0	0	0	2	15	9	0	0	3	0	1	0	1	10	1
Observation1598	0	0	0	0	0	0	0	0	3	0	0	0	0	3	0	0	0	0	0	0	0	0	0	0	0	0	0	0	0	0	0	0	0	22	0	0	0	0	2	0	0	0	0	2	0	0	0	2	6
Observation1607	0	0	0	0	0	0	0	0	2	0	0	0	0	9	0	0	1	0	0	0	0	0	2	4	0	3	0	0	0	0	0	2	0	17	0	0	0	0	9	0	0	0	0	0	0	0	0	1	1
Observation16160J	0	0	0	0	0	0	0	0	3	0	0	0	0	6	0	5	0	0	0	0	0	0	0	9	0	5	0	0	0	0	0	1	1	11	0	0	0	4	7	1	0	0	1	1	1	0	0	0	0
Observation1627	0	0	0	0	0	0	0	0	1	0	0	0	0	0	0	6	0	0	0	0	0	0	0	0	2	0	0	0	0	0	0	4	0	8	0	0	0	3	0	2	0	1	0	1	0	0	3	9	1
Observation16340J	0	1	0	1	0	0	1	0	0	0	0	0	0	15	0	2	2	0	0	0	0	0	1	0	4	2	0	0	0	0	0	2	1	26	0	0	0	1	17	1	0	0	4	1	0	0	0	23	0
Observation16410J	0	12	0	3	0	0	6	0	0	0	0	0	0	20	0	7	4	0	0	0	0	0	5	19	1	6	0	0	0	0	0	0	1	51	0	0	0	5	31	3	0	0	3	0	0	0	0	5	0
Observation1651	0	0	0	0	0	0	0	0	3	0	8	0	0	12	0	0	0	1	0	0	0	0	0	0	0	3	0	0	0	0	0	9	0	14	0	1	0	0	6	1	0	0	0	1	0	0	1	26	0
Observation16580J	0	0	0	1	0	0	2	0	0	0	0	0	0	18	0	3	1	0	0	0	0	0	0	0	5	3	0	0	0	0	0	0	0	29	0	0	1	3	18	2	0	0	4	0	0	0	2	5	3
Observation16690J	0	0	0	0	0	0	0	0	0	0	0	0	0	6	0	0	2	5	0	0	0	0	0	0	1	4	0	0	0	0	0	0	0	14	0	0	0	0	7	7	0	0	2	0	0	0	2	6	0
Observation1676	0	5	0	2	0	0	2	0	0	0	1	0	0	16	0	1	5	1	1	0	0	0	0	0	1	2	0	0	1	0	0	8	0	22	0	0	0	0	18	8	0	0	0	1	0	0	1	5	0
Observation16840J	0	0	0	4	2	0	0	0	0	0	0	0	0	4	0	0	0	9	0	0	0	0	0	0	0	0	0	0	0	0	0	1	0	14	0	0	0	0	3	9	0	0	0	0	0	0	0	10	0
Observation1694	0	0	0	4	1	0	1	0	0	0	0	0	0	16	0	0	0	0	0	0	0	0	0	0	0	5	0	0	0	0	0	5	0	23	0	0	0	0	15	0	0	0	1	1	0	0	0	7	0
Observation17020J	0	0	0	0	0	0	0	0	1	0	0	0	0	0	0	5	0	0	0	5	0	0	0	0	2	1	0	0	1	0	0	0	1	13	0	0	0	3	0	3	0	4	1	0	2	0	0	11	0
Observation17140J	0	1	0	2	0	0	1	0	0	0	0	0	0	4	0	6	0	0	0	0	0	0	0	0	0	0	0	0	0	0	0	1	1	17	0	0	0	5	6	1	0	0	1	1	0	0	2	6	0
Observation1723	0	0	1	0	0	0	0	0	1	0	1	0	0	4	0	1	0	0	0	0	0	0	0	0	0	3	0	0	0	0	0	0	0	6	0	0	0	0	6	1	0	0	1	1	0	0	2	14	1
Observation1724	0	0	0	0	0	0	0	0	0	0	0	0	0	1	0	1	0	0	0	0	0	0	0	0	0	0	0	0	0	0	0	0	0	2	0	0	0	0	1	1	0	0	0	1	0	0	0	0	0
Observation17310J	0	0	0	0	0	0	0	0	0	0	1	0	0	2	0	5	0	0	2	1	0	0	0	0	1	0	0	0	0	0	0	0	0	23	0	0	0	1	2	2	1	0	4	0	0	0	0	14	0
Observation17410J	0	0	0	0	0	0	0	0	1	0	0	0	0	15	0	0	0	1	0	0	0	0	0	0	3	2	0	0	0	0	0	2	0	17	0	0	0	0	13	2	0	0	0	1	0	0	0	0	0
Observation1749	0	0	0	2	0	0	2	0	5	0	1	0	0	19	0	0	0	0	0	0	0	0	0	0	5	2	0	0	0	0	0	14	0	20	0	0	0	0	18	0	0	0	0	1	0	0	2	12	0
Observation17600J	0	1	0	11	0	0	11	0	0	0	0	0	0	28	0	0	0	5	0	0	0	0	0	0	2	0	0	0	0	0	0	1	0	46	0	0	0	0	25	7	0	0	3	1	1	0	0	7	4
Observation17730J	0	0	0	5	0	0	2	0	3	0	0	0	0	16	0	0	0	0	0	0	0	0	0	0	0	0	0	0	0	0	0	0	0	16	0	0	0	0	16	1	0	0	0	1	0	0	2	4	0
Observation17740J	0	0	0	0	0	0	0	0	2	0	0	0	0	2	0	0	0	0	0	0	0	0	0	0	0	0	0	0	0	0	0	1	0	4	0	0	0	0	0	0	0	0	0	0	0	0	1	5	0
Observation17750J	0	0	0	0	0	0	0	0	3	0	0	0	0	3	0	0	0	0	0	0	0	0	0	0	0	0	0	0	0	0	0	0	0	7	0	0	0	0	2	0	0	0	0	0	0	0	0	1	1
Observation17870J	0	0	0	0	0	0	1	0	0	0	0	0	0	18	1	0	0	1	0	0	0	0	0	0	6	2	0	0	0	0	0	0	0	28	0	0	0	0	19	2	0	0	1	0	0	0	1	15	0
Observation17990J	1	1	0	0	0	0	3	0	0	0	0	0	0	23	0	0	0	2	0	0	0	0	0	0	1	4	0	0	0	0	0	3	0	31	0	0	0	0	20	4	0	0	1	1	0	0	0	1	0
Observation18000J	0	0	0	0	0	0	0	0	0	0	0	0	0	41	4	0	0	12	0	0	0	0	0	0	0	0	0	0	0	0	0	0	3	60	0	0	0	0	47	24	0	0	1	1	0	0	0	17	0
Observation18120J	0	0	0	0	0	0	0	0	0	0	0	0	0	3	0	3	3	0	0	0	0	0	0	0	0	4	0	0	0	0	0	0	0	14	0	0	0	1	2	1	0	0	1	1	0	0	1	4	0
Observation18130J	0	0	0	0	0	0	0	0	0	0	0	0	0	0	0	0	2	0	0	0	0	0	0	0	0	3	0	0	0	0	0	0	0	2	0	0	0	0	0	0	0	0	1	0	0	0	0	0	0
Observation18240J	0	0	2	0	0	0	0	0	0	0	0	0	0	39	0	0	0	0	0	0	0	0	0	0	3	1	0	0	0	0	0	3	0	50	0	0	0	0	35	0	0	0	2	0	0	0	4	19	0
Observation1831	0	1	0	0	0	0	0	0	2	0	1	0	0	8	2	0	2	2	0	0	0	0	0	0	0	4	0	0	0	0	0	10	0	23	0	0	0	0	9	4	0	0	1	1	0	0	4	8	0
Observation18380J	0	0	0	0	0	0	0	0	0	0	0	0	0	0	0	0	0	2	0	0	0	0	0	2	0	0	0	0	0	0	0	0	0	3	0	0	0	0	0	1	0	0	0	0	0	0	0	6	0
Observation1847	0	16	0	8	0	0	11	1	0	0	0	0	0	25	0	0	0	0	0	0	0	0	0	0	1	0	0	0	0	0	2	15	0	37	0	0	0	0	37	2	0	0	0	0	0	0	0	0	0
Observation1850	0	0	0	3	0	0	6	0	1	0	1	0	0	36	0	0	0	0	0	0	0	0	0	0	2	2	0	0	0	0	0	11	0	31	0	1	0	0	34	0	0	0	1	2	0	3	1	2	2
Observation1858	0	0	1	0	0	0	0	0	3	0	1	0	0	21	1	0	0	6	0	0	0	0	0	0	1	4	0	0	0	0	0	10	0	23	0	0	0	0	23	11	0	0	0	4	0	1	0	13	1
Observation18760J	0	1	0	1	0	0	3	0	0	0	0	0	0	18	0	8	0	0	0	0	0	0	0	0	1	1	0	0	0	0	0	0	2	28	0	0	0	5	18	4	0	0	1	1	0	0	1	3	2
Observation18770J	0	1	0	3	0	0	0	0	2	0	0	0	0	7	0	3	0	0	0	0	0	0	1	13	1	2	0	0	0	0	0	1	0	13	0	0	0	2	8	2	0	0	0	2	0	0	0	2	1
Observation18780J	0	1	0	3	0	0	1	0	5	0	0	0	0	19	0	0	0	0	0	0	0	0	0	0	0	0	0	0	0	0	0	1	0	20	0	0	0	0	18	0	0	0	1	2	0	0	1	4	1
Observation1895	0	0	0	0	0	0	0	0	3	0	0	0	2	12	0	0	2	4	0	0	0	0	0	0	4	2	0	0	0	0	0	6	0	18	0	0	0	0	14	6	0	0	0	1	0	0	1	9	0
Observation19040J	0	0	0	0	0	0	0	0	4	0	0	0	0	6	0	0	0	0	0	0	0	0	0	0	1	1	0	0	0	0	0	1	0	7	0	0	0	0	4	0	0	0	0	0	0	0	1	1	0
Observation19050J	0	0	0	0	0	0	0	0	5	0	0	0	0	6	0	0	0	0	0	0	0	0	0	0	0	1	0	0	0	0	0	1	0	11	0	0	0	0	4	0	0	0	0	0	0	4	0	4	1
Observation1919	0	4	0	4	0	0	0	0	1	0	0	0	0	19	0	4	0	0	0	0	0	0	2	4	2	1	0	0	0	0	0	17	2	30	0	1	0	0	26	4	0	0	0	1	1	0	0	4	0
Observation19280J	0	0	1	0	0	0	0	0	0	0	0	0	0	21	0	0	0	0	0	0	0	0	0	0	5	2	0	0	0	0	0	0	0	21	0	0	0	0	20	0	0	0	0	0	0	0	1	6	0
Observation19290J	0	1	0	8	0	0	2	0	0	0	0	0	0	12	0	6	0	1	0	0	0	0	0	0	1	0	0	0	0	0	0	0	0	29	0	1	0	4	12	6	0	1	1	0	0	0	0	10	0
Observation19470J	0	0	0	0	0	0	0	0	0	0	0	0	0	20	0	5	0	6	3	0	0	0	0	0	5	0	0	0	0	0	1	0	0	43	0	0	3	8	25	16	2	6	8	2	0	0	0	7	0
Observation19540J	0	0	0	0	0	0	0	0	0	0	0	0	1	14	0	0	2	4	0	0	0	0	0	0	3	6	0	0	0	0	0	0	0	28	0	0	0	0	14	4	0	0	1	1	0	0	0	10	1
Observation1961	0	0	0	1	0	0	2	0	6	0	0	0	0	6	0	0	0	0	0	0	0	0	0	0	1	0	0	0	0	0	0	2	0	5	0	0	0	0	7	0	0	0	0	1	0	0	0	2	0
Observation1962	0	0	0	0	0	0	0	0	3	0	0	0	0	6	0	0	0	0	0	0	0	0	0	0	1	2	0	0	0	0	0	2	0	7	0	0	0	0	6	0	0	0	0	0	0	0	1	4	0
Observation19690J	0	0	0	0	0	0	2	0	0	0	0	0	0	12	0	0	0	0	0	0	0	0	1	3	0	1	0	0	0	0	0	0	0	18	0	0	0	0	11	0	0	0	0	2	0	0	1	7	1
Observation1979	0	0	0	0	0	0	0	0	6	0	0	0	1	9	0	2	0	0	0	0	0	0	0	0	1	0	0	0	0	0	0	3	0	11	0	0	0	1	9	4	0	0	0	1	0	0	0	1	0
Observation19800J	0	1	0	4	0	0	10	0	0	0	0	0	0	32	0	0	0	9	0	0	0	0	0	0	0	0	0	0	0	0	0	2	2	42	0	0	0	0	28	12	0	0	1	5	0	0	0	0	1
Observation19970J	0	3	0	1	0	0	1	0	1	0	0	0	1	15	0	2	0	0	0	0	0	0	0	0	2	3	0	0	0	0	0	0	0	22	0	1	0	2	16	2	0	0	4	0	0	0	0	4	0
Observation19980J	0	1	0	1	0	0	0	0	4	0	0	0	0	8	0	0	0	0	0	0	0	0	0	0	0	0	0	0	0	0	0	1	0	9	0	0	0	0	6	0	0	0	0	0	0	0	0	0	0
Observation20090J	0	1	0	1	0	0	3	0	6	0	0	0	0	14	0	5	0	0	0	0	0	0	0	0	4	4	0	0	0	0	0	1	0	23	0	0	0	5	16	3	0	0	1	2	0	0	0	0	0
Observation2017	0	0	0	0	0	0	0	0	4	0	0	0	0	7	0	0	0	0	0	0	0	0	0	0	3	0	0	0	0	0	0	1	0	8	0	0	0	0	6	0	0	0	0	1	0	0	1	8	1
Observation20260J	0	0	0	1	1	0	1	0	2	0	0	0	0	35	1	0	0	3	0	0	1	0	0	0	2	0	0	0	0	0	0	1	1	43	0	1	0	0	33	6	0	0	0	0	0	1	1	8	0
Observation2034	0	1	0	2	0	0	0	1	3	0	0	0	0	0	0	2	0	1	0	13	0	0	0	0	1	0	0	0	1	0	0	17	0	18	0	0	0	0	1	3	0	12	0	2	0	0	2	4	1
Observation20410J	0	1	0	1	0	0	1	1	0	0	0	0	0	1	0	2	0	0	0	0	0	0	0	0	2	2	0	0	0	0	0	0	0	9	0	0	0	2	2	1	0	0	0	0	0	0	0	2	0
Observation20500J	0	0	0	4	0	0	8	0	0	0	0	0	0	17	0	9	0	0	0	0	0	0	0	4	6	6	0	0	0	0	0	1	1	29	0	0	0	9	18	4	0	0	6	0	0	0	0	1	1
Observation2057	0	6	0	1	0	0	2	0	1	0	0	0	0	5	0	3	1	0	0	0	0	0	0	0	1	0	0	0	0	0	0	9	0	16	0	0	0	2	12	3	0	0	0	1	0	0	2	12	2
Observation2071	0	0	0	0	0	0	0	0	0	0	0	0	0	0	0	0	0	1	0	0	0	0	0	0	0	0	0	0	0	0	0	1	0	1	0	0	0	0	0	0	0	0	0	0	0	0	0	3	0
Observation2072	0	0	0	0	0	0	0	0	0	0	4	0	0	12	0	1	0	5	0	0	0	0	0	0	2	5	0	0	0	0	0	2	0	22	0	0	0	0	11	7	0	0	1	1	0	0	0	5	2
Observation2073	0	0	0	1	0	0	0	0	2	0	2	0	0	8	0	4	2	0	0	0	0	0	0	0	7	7	0	0	0	0	0	6	1	15	0	0	0	4	6	5	0	0	1	1	2	1	1	13	0
Observation2090	0	0	0	0	0	0	0	0	1	0	2	0	0	10	0	0	1	0	0	0	0	0	0	0	8	1	0	0	0	0	0	1	0	12	0	0	0	0	8	0	0	0	0	1	0	0	0	2	0
Observation2100	0	0	0	0	0	0	0	0	1	0	1	0	0	4	0	0	2	1	0	0	0	0	0	0	3	3	0	0	0	0	0	1	0	9	0	0	0	0	4	0	0	0	0	1	0	0	0	1	0
Observation21070J	0	0	2	0	0	0	0	0	0	0	0	0	0	6	0	15	0	0	1	0	0	0	0	4	17	2	0	0	0	0	0	1	0	39	0	0	0	10	6	4	0	1	9	0	0	0	3	14	0
Observation2114	0	0	0	0	0	0	0	0	0	0	0	0	0	16	0	0	0	0	4	0	0	0	0	0	7	0	0	0	0	0	0	1	0	17	0	0	0	0	17	4	3	2	0	0	0	0	1	3	0
Observation21220J	0	0	0	0	0	0	0	0	0	0	0	0	2	16	0	0	0	0	1	0	0	0	0	0	5	0	0	0	0	0	0	1	0	21	0	0	0	0	14	1	0	0	2	1	0	0	0	0	0
Observation21230J	0	0	0	0	0	0	0	0	0	0	0	0	0	6	1	0	1	0	0	0	0	0	0	0	5	8	0	0	0	0	0	0	0	12	0	0	0	0	1	0	0	0	3	0	0	0	0	1	0
Observation21320J	0	0	2	0	0	0	0	0	0	0	0	0	0	18	0	0	1	0	0	0	0	0	0	2	12	11	0	0	0	0	0	0	0	28	0	0	0	0	9	0	0	0	9	0	1	0	1	2	0
Observation08320J	0	0	0	0	0	0	0	0	1	0	0	0	0	4	0	0	0	0	0	0	0	0	2	0	0	3	0	0	0	0	0	0	0	8	0	0	0	0	3	0	0	0	0	0	0	0	1	8	1
Observation08330J	0	0	0	0	0	0	0	0	4	0	0	0	0	16	0	3	0	0	0	0	0	0	0	0	2	0	0	0	0	0	0	3	0	33	0	0	0	2	13	1	0	0	2	1	0	0	9	18	1
Observation08440J	0	0	0	0	0	0	0	0	8	0	0	0	0	10	0	0	0	0	0	0	0	0	0	0	1	1	0	0	0	0	0	0	0	20	0	0	0	0	9	0	0	0	0	1	0	0	2	9	3
Observation08540J	0	0	0	0	0	0	0	0	3	0	0	0	1	4	0	3	0	0	0	0	0	0	0	0	0	0	0	0	0	0	0	0	2	7	0	0	0	2	8	4	0	0	1	0	0	0	0	2	2
Observation08550J	0	0	0	0	0	0	0	0	2	0	0	0	0	1	0	1	0	0	0	0	0	0	0	0	0	0	0	0	0	0	0	0	0	7	0	0	0	0	0	1	0	0	0	0	0	0	0	13	0
Observation0867	0	0	0	0	0	0	0	0	8	0	2	0	0	21	0	0	0	1	0	0	0	0	1	14	2	4	0	0	0	0	0	2	0	31	0	2	0	0	18	4	0	0	0	0	1	0	0	5	1
Observation0876	0	0	0	0	0	0	0	0	2	0	0	0	0	11	0	18	0	1	0	0	0	0	1	3	2	3	0	3	1	0	0	2	0	31	0	1	0	11	12	16	0	1	3	1	3	0	0	8	1
Observation08830J	0	0	0	0	0	0	0	0	0	0	0	0	0	15	0	0	0	6	0	0	0	0	0	0	0	0	0	0	0	0	0	1	1	35	0	0	2	0	10	8	0	0	2	0	0	0	1	15	0
Observation0890	0	0	0	0	0	0	0	0	0	0	0	0	0	0	0	6	0	0	0	0	0	0	15	17	0	2	0	0	0	0	0	0	0	19	0	0	0	5	0	0	0	0	0	0	0	0	4	9	0
Observation09010J	0	0	0	0	0	0	0	0	1	0	0	0	0	12	0	0	0	0	0	0	0	0	0	0	0	2	0	0	0	0	0	1	0	23	0	0	0	0	11	0	0	0	1	1	0	0	0	4	4
Observation09020J	0	0	0	0	0	0	0	0	1	0	0	0	0	13	0	3	0	0	0	0	0	0	0	1	1	3	0	0	0	0	0	1	0	17	0	0	0	3	13	2	0	0	4	2	0	0	0	2	0
Observation0913	0	0	0	0	0	0	0	0	4	0	0	0	1	17	0	7	0	0	0	0	0	0	0	0	1	1	0	0	0	0	0	3	3	23	0	0	0	8	16	2	0	0	1	1	0	0	1	3	2
Observation0921	0	0	0	0	0	0	0	0	1	0	0	0	0	6	0	0	0	0	0	0	0	0	0	0	0	1	0	0	0	0	0	0	0	38	0	1	0	0	5	0	0	0	0	1	0	0	0	7	3
Observation09300J	0	0	0	0	0	0	0	0	0	0	0	0	0	0	0	1	0	0	0	0	0	0	9	14	0	0	0	0	0	0	0	0	0	11	0	0	0	0	0	0	0	0	0	0	0	0	0	3	0
Observation0937	0	0	0	0	0	0	0	0	0	0	0	0	0	1	0	3	0	10	0	0	0	0	0	2	0	0	0	0	0	0	1	0	0	12	0	0	0	0	2	7	0	0	0	0	0	0	0	0	0
Observation0947	0	0	0	0	0	0	0	0	0	0	0	0	0	3	0	2	0	1	0	0	0	0	0	0	0	0	0	0	0	0	0	0	0	6	0	0	0	2	3	2	0	0	0	1	0	0	1	0	1
Observation0948	0	0	0	0	0	0	0	0	0	0	0	0	0	1	0	5	0	0	0	0	0	0	0	0	0	0	0	0	0	0	0	1	1	6	0	0	0	6	1	1	0	0	0	1	0	0	0	1	0
Observation0949	0	0	0	0	0	0	0	0	3	0	0	0	0	3	0	1	0	0	0	0	0	0	0	0	0	1	0	0	0	0	0	0	0	4	0	0	0	1	3	1	0	0	0	0	0	0	0	0	0
Observation0950	0	0	0	0	0	0	0	0	1	0	0	0	0	6	0	0	0	0	0	0	0	0	0	0	0	0	0	0	0	0	1	1	0	8	0	0	0	0	6	0	0	0	0	0	0	0	0	0	0
Observation0951	0	0	0	0	0	0	0	0	5	0	0	0	0	15	0	0	0	0	0	0	0	0	0	0	0	0	0	0	0	0	0	6	0	15	0	0	0	0	13	0	0	0	0	1	0	0	0	1	1
Observation09610J	0	0	0	0	0	0	0	0	5	0	0	0	0	13	0	0	0	0	0	0	0	0	0	0	0	0	0	0	0	0	0	0	0	13	0	0	0	0	12	0	0	0	0	0	0	0	1	7	0
Observation09620J	0	0	0	0	0	0	0	0	3	0	0	0	0	6	0	0	0	0	0	0	0	0	0	0	0	0	0	0	0	0	0	0	0	6	0	0	0	0	5	0	0	0	0	0	0	0	0	2	0
Observation0978	0	0	0	0	0	0	0	0	0	0	0	0	0	2	0	8	0	0	0	0	0	0	0	2	0	0	0	0	0	0	0	6	0	22	0	0	0	8	2	1	0	0	0	1	2	0	11	23	2
Observation0985	0	0	1	0	0	0	0	0	3	0	0	0	0	10	0	0	0	0	0	0	0	0	0	0	0	2	0	0	0	0	0	9	0	10	0	3	0	0	9	1	0	0	0	3	0	0	3	21	9
Observation0992	0	0	1	0	0	0	0	0	1	0	0	0	0	34	1	0	1	0	0	0	0	0	8	17	0	0	0	0	0	0	0	4	0	32	0	1	0	0	32	0	0	0	3	1	0	0	3	4	0
Observation09990J	0	0	0	0	0	0	0	0	10	0	0	0	0	5	0	0	0	0	0	0	5	0	0	0	0	0	0	0	0	0	0	0	0	5	0	0	0	0	0	0	0	0	0	0	0	0	0	3	0
Observation1007	0	0	1	0	0	0	1	0	0	0	0	0	0	14	0	9	0	0	0	0	0	0	4	13	0	1	0	0	0	0	0	3	0	26	0	1	0	8	17	5	0	0	0	0	0	0	1	7	2
Observation1008	0	0	0	0	0	0	0	0	0	0	0	0	0	5	0	0	0	0	0	0	0	0	2	1	0	0	0	0	0	0	0	0	0	7	0	0	0	0	4	0	0	0	0	0	0	0	0	1	0
Observation10150J	0	0	0	0	0	0	1	0	0	0	0	0	0	10	0	0	0	8	0	0	0	0	0	0	1	0	0	0	0	0	0	0	0	21	0	0	0	0	10	8	0	0	2	0	0	0	5	13	0
Observation1022	0	0	0	0	0	0	0	0	3	0	0	0	0	9	0	0	0	3	0	0	0	0	0	0	0	0	0	0	0	0	1	15	0	12	0	1	0	0	8	4	0	0	0	0	0	0	0	3	1
Observation10300J	0	0	0	0	0	0	0	0	0	0	0	0	0	0	0	0	0	0	1	2	0	0	0	0	1	1	0	0	0	0	0	0	0	9	0	0	0	0	0	0	0	2	0	0	0	0	0	4	1
Observation10370J	0	0	2	0	0	0	0	0	2	0	0	0	1	14	0	0	0	9	0	0	0	0	0	0	0	0	0	0	0	0	0	0	0	27	0	0	0	0	15	12	0	0	3	0	0	0	1	5	1
Observation1045	0	0	0	0	0	0	0	0	0	0	0	0	0	0	0	2	0	0	0	1	0	0	0	2	0	0	0	0	0	0	0	0	0	3	0	0	1	0	0	0	0	1	0	0	0	0	0	0	0
Observation1046	0	0	0	0	0	0	0	0	2	0	0	0	0	0	0	1	0	0	0	0	0	0	1	1	0	1	0	0	0	0	0	0	0	5	0	0	0	0	0	0	0	0	0	0	0	0	0	5	0
Observation10540J	0	0	0	0	0	0	0	0	1	0	0	0	0	16	0	0	0	14	0	0	0	0	0	0	3	0	0	0	0	0	0	3	2	36	0	0	0	0	11	19	0	0	0	1	0	0	2	8	0
Observation1062	0	0	0	0	0	0	0	0	5	0	1	0	0	7	0	0	0	0	0	0	0	0	0	0	0	1	0	0	3	0	0	1	0	13	0	0	0	0	6	0	0	0	0	0	0	0	0	1	0
Observation10690J	0	0	0	0	0	0	0	0	0	0	0	0	0	14	0	1	0	2	1	0	0	0	0	0	0	0	0	0	0	0	0	0	0	19	0	0	0	0	15	6	0	2	0	2	0	0	1	3	0
Observation1076	0	0	0	0	0	0	0	0	0	0	2	0	0	14	0	4	1	1	2	0	0	0	0	5	0	6	0	0	0	0	1	1	1	23	0	0	0	1	16	5	2	1	2	0	0	0	1	6	1
Observation1083	0	0	0	0	0	0	0	0	4	0	1	0	0	14	0	0	0	0	0	0	0	0	1	5	0	4	0	0	0	0	0	1	0	15	0	1	0	0	12	0	0	0	1	1	0	0	1	5	13
Observation10910J	0	0	0	0	0	0	0	0	7	0	0	0	0	11	0	0	0	0	0	0	0	0	0	0	0	1	0	0	0	0	0	3	0	29	0	0	0	0	8	0	0	0	0	2	0	0	2	11	0
Observation1098	0	0	0	0	0	0	0	0	1	0	0	0	0	2	0	0	0	1	0	0	0	0	0	0	0	0	0	0	0	0	0	0	0	3	0	0	0	0	4	4	0	0	0	0	0	0	0	2	1
Observation1099	0	0	0	0	0	0	3	0	1	0	0	0	0	12	0	0	0	14	0	0	0	0	0	0	0	0	0	0	0	0	0	5	0	31	0	1	0	0	10	17	0	0	0	0	0	0	0	12	2
Observation1109	0	0	0	0	0	0	0	0	2	0	0	0	0	4	0	0	0	1	0	0	0	0	0	0	0	4	0	0	0	0	0	0	0	6	0	0	0	0	4	1	0	0	0	1	0	0	0	0	0
Observation1110	0	0	0	0	0	0	0	0	0	0	0	0	0	2	0	0	0	0	0	0	0	0	0	0	0	0	0	0	0	0	0	1	0	3	0	0	0	0	2	0	0	0	0	0	0	0	0	4	2
Observation1111	0	0	0	0	0	0	0	0	2	0	0	0	0	9	0	0	0	0	0	0	0	0	0	0	0	0	0	0	0	0	0	1	0	15	0	0	0	0	8	0	0	0	0	0	0	0	1	13	2
Observation11230J	0	0	0	0	0	0	0	0	0	0	0	0	0	1	0	5	0	1	0	0	0	0	0	0	2	0	0	0	0	0	0	0	1	8	0	0	0	4	1	2	0	0	1	0	0	0	0	2	0
Observation11350J	0	0	0	0	0	0	0	0	0	0	0	0	0	28	0	0	0	2	0	0	0	0	0	0	0	1	0	0	0	0	0	6	0	43	0	0	1	0	21	2	0	0	1	1	0	0	2	17	0
Observation11360J	0	0	0	0	0	0	0	0	0	0	0	0	0	1	0	0	0	0	0	0	0	0	0	0	0	0	0	0	0	0	0	0	0	3	0	0	0	0	1	0	0	0	0	0	0	0	0	2	0
Observation11370J	0	0	0	0	0	0	0	0	0	0	1	0	0	34	3	0	0	1	0	0	0	0	0	0	0	0	0	0	0	0	0	1	0	51	0	2	0	0	35	2	0	0	0	1	0	0	0	18	0
Observation11480J	0	0	0	0	0	0	0	0	2	0	3	0	8	10	0	3	0	0	0	0	0	0	0	0	3	1	0	0	0	0	0	0	0	16	0	0	0	0	14	3	0	0	9	0	0	0	0	10	0
Observation1156	0	0	0	0	0	1	0	0	3	0	0	0	0	7	0	0	0	2	0	0	0	0	0	0	0	0	0	0	0	0	1	3	0	15	0	3	0	0	6	5	0	0	0	2	0	0	7	12	5
Observation11640J	0	0	0	0	0	0	0	0	0	0	0	0	0	6	0	0	0	15	0	0	0	3	0	0	0	0	0	0	0	0	0	0	0	24	0	0	0	0	4	19	0	0	0	0	0	0	3	4	0
Observation1171	0	0	0	0	0	0	0	0	1	0	0	0	0	0	0	0	0	1	0	0	0	0	0	0	0	0	0	0	0	0	0	0	0	1	0	0	0	0	0	0	0	0	0	0	0	0	0	0	0
Observation1179	0	0	0	0	0	0	0	0	0	0	0	0	0	9	0	4	0	0	0	1	0	0	0	0	1	0	0	0	0	0	0	4	1	14	0	0	1	3	9	6	0	3	0	3	0	0	0	10	1
Observation11910J	0	5	0	0	0	0	0	0	4	0	0	0	0	7	0	0	0	0	0	0	0	0	0	0	0	3	0	0	0	0	0	0	0	18	0	0	0	1	12	2	0	0	1	2	0	11	0	3	0
Observation11920J	0	0	0	0	0	0	0	0	0	0	0	0	0	12	0	0	0	1	0	0	0	0	0	0	0	0	0	0	0	0	0	1	0	13	0	0	0	0	8	3	0	0	0	0	0	1	0	0	0
Observation11930J	0	0	0	0	0	0	0	0	2	0	0	0	0	43	2	0	0	4	0	0	0	0	0	0	0	4	0	0	0	0	0	2	3	49	0	0	0	0	43	8	0	0	0	1	0	4	0	3	0
Observation12110J	0	0	0	0	0	0	0	0	7	0	0	0	0	14	0	0	0	1	0	0	1	0	0	0	0	0	0	0	0	0	0	2	0	17	0	0	1	0	10	1	0	0	0	1	0	0	1	6	0
Observation12120J	0	0	0	0	0	0	0	0	2	0	0	0	0	1	0	3	0	0	0	0	0	0	0	0	0	0	0	0	0	0	0	0	1	4	0	0	0	2	1	1	0	0	0	0	0	0	1	1	0
Observation12130J	0	0	0	0	0	0	1	0	4	0	0	0	0	11	0	0	0	0	0	0	0	0	0	0	0	1	0	0	0	0	0	3	0	19	0	1	0	0	8	0	0	0	1	1	0	1	1	10	0
Observation1226	0	0	0	0	0	0	0	0	0	0	2	0	0	14	0	0	0	2	0	0	0	0	2	5	0	4	0	0	0	0	0	0	0	18	0	0	0	0	16	3	0	0	0	1	0	6	0	7	1
Observation12340J	0	0	0	0	0	0	0	0	1	0	0	0	0	22	0	2	0	2	0	0	0	0	0	0	0	4	0	0	0	0	0	1	0	29	0	1	0	1	21	4	0	0	1	1	0	0	1	3	1
Observation1242	0	0	0	0	0	0	0	0	0	0	1	0	0	15	0	0	0	1	0	0	0	0	0	0	0	3	0	0	0	0	0	0	0	17	0	0	0	0	16	2	0	0	1	3	0	15	2	8	4
Observation12490J	0	0	0	0	0	0	0	0	0	0	0	0	0	4	0	0	0	7	0	0	0	0	2	11	0	1	0	0	0	0	0	0	0	13	0	0	0	0	5	8	0	0	0	0	0	0	0	0	1
Observation12590J	0	0	0	0	0	0	0	0	2	0	0	0	0	4	0	0	0	0	0	0	0	0	0	0	0	0	0	0	0	0	0	1	0	4	0	0	0	0	2	0	0	0	0	1	0	0	0	1	0
Observation12600J	0	0	0	0	0	0	0	0	3	0	0	0	0	7	0	0	0	0	0	0	0	0	0	0	0	1	0	0	0	0	0	1	0	7	0	0	0	0	5	0	0	0	0	1	0	0	0	0	0
Observation12610J	0	0	0	0	0	0	0	0	0	0	0	0	0	2	0	0	0	0	0	0	0	0	0	0	0	0	0	0	0	0	0	0	0	8	0	0	0	0	1	0	0	0	0	0	0	0	0	7	1
Observation12620J	0	0	0	0	0	0	0	0	2	0	0	0	0	3	0	0	0	0	0	0	0	0	0	0	0	3	0	0	0	0	0	0	0	9	0	0	0	0	2	0	0	0	0	0	0	2	0	6	0
Observation12720J	0	0	0	0	0	0	0	0	0	0	0	0	0	32	0	10	0	0	0	0	0	0	6	42	2	0	0	0	0	0	0	1	2	48	0	0	0	8	35	5	0	0	2	0	0	1	1	2	0
Observation1283	0	0	0	0	0	0	0	0	1	0	0	0	0	20	0	0	0	0	0	0	0	0	0	3	0	7	0	0	0	0	0	3	0	19	0	0	0	0	20	0	0	0	3	0	0	0	0	2	1
Observation1284	0	0	0	0	0	0	0	0	2	0	0	0	0	2	0	0	0	0	0	0	0	0	0	0	0	0	0	0	0	0	0	0	0	3	0	0	0	0	1	0	0	0	0	0	0	0	0	0	1
Observation1294	0	0	0	0	0	0	0	0	0	0	0	0	0	9	0	0	0	6	0	0	0	0	2	3	0	0	0	0	0	0	1	1	0	15	0	2	0	0	7	8	0	0	0	0	0	0	0	0	0
Observation13020J	0	0	0	0	0	0	0	0	0	0	0	0	0	3	0	0	0	5	1	0	0	0	0	9	0	0	0	0	0	0	0	0	0	9	0	0	0	0	4	4	0	2	0	0	0	0	0	0	0
Observation1309	0	0	0	0	0	0	0	0	6	0	0	0	0	12	0	0	0	2	0	0	0	0	0	0	0	2	0	0	0	0	0	12	0	14	0	0	0	0	14	2	0	0	0	2	0	0	0	5	1
Observation1318	0	0	0	0	0	0	0	0	3	0	0	0	0	9	0	0	0	0	0	0	0	0	3	7	1	2	0	0	0	0	0	3	0	13	0	0	0	0	8	0	0	0	0	1	0	0	0	6	0
Observation13320J	0	0	0	0	0	0	0	0	9	0	0	0	0	28	0	2	0	5	0	0	0	0	0	0	0	1	0	0	0	0	0	1	2	35	0	0	0	0	28	7	0	1	0	0	0	0	0	1	0
Observation13330J	0	0	0	0	0	0	0	0	6	0	0	0	0	27	0	0	0	2	0	0	0	0	0	0	0	2	0	0	0	0	0	1	0	36	0	0	1	0	26	5	0	1	0	0	0	0	0	4	0
Observation1349	0	0	3	0	0	0	0	0	2	0	0	0	0	8	0	0	0	0	0	0	0	0	0	0	0	0	0	0	0	0	1	0	0	8	0	0	0	0	9	0	0	0	2	0	0	15	0	13	0
Observation1350	0	0	0	0	0	0	0	0	0	0	0	0	0	0	0	0	0	2	0	0	0	0	0	0	0	0	0	0	0	0	0	1	0	2	0	0	0	0	0	1	0	0	0	1	0	4	0	1	0
Observation1351	0	0	0	0	0	0	0	0	0	0	0	0	0	0	0	0	0	2	0	0	0	0	0	0	0	0	0	0	0	0	0	0	0	2	0	0	0	0	0	1	0	0	0	0	0	0	0	1	0
Observation1352	0	0	0	0	0	0	0	0	1	0	0	0	0	7	0	3	0	0	0	0	0	0	0	0	0	0	0	0	0	0	0	1	0	10	0	3	0	2	7	1	0	0	0	1	0	0	0	0	1
Observation1353	0	0	0	0	0	0	0	0	1	0	0	0	0	1	0	1	0	0	0	0	0	0	0	0	0	0	0	0	0	0	0	0	0	2	0	0	0	0	1	1	0	0	0	0	0	0	0	0	0
Observation1354	0	0	0	0	0	0	0	0	3	0	0	0	0	6	0	0	0	0	0	0	0	0	0	0	0	0	0	0	0	0	0	3	0	7	0	0	0	0	6	0	0	0	0	0	0	0	1	0	0
Observation1355	0	0	0	0	0	0	0	0	0	0	0	0	0	2	0	0	0	0	0	0	0	0	0	0	0	0	0	0	0	0	0	0	0	10	0	0	0	0	1	0	0	0	0	0	0	0	0	0	0
Observation13740J	0	0	0	0	0	0	0	0	4	0	0	0	0	18	0	0	0	0	0	0	0	0	6	24	0	2	0	0	0	0	0	3	0	23	0	0	0	0	14	0	0	0	3	0	0	0	1	3	0
Observation13750J	0	0	0	0	0	0	0	0	0	0	0	0	0	24	0	0	0	0	0	0	0	0	0	0	0	0	0	0	0	0	0	0	0	27	0	0	0	0	24	0	0	0	2	1	0	0	0	4	1
Observation13850J	0	0	1	0	0	0	0	0	0	0	0	0	1	19	0	9	0	0	0	0	0	0	0	4	8	0	0	0	0	0	0	2	0	37	0	0	0	7	25	4	0	0	7	0	0	3	2	11	1
Observation1393	0	0	0	0	0	0	0	0	6	0	0	0	0	10	0	0	0	0	0	0	0	0	0	0	0	0	0	0	0	0	0	0	0	15	0	0	0	0	11	0	0	0	0	1	0	0	1	11	4
Observation14010J	0	0	0	0	0	0	0	0	0	0	0	0	0	3	0	1	0	0	0	2	0	0	0	5	0	1	0	0	0	0	0	0	0	6	0	0	0	0	3	2	0	2	0	0	0	0	0	1	0
Observation1410	0	0	0	0	0	0	0	0	2	0	0	0	0	7	0	0	0	5	0	0	0	0	0	0	0	0	0	0	0	0	0	8	0	10	0	0	0	0	7	7	0	0	0	1	0	0	2	5	5
Observation1418	0	0	0	0	0	0	0	0	0	0	1	1	0	0	0	3	0	0	0	0	0	0	0	0	0	2	0	0	0	0	0	1	1	10	0	0	0	1	0	0	0	0	0	1	0	0	1	11	0
Observation14250J	0	0	0	0	0	0	0	0	0	0	0	0	0	3	0	0	2	0	0	0	0	0	1	4	0	8	0	0	0	0	0	0	0	6	0	0	0	0	2	0	0	0	1	0	0	0	0	3	0
Observation1432	0	0	0	0	0	0	0	0	2	0	0	0	0	3	0	0	0	0	0	0	0	0	0	0	0	4	0	0	0	0	0	3	0	3	0	0	0	0	1	0	0	0	0	1	0	0	0	5	0
Observation1445	0	0	0	0	0	0	0	0	2	0	1	0	0	7	0	0	0	2	0	0	0	0	0	0	0	6	0	0	0	0	0	7	1	7	0	0	0	0	5	2	0	0	0	0	0	2	3	4	1
Observation1446	0	0	0	0	0	0	0	0	3	0	3	0	0	11	0	2	0	0	0	0	0	0	5	1	0	0	0	0	0	0	0	1	0	16	0	1	0	2	11	2	0	0	1	1	0	3	0	11	3
Observation1447	0	0	0	0	0	0	0	0	3	0	0	0	0	17	0	7	0	1	0	0	0	0	1	0	0	2	0	0	0	0	0	4	1	27	0	0	0	4	15	7	0	0	0	2	0	0	0	10	1
Observation14630J	0	0	0	0	0	0	0	0	1	0	0	0	0	11	0	0	0	6	5	0	0	0	0	0	8	0	0	0	0	0	0	3	0	32	0	0	0	0	11	10	3	4	0	0	0	1	1	8	2
Observation1471	0	0	0	0	0	0	0	0	5	0	0	0	0	13	0	0	0	1	0	1	0	0	0	0	3	1	0	0	1	0	0	13	1	15	0	0	0	0	13	4	0	1	0	0	0	1	0	0	3
Observation14780J	0	0	0	0	0	0	0	0	0	0	0	0	0	4	0	7	0	1	0	0	0	0	14	23	6	1	0	0	0	0	0	0	0	31	0	0	0	3	5	5	0	0	0	0	0	8	0	11	0
Observation14900J	0	0	0	0	0	0	0	0	0	0	0	0	0	5	0	2	0	0	0	0	0	0	0	0	0	0	0	0	0	0	0	0	0	7	0	0	0	0	7	1	0	0	1	0	0	0	0	2	2
Observation14910J	0	0	0	0	0	0	0	0	1	0	0	0	0	1	0	5	0	0	0	0	0	0	0	0	0	2	0	0	0	0	0	0	0	11	0	0	0	3	1	1	0	0	2	0	0	0	1	5	0
Observation14920J	0	0	0	0	0	0	0	0	0	0	0	0	0	11	0	0	0	0	0	0	0	0	1	12	0	1	0	0	0	0	0	1	0	13	0	1	0	0	9	0	0	0	0	0	0	0	0	2	0
Observation14930J	0	0	0	0	0	0	0	0	0	0	0	0	0	4	0	0	0	0	0	0	0	0	1	5	0	0	0	0	0	0	0	0	0	5	0	0	0	0	3	0	0	0	0	1	0	0	0	0	0
Observation15050J	0	0	0	0	0	0	0	0	0	0	0	0	0	19	0	0	0	1	0	0	0	0	2	22	0	0	0	0	0	0	0	1	0	22	0	0	0	0	18	2	0	0	1	0	0	0	0	0	1
Observation15060J	0	0	0	0	0	0	0	0	0	0	0	0	0	5	0	1	0	0	0	0	0	0	0	6	0	0	0	0	0	0	0	0	0	6	0	0	0	0	5	1	0	0	0	0	0	0	0	2	0
Observation1517	0	0	0	0	0	0	0	0	1	0	3	0	0	9	0	0	0	2	0	0	0	0	0	0	0	2	0	0	0	0	0	2	0	7	0	1	0	0	8	2	0	0	0	1	0	0	0	7	0
Observation1518	0	0	0	0	0	0	0	0	0	0	1	0	0	6	0	9	0	1	0	0	0	0	0	0	3	0	0	0	0	0	0	1	0	18	0	1	0	5	7	8	0	3	2	0	0	0	0	7	0
Observation1529	0	0	0	0	0	0	0	0	1	0	0	0	0	5	0	0	0	0	0	0	0	0	0	0	0	0	0	0	0	0	0	1	0	6	0	0	0	0	5	0	0	0	0	1	0	0	0	17	8
Observation15360J	0	0	0	0	0	0	0	0	4	0	0	0	0	15	0	0	0	0	0	0	0	0	0	0	0	1	0	0	0	0	0	0	0	18	0	0	0	0	15	0	0	0	0	2	0	0	2	10	1
Observation1544	0	0	0	0	0	0	0	0	0	0	1	0	0	5	0	3	0	2	0	0	0	0	0	1	0	2	0	0	0	0	0	2	0	9	0	0	0	3	6	3	0	0	0	0	0	0	0	4	0
Observation1552	0	0	0	0	0	0	0	0	0	0	0	0	0	0	0	0	0	5	1	0	0	0	0	0	0	0	0	0	0	0	0	4	0	6	0	0	0	0	0	1	0	3	0	0	0	0	0	1	0
Observation15620J	0	0	0	0	0	0	0	0	2	0	0	0	0	0	0	7	0	0	0	0	0	0	0	0	0	0	0	0	0	0	0	1	0	7	0	0	0	5	0	0	0	0	0	0	0	0	0	1	0
Observation15630J	0	0	0	0	0	0	0	0	6	0	0	0	0	5	0	0	0	0	0	0	0	0	0	0	0	0	0	0	0	0	0	0	0	10	0	0	0	0	4	0	0	0	0	0	0	0	0	0	0
Observation15750J	0	0	0	0	0	0	0	0	2	0	0	0	0	20	0	0	0	0	0	0	0	0	0	0	0	0	0	0	0	0	0	0	0	22	0	0	0	0	18	0	0	0	3	1	0	0	0	0	0
Observation1583	0	0	0	0	0	0	0	0	2	0	1	0	0	4	0	6	0	0	0	0	0	0	0	0	3	0	0	0	0	0	0	8	0	10	0	0	0	6	5	1	0	0	1	2	0	0	0	5	4
Observation15910J	0	0	0	0	0	0	0	0	3	0	0	0	1	27	0	5	0	2	0	0	0	0	0	0	9	0	0	0	0	0	0	0	0	42	0	0	1	4	29	5	0	0	8	3	0	0	5	10	2
Observation15990J	0	0	0	0	0	0	0	0	3	0	0	0	0	12	0	0	0	0	0	0	0	0	0	0	0	0	0	0	0	0	0	1	0	12	0	0	0	0	9	0	0	0	1	2	0	0	1	4	2
Observation1608	0	0	0	0	0	0	0	0	0	0	0	0	0	22	0	13	0	0	0	0	0	0	2	8	0	0	0	0	0	0	0	7	2	37	0	0	0	12	25	6	0	0	1	0	0	0	1	2	0
Observation16170J	0	0	0	0	0	0	0	0	0	0	0	0	0	12	0	0	0	0	0	0	0	0	0	12	0	0	0	0	0	0	0	0	0	12	0	0	0	0	12	0	0	0	3	0	0	0	0	0	0
Observation16180J	0	0	0	0	0	0	0	0	0	0	0	0	0	4	0	0	0	0	0	0	0	0	0	4	0	0	0	0	0	0	0	0	0	4	0	0	0	0	4	0	0	0	1	0	0	0	0	0	0
Observation1628	0	0	0	0	0	0	0	0	4	0	0	0	0	4	0	0	0	0	0	0	0	0	0	0	6	0	0	0	0	0	0	7	0	8	0	0	0	0	2	0	0	0	0	0	0	0	1	2	0
Observation1635	0	0	0	0	0	0	0	0	2	0	0	0	0	7	0	0	0	0	0	0	0	0	0	0	0	0	0	0	0	0	0	2	0	7	0	0	0	0	6	0	0	0	0	1	0	0	1	16	2
Observation16420J	0	0	0	0	0	0	0	0	0	0	0	0	0	36	0	12	0	0	0	0	0	0	5	24	2	0	0	0	0	0	0	1	0	55	0	0	0	7	45	14	0	0	11	0	0	0	0	9	0
Observation1652	0	0	0	0	0	0	0	0	1	0	0	0	0	1	0	0	0	1	0	0	0	0	0	0	0	0	0	0	0	0	0	2	0	2	0	0	0	0	1	1	0	0	0	0	0	0	0	0	0
Observation16590J	0	0	0	0	0	0	0	0	1	0	0	0	1	10	0	6	0	0	0	0	0	0	0	1	1	1	0	0	0	0	0	0	0	18	0	0	0	5	11	1	0	0	2	1	0	0	0	1	0
Observation16700J	0	0	0	0	0	0	0	0	0	0	0	0	0	15	0	0	0	12	0	0	0	1	0	0	0	5	0	0	0	0	0	0	0	31	0	0	0	0	21	20	0	0	1	0	0	0	1	6	0
Observation1677	0	0	0	0	0	0	0	0	5	0	1	0	0	21	0	0	3	2	0	0	0	0	0	0	0	0	0	0	0	0	0	22	0	20	0	0	0	0	20	3	0	0	0	1	0	0	0	14	3
Observation16850J	0	0	0	0	1	0	0	0	0	0	0	0	0	0	0	0	0	2	0	0	0	0	0	0	0	0	0	0	0	0	0	0	0	2	0	0	0	0	0	1	0	0	0	0	0	0	0	0	0
Observation16860J	0	0	0	0	1	0	0	0	1	0	0	0	0	1	0	0	0	4	0	0	0	0	0	0	0	2	0	0	0	0	0	0	0	5	0	0	0	0	0	4	0	0	0	0	0	0	0	11	0
Observation1695	0	0	0	0	0	0	0	0	0	0	0	0	0	5	0	0	0	6	0	0	0	0	0	0	0	0	0	0	0	0	1	0	2	11	0	0	0	0	5	8	0	2	0	0	0	0	0	0	0
Observation1696	0	0	0	0	0	0	0	0	0	0	0	0	1	22	0	4	0	1	0	2	0	0	0	0	0	0	0	0	0	0	1	2	2	28	0	0	0	2	25	8	0	2	0	1	0	0	1	1	0
Observation1703	0	0	0	0	0	0	0	0	9	0	0	0	0	12	0	3	0	3	0	0	0	0	0	0	0	0	0	0	0	0	0	8	0	15	0	1	0	2	14	7	0	1	0	2	0	0	2	5	3
Observation17150J	0	0	0	0	0	0	0	0	0	0	0	0	0	17	0	6	0	0	0	0	0	0	0	0	0	2	0	0	0	0	0	0	0	32	0	0	0	5	18	3	0	0	1	0	0	0	3	11	0
Observation1725	0	0	0	0	0	0	0	0	0	0	0	0	0	9	0	0	0	0	2	0	0	0	0	0	2	3	0	0	0	0	0	6	0	14	0	0	0	1	10	1	0	2	1	1	0	0	4	4	0
Observation17320J	0	0	0	0	0	0	0	0	0	0	0	0	0	4	0	5	0	13	1	0	0	0	0	0	0	0	0	0	0	0	0	0	1	28	0	0	1	5	4	13	0	3	1	0	0	0	0	8	1
Observation17420J	0	0	0	0	0	0	0	0	0	0	0	0	0	33	0	0	0	4	0	0	0	0	0	19	0	0	0	0	0	0	0	0	2	38	0	0	0	0	34	5	0	0	1	1	0	0	2	4	0
Observation1750	0	0	0	0	0	0	0	0	2	0	0	0	0	22	0	0	0	0	0	0	0	0	0	0	0	0	0	0	0	0	0	6	0	28	0	0	0	0	23	0	0	0	0	1	0	0	3	15	2
Observation1761	0	0	1	0	0	0	0	0	0	0	0	0	0	11	0	0	0	6	0	0	0	0	0	0	0	0	0	0	0	0	1	12	0	23	0	1	0	0	10	8	0	0	0	0	2	0	0	14	0
Observation17760J	0	0	0	0	0	0	0	0	3	0	0	0	0	9	0	0	0	0	0	0	0	0	0	0	0	1	0	0	0	0	0	0	0	9	0	0	0	0	8	0	0	0	0	0	0	0	0	2	0
Observation17770J	0	0	2	0	0	0	0	0	4	0	0	0	0	5	0	0	0	0	0	0	0	0	0	0	0	0	0	0	0	0	0	0	0	13	0	0	0	0	5	0	0	0	1	1	0	0	0	15	1
Observation17880J	0	0	0	0	0	0	0	0	0	0	0	0	0	8	1	0	0	2	1	0	0	0	0	0	1	1	0	0	0	0	0	0	0	21	0	0	0	0	9	4	0	0	0	1	2	0	2	11	0
Observation18010J	0	0	0	0	0	0	0	0	0	0	0	0	0	6	0	0	0	0	0	0	0	0	0	0	0	0	0	0	0	0	0	0	0	6	0	0	0	0	5	0	0	0	0	0	0	0	0	0	0
Observation18020J	0	0	0	0	0	0	0	0	1	0	0	0	0	6	0	0	0	0	0	0	0	0	0	0	0	0	0	0	0	0	0	0	0	8	0	0	0	0	5	0	0	0	0	1	0	2	0	0	0
Observation18030J	0	0	0	0	0	0	0	0	0	0	0	0	0	22	0	0	0	0	0	0	0	0	0	0	0	0	0	0	0	0	0	2	0	24	0	0	0	0	19	0	0	0	0	1	0	0	0	14	0
Observation18140J	0	0	0	0	0	0	0	0	1	0	0	0	0	6	0	9	0	0	0	0	0	0	0	0	0	0	0	0	1	0	0	1	3	35	0	0	0	6	9	4	0	0	2	0	0	0	0	23	0
Observation18250J	0	0	0	0	0	0	0	0	0	0	0	0	0	27	0	0	0	0	0	0	0	0	0	0	7	3	0	0	0	0	0	1	0	39	0	0	0	0	25	0	0	0	0	1	0	1	3	13	1
Observation1832	0	0	0	0	0	0	0	0	0	0	1	0	0	10	0	0	0	4	0	0	0	0	0	0	0	2	0	0	0	0	0	3	0	16	0	0	0	0	13	7	0	0	3	0	0	0	6	5	1
Observation18390J	0	0	0	0	0	0	0	0	1	0	0	0	0	5	0	0	0	1	0	0	0	0	0	6	0	6	0	0	0	0	0	0	0	12	0	0	0	0	6	1	0	0	4	1	0	3	0	9	2
Observation1848	0	0	0	0	0	0	0	0	2	0	0	0	0	2	0	2	0	0	0	0	0	0	0	0	0	0	0	0	0	0	0	0	1	4	0	0	0	0	2	1	0	0	0	0	0	2	0	8	1
Observation1859	0	0	0	0	0	0	0	0	1	0	0	0	0	18	0	0	0	4	0	0	0	0	0	0	0	0	0	0	0	0	4	5	0	18	0	1	0	0	18	7	0	0	0	1	0	0	1	19	3
Observation1860	0	0	0	0	0	0	0	0	0	0	0	0	0	15	0	0	0	4	0	0	0	0	0	0	0	0	0	0	0	0	0	20	0	20	0	0	0	0	14	10	0	0	0	2	0	9	1	17	1
Observation18790J	0	0	0	0	0	0	0	0	1	0	0	0	0	19	0	0	0	0	0	0	0	0	0	0	1	0	0	0	0	0	0	1	0	21	0	0	0	0	17	0	0	0	0	0	0	0	3	8	3
Observation18800J	0	0	0	0	0	0	0	0	1	0	0	0	0	14	0	0	0	0	0	0	0	0	1	17	0	1	0	0	0	0	0	0	0	19	0	0	0	0	13	0	0	0	0	0	0	0	0	8	0
Observation18810J	0	0	0	0	0	0	0	0	5	0	0	0	0	5	0	0	0	0	0	0	0	0	0	0	0	0	0	0	0	0	0	0	0	5	0	0	0	0	5	0	0	0	1	1	0	6	2	12	4
Observation1896	0	0	0	0	0	0	0	0	0	0	0	0	0	2	0	0	0	6	2	0	0	0	0	0	0	0	0	0	0	0	0	6	0	10	0	0	0	0	3	6	1	1	3	2	0	0	1	4	0
Observation1906	0	0	0	0	0	0	0	0	6	0	0	0	0	10	0	0	0	0	0	0	0	0	0	0	0	0	0	0	0	0	0	2	0	10	0	0	0	0	11	0	0	0	0	1	0	0	0	2	1
Observation1907	0	0	4	0	0	0	0	0	7	0	0	0	0	13	0	0	0	0	0	0	0	0	0	0	0	4	0	0	0	0	0	3	0	12	0	0	0	0	11	0	0	0	0	1	0	6	0	1	2
Observation1920	0	0	0	0	0	0	0	0	0	0	0	0	0	23	0	16	0	0	0	0	0	0	4	6	2	0	0	0	1	0	0	7	0	35	0	2	0	11	30	15	0	0	0	0	0	0	4	22	0
Observation19300J	0	0	0	0	0	0	0	0	1	0	0	0	0	31	0	0	0	0	0	0	0	0	0	31	0	0	0	0	0	0	0	0	0	31	0	0	0	0	31	1	0	0	0	0	0	0	2	3	0
Observation1931	0	0	0	0	0	0	0	0	4	0	0	0	0	4	0	4	0	0	0	0	0	0	0	0	2	0	0	0	0	0	0	5	0	9	0	7	0	2	4	2	0	0	0	0	0	0	3	7	0
Observation1948	0	0	0	0	0	0	0	0	5	0	2	0	0	10	0	5	0	4	0	0	0	0	0	0	2	2	0	0	0	0	0	10	0	21	0	0	0	2	8	8	0	0	0	0	0	0	0	9	1
Observation19550J	0	0	0	0	0	0	0	0	0	0	0	0	1	10	0	0	0	5	1	0	0	0	0	0	2	0	0	0	0	0	0	3	0	19	0	0	0	0	10	6	1	3	1	0	0	0	0	2	0
Observation1963	0	0	0	0	0	0	0	0	2	0	0	0	0	4	0	0	0	1	0	0	0	0	0	0	0	2	0	0	0	0	0	2	0	5	0	0	0	0	3	2	0	0	0	0	0	0	2	8	1
Observation19700J	0	0	0	0	0	0	0	0	1	0	0	0	0	21	0	0	0	2	0	0	0	0	0	3	0	0	0	0	0	0	0	1	1	23	0	0	0	0	21	2	0	0	0	0	0	0	0	0	1
Observation19810J	0	0	0	0	0	0	0	0	1	0	0	0	4	14	0	0	0	0	4	5	0	0	0	0	0	0	0	0	0	0	0	0	0	52	0	0	0	0	14	1	0	9	1	0	0	2	1	28	0
Observation19820J	0	0	0	0	0	0	0	0	0	0	0	0	0	5	0	0	0	0	0	0	0	0	0	0	0	0	0	0	0	0	0	0	0	6	0	0	0	0	4	0	0	0	0	0	1	2	1	3	0
Observation19830J	0	0	0	0	0	0	0	0	1	0	0	0	0	15	1	0	1	0	0	0	0	0	0	0	0	7	0	0	0	0	1	1	0	31	0	0	0	0	14	0	0	0	0	1	0	0	2	24	1
Observation19990J	0	0	0	0	0	0	0	0	1	0	0	0	0	8	0	4	0	0	0	0	0	0	0	0	2	0	0	0	0	0	0	0	0	13	0	2	0	5	9	2	0	0	1	0	0	0	0	4	0
Observation20000J	0	0	0	0	0	0	0	0	4	0	0	0	0	14	0	0	0	5	0	0	0	0	0	0	0	0	0	0	0	0	0	0	0	19	0	0	0	0	13	6	0	0	1	0	0	0	0	1	0
Observation20100J	0	0	1	0	0	0	0	0	7	0	0	0	0	18	0	7	0	0	0	0	0	0	0	0	0	1	0	0	0	0	0	1	0	25	0	0	0	7	22	4	0	0	4	0	1	0	4	1	0
Observation2018	0	0	0	0	0	0	0	0	0	0	0	0	0	3	0	0	0	0	0	0	0	0	0	0	0	0	0	0	0	0	0	0	0	4	0	0	0	0	2	0	0	0	0	0	0	0	0	8	2
Observation2019	0	0	0	0	0	0	0	0	1	0	0	0	0	4	0	0	0	0	0	0	0	0	0	0	0	0	0	0	0	0	0	1	0	4	0	0	0	0	3	0	0	0	0	0	0	0	0	0	0
Observation20270J	0	0	0	0	0	0	0	0	0	0	0	0	0	2	0	0	0	0	0	0	0	0	0	0	0	0	0	0	0	0	0	0	0	2	0	0	0	0	1	0	0	0	0	0	0	0	0	1	1
Observation20280J	0	0	0	0	0	0	0	0	0	0	0	0	0	7	0	0	0	0	0	0	1	0	0	0	0	0	0	0	0	0	0	0	0	8	0	0	0	0	6	0	0	0	1	1	0	0	0	3	0
Observation2035	0	0	0	0	5	0	0	0	0	0	0	0	0	0	0	0	0	1	0	10	0	0	0	0	0	0	0	0	0	0	0	26	0	10	0	0	0	0	0	0	0	9	0	0	0	0	0	2	0
Observation2042	0	0	0	0	0	0	0	0	0	0	0	0	0	0	0	4	0	1	0	0	0	0	0	0	0	0	0	0	0	0	0	3	0	5	0	0	0	1	0	3	0	0	0	0	0	0	0	3	0
Observation2043	0	0	0	0	0	0	0	0	1	0	0	0	1	3	0	1	0	0	0	0	0	0	0	0	0	4	0	0	0	0	0	0	1	3	0	0	0	0	3	1	0	0	0	0	0	0	0	1	0
Observation20510J	0	0	0	0	0	0	0	0	0	0	0	0	0	2	0	9	0	0	0	0	0	0	0	12	3	0	0	0	0	0	0	0	0	15	0	0	0	8	2	1	0	0	1	0	0	0	0	1	0
Observation2058	0	0	0	0	0	0	0	0	0	0	0	0	0	9	0	1	0	0	0	0	0	0	0	0	0	0	0	0	0	0	0	2	0	10	0	0	0	0	9	2	0	0	0	0	0	0	0	18	2
Observation2074	0	0	0	0	0	0	0	0	1	0	1	0	0	9	0	0	1	4	0	0	0	0	0	0	1	5	0	0	0	0	0	2	0	13	0	0	0	0	9	5	0	0	0	1	0	0	0	6	3
Observation2075	0	0	0	0	0	0	0	0	0	0	0	0	0	5	0	0	0	0	0	0	0	0	0	0	3	0	0	0	0	0	0	4	0	7	0	2	0	0	4	0	0	0	0	1	0	5	1	5	1
Observation2076	0	0	0	0	0	0	0	0	0	0	0	2	1	4	0	4	0	0	0	0	0	0	0	0	1	0	0	0	0	0	0	3	0	9	0	0	0	2	4	3	0	0	0	0	0	0	2	16	0
Observation20910J	0	0	0	0	0	0	0	0	0	0	0	0	0	5	0	10	0	3	0	0	0	0	0	0	12	0	0	0	0	0	0	2	0	27	0	0	0	6	6	7	0	0	1	0	0	0	0	5	0
Observation2101	0	0	1	0	0	0	0	0	0	0	1	1	0	10	1	1	0	2	0	0	0	0	0	0	4	0	0	0	1	0	0	3	0	19	0	2	0	0	11	4	0	0	0	1	1	0	0	11	0
Observation21080J	0	0	2	0	0	0	0	0	0	0	0	0	0	8	0	7	0	2	2	0	0	0	9	3	0	1	0	0	0	0	0	1	0	34	0	0	0	5	9	4	0	2	3	1	0	1	6	11	0
Observation2115	0	0	0	0	0	0	0	0	0	0	0	0	0	17	1	0	0	3	4	0	0	0	0	0	1	0	0	0	0	0	0	3	0	25	0	0	0	0	20	7	3	2	2	0	0	0	1	7	0
Observation2124	0	0	0	0	0	0	0	0	0	0	0	0	0	14	0	0	0	11	0	0	0	0	0	0	0	0	0	0	0	0	1	8	0	28	0	0	0	0	20	16	0	1	1	0	0	2	0	15	0
Observation21330J	0	0	2	0	0	0	0	0	0	0	0	0	0	32	0	3	0	7	0	0	0	0	2	38	1	0	0	0	0	0	0	0	2	45	0	0	0	2	40	18	0	0	3	0	0	2	2	3	0
Observation08340J	0	0	2	0	0	0	0	0	3	0	0	0	0	12	0	0	0	0	0	0	0	0	3	0	0	0	0	0	0	0	0	1	0	19	0	0	0	0	10	0	0	0	0	1	0	0	0	6	0
Observation0835	0	0	0	0	0	0	0	0	3	0	0	0	0	27	0	4	0	1	0	0	0	0	0	0	0	0	0	0	0	0	0	4	0	35	0	2	0	4	25	6	0	1	1	1	2	0	5	7	1
Observation08450J	0	0	0	0	0	0	0	0	5	0	1	0	0	15	0	0	0	0	0	0	0	0	0	0	0	6	0	0	0	0	0	1	0	27	0	0	0	0	12	0	0	0	5	1	0	0	2	19	1
Observation08560J	0	0	0	0	0	0	0	0	1	0	0	0	0	1	0	0	0	0	0	0	0	0	0	0	0	0	0	0	0	0	0	0	0	1	0	0	0	0	0	0	0	0	0	0	0	0	0	0	0
Observation08570J	0	0	0	0	0	0	0	0	3	0	0	0	0	9	0	5	0	1	0	0	0	0	0	0	1	0	0	0	0	0	0	2	2	22	0	0	0	5	5	3	0	0	0	0	0	0	0	2	13
Observation08580J	0	0	0	0	0	0	0	0	1	0	0	0	0	1	0	0	0	0	0	0	0	0	0	0	1	0	0	0	0	0	0	0	0	5	0	0	0	0	0	0	0	0	0	0	0	0	0	3	0
Observation08590J	0	0	0	0	0	0	0	0	0	0	0	0	0	2	0	0	0	0	0	0	0	0	0	0	1	0	0	0	0	0	0	0	0	3	0	0	0	0	1	0	0	0	0	0	0	0	0	0	0
Observation08680J	0	0	0	0	0	0	0	0	0	0	0	0	0	4	0	0	0	0	0	0	0	0	0	5	0	2	0	0	0	0	0	1	0	5	0	0	0	0	2	0	0	0	1	0	0	0	0	2	0
Observation08690J	0	0	0	0	0	0	1	0	1	0	0	0	0	16	0	0	0	0	0	0	0	0	1	24	0	2	0	0	0	0	0	0	0	18	0	0	0	0	16	0	0	0	2	1	0	0	0	5	2
Observation0877	0	0	0	0	0	0	0	0	2	0	2	0	0	5	0	13	0	0	0	0	0	0	1	1	3	7	0	0	0	0	0	2	1	20	0	0	0	10	8	4	0	0	0	2	1	0	1	5	0
Observation08840J	0	0	0	0	0	0	0	0	1	0	0	0	0	20	0	0	0	4	0	0	0	0	0	0	4	0	0	0	0	0	0	2	1	41	0	1	1	0	15	6	0	0	2	1	5	0	1	16	0
Observation0891	0	0	0	0	0	0	0	0	1	0	0	0	0	0	0	5	0	1	0	0	0	0	12	14	0	0	0	0	0	0	0	0	0	19	0	0	0	4	0	3	0	0	0	0	0	0	2	14	0
Observation09030J	0	0	0	0	2	0	0	0	3	0	0	0	0	13	1	0	0	1	0	0	0	0	0	0	0	1	0	0	0	0	0	1	0	26	0	0	0	0	11	2	0	0	3	1	0	0	0	3	3
Observation09040J	0	0	0	0	0	0	0	0	0	1	0	0	0	24	0	7	0	1	0	0	0	0	1	1	1	4	0	0	0	0	0	2	3	38	0	0	0	4	19	2	0	0	9	2	4	0	0	10	1
Observation09140J	0	0	0	0	0	0	0	0	2	0	0	0	0	3	0	8	0	0	0	0	0	0	0	0	5	0	0	0	0	0	0	0	2	18	0	0	1	7	6	2	0	1	2	2	2	0	1	2	2
Observation0922	0	0	0	0	0	0	0	0	4	0	0	0	0	14	0	0	0	0	1	0	0	0	0	0	0	7	0	0	0	0	0	6	0	41	0	0	0	0	11	2	1	2	2	2	0	0	2	9	1
Observation09310J	0	0	1	0	0	0	0	0	0	0	0	0	0	18	0	1	0	1	0	0	0	0	2	23	2	2	0	0	0	0	0	0	0	25	0	1	0	0	17	3	0	0	3	1	0	0	1	1	0
Observation0938	0	0	0	0	0	0	0	0	1	0	0	0	0	1	0	7	0	2	0	0	0	0	1	6	0	2	0	0	0	0	0	2	0	11	0	1	0	4	0	3	0	0	0	1	0	0	0	3	2
Observation0952	0	1	0	0	0	0	1	1	0	0	0	0	0	2	0	12	0	0	0	0	0	0	0	0	0	0	0	0	0	0	0	1	1	16	0	0	0	14	4	2	0	0	0	2	0	0	0	0	4
Observation0953	0	4	2	4	0	0	3	0	5	0	0	0	0	33	0	0	0	0	0	0	0	0	0	0	0	0	0	0	0	0	0	7	0	33	0	0	0	0	36	0	0	0	0	1	0	0	4	13	0
Observation09630J	0	11	0	0	0	0	0	0	3	0	0	0	0	11	0	0	0	1	0	0	0	0	0	0	0	0	0	0	0	0	0	0	0	23	0	0	0	0	22	2	0	0	0	0	0	0	1	8	3
Observation09710J	0	0	0	0	0	0	0	0	0	0	0	0	0	23	0	0	0	0	0	0	0	0	4	14	1	3	0	0	0	0	0	2	0	28	0	0	0	0	22	0	0	0	7	0	1	0	1	9	2
Observation0979	0	0	2	0	0	0	0	0	1	0	0	0	1	15	0	3	0	0	0	0	0	0	0	1	2	1	0	0	1	0	0	2	0	35	0	0	0	6	19	5	0	0	2	3	1	0	8	17	4
Observation0986	0	0	0	0	0	0	0	0	6	0	0	0	0	7	0	0	0	0	0	0	0	0	0	0	0	1	0	0	0	0	0	1	1	8	0	0	0	0	6	0	0	0	0	0	0	0	0	4	0
Observation0993	0	0	0	0	0	0	0	0	0	0	0	0	0	28	0	0	1	0	0	0	0	0	4	12	1	10	0	0	0	0	0	2	0	28	0	0	0	0	28	0	0	0	5	1	0	0	1	3	0
Observation10000J	0	0	0	0	0	0	0	0	3	0	0	0	0	5	0	0	0	0	0	0	1	0	0	0	0	0	0	0	0	0	0	0	0	5	0	0	0	0	7	0	0	0	3	1	0	0	3	6	0
Observation10010J	0	0	0	0	0	0	0	0	2	0	0	0	0	2	0	0	0	0	0	0	0	0	0	0	0	0	0	0	0	0	0	0	0	2	0	0	0	0	0	0	0	0	1	0	0	0	0	0	0
Observation1009	0	0	0	0	0	0	0	0	0	0	0	0	1	35	0	3	1	0	0	0	0	0	4	10	4	0	0	0	0	0	0	6	0	45	0	0	0	1	37	5	0	0	1	0	0	0	3	13	0
Observation10160J	0	0	0	0	0	0	0	0	0	0	0	0	0	4	0	0	0	3	0	0	0	0	0	0	0	0	0	0	0	0	0	0	1	10	0	0	0	0	4	3	0	0	1	0	0	0	9	9	1
Observation1023	0	0	0	0	0	0	0	0	4	0	0	0	0	7	0	0	0	5	0	0	0	0	0	0	0	0	0	0	0	0	0	6	0	13	0	1	0	0	10	6	0	0	0	1	0	0	0	3	0
Observation1031	0	0	0	0	0	0	0	0	8	0	0	0	0	12	0	0	0	0	1	0	0	0	0	0	4	3	0	0	0	0	0	13	0	16	0	0	0	0	10	1	0	1	0	2	0	0	2	11	2
Observation10380J	0	0	1	0	0	0	0	0	0	0	0	0	0	10	0	0	0	7	0	0	0	0	0	0	0	1	0	0	0	0	0	1	1	23	0	0	1	0	10	9	0	0	1	0	0	0	0	2	0
Observation10390J	0	0	0	0	0	0	0	0	1	0	0	0	0	3	0	0	0	2	0	0	0	0	0	0	0	0	0	0	0	0	0	0	0	7	0	0	0	0	2	2	0	0	0	0	0	0	0	2	2
Observation1047	0	0	0	0	0	0	0	0	4	0	1	0	0	0	0	5	0	1	0	2	0	0	0	2	3	4	0	0	0	0	0	4	0	11	0	0	0	0	0	6	0	4	0	0	0	0	0	11	0
Observation10550J	0	0	0	0	0	0	0	0	1	0	0	0	0	18	0	0	0	11	0	0	0	0	0	0	3	0	0	0	0	0	0	0	1	29	0	0	0	0	15	16	0	0	0	1	0	0	2	3	1
Observation1063	0	0	0	0	0	0	0	0	5	0	0	0	0	10	0	3	0	0	0	0	0	0	0	0	0	0	0	0	1	0	0	4	0	20	0	0	0	1	11	2	0	0	0	1	0	0	3	5	1
Observation10700J	0	0	3	0	0	0	0	0	1	0	0	0	0	15	0	1	0	1	1	0	0	0	0	0	0	2	0	0	0	0	0	2	0	22	0	0	0	0	15	4	0	2	2	3	0	0	0	3	0
Observation10770J	0	0	0	0	0	0	0	0	2	0	0	0	0	8	0	2	0	3	0	0	0	0	5	18	0	0	0	0	0	0	0	0	1	19	0	0	0	0	8	5	0	0	1	0	0	0	1	3	0
Observation1084	0	2	0	6	0	0	2	0	2	0	0	0	0	24	0	0	0	0	0	0	0	0	0	5	0	1	0	0	0	0	0	5	0	25	0	0	0	0	27	0	0	0	0	1	0	0	4	5	0
Observation10920J	0	1	0	1	0	0	1	0	5	0	0	0	0	12	0	0	0	0	0	0	0	0	0	0	0	0	0	0	0	0	0	2	0	17	0	0	0	0	8	0	0	0	0	1	0	0	1	11	0
Observation1100	0	0	1	0	0	0	1	0	0	0	0	0	0	20	0	0	1	15	0	0	0	0	0	0	2	3	0	0	0	0	0	7	0	35	0	1	0	0	16	19	0	0	0	0	0	0	1	21	2
Observation1112	0	0	0	0	0	0	0	0	4	0	0	0	0	5	0	0	0	0	0	0	0	0	0	0	0	0	0	0	0	0	0	2	0	5	0	0	0	0	3	0	0	0	0	0	0	0	1	3	1
Observation1113	0	0	0	0	0	0	0	0	1	0	0	0	0	1	0	0	0	0	0	0	0	0	0	0	0	0	0	0	0	0	0	0	0	16	0	1	0	0	1	0	0	0	0	0	0	0	0	0	0
Observation1114	0	0	0	0	0	0	0	0	1	0	0	0	0	1	0	0	0	0	0	0	0	0	0	0	0	0	0	0	0	0	0	0	0	11	0	0	0	0	0	0	0	0	0	0	0	0	0	1	1
Observation1124	0	0	2	0	0	0	0	0	1	0	0	0	0	16	0	0	1	0	0	0	0	0	0	0	0	3	0	0	0	0	0	0	0	14	0	0	0	0	14	0	0	0	2	0	0	0	1	9	1
Observation11380J	0	0	0	0	0	0	1	0	3	0	0	0	0	31	0	0	0	0	0	0	0	0	0	0	0	1	0	0	0	0	0	4	0	40	0	0	0	0	26	0	0	0	0	1	0	0	2	18	0
Observation1139	0	0	0	1	0	0	1	0	0	0	0	0	0	31	2	0	0	1	0	0	0	0	0	0	0	1	0	0	0	0	0	12	0	32	0	1	0	0	35	2	0	0	2	2	0	0	0	11	1
Observation11490J	0	0	0	0	0	0	0	0	6	0	2	0	2	14	0	0	0	0	0	0	0	0	0	0	1	1	0	0	0	0	0	3	0	17	0	0	0	0	11	0	0	0	4	1	0	0	0	5	0
Observation1157	0	0	0	0	0	0	0	0	2	0	0	0	0	11	0	0	0	0	0	0	0	0	0	0	0	4	0	0	0	0	0	4	0	12	0	0	0	0	14	0	0	0	0	1	0	1	3	6	1
Observation11650J	0	0	0	0	0	0	0	0	1	0	0	0	0	7	0	0	0	15	0	0	0	2	0	0	0	0	0	0	0	0	0	1	0	24	0	0	0	0	7	18	0	0	0	0	0	0	1	4	0
Observation11720J	0	0	0	0	0	0	0	0	0	0	0	0	0	3	0	0	0	3	0	0	0	0	0	0	0	0	0	0	0	0	0	0	0	6	0	0	0	0	4	3	0	0	0	0	0	0	0	0	0
Observation1180	0	0	0	0	0	0	0	0	0	0	0	0	0	21	0	5	0	3	0	0	0	0	0	0	5	0	0	0	0	0	0	4	1	27	0	0	0	3	26	10	0	3	3	2	3	0	2	5	2
Observation11940J	0	0	0	0	0	0	3	0	4	0	0	0	0	15	0	0	0	0	0	0	0	0	0	0	0	1	0	0	0	0	0	5	0	22	0	0	0	0	9	0	0	0	0	1	0	4	1	14	0
Observation11950J	0	0	0	0	0	0	0	0	0	0	0	0	1	44	1	0	0	2	0	0	0	0	0	0	0	0	0	0	0	0	0	4	0	67	0	0	3	0	37	4	0	0	1	4	0	1	0	27	0
Observation1214	0	0	0	1	0	0	0	0	4	0	0	0	0	4	0	0	0	0	0	0	0	0	0	0	0	0	0	0	0	0	0	0	0	13	0	3	1	0	3	0	0	0	0	1	0	0	0	8	2
Observation1215	0	1	0	1	0	0	1	0	1	0	1	0	0	2	0	5	0	0	0	0	0	0	0	0	0	2	0	0	0	0	0	0	0	14	0	0	0	2	2	2	0	0	0	0	0	0	1	4	4
Observation1216	0	0	0	0	0	0	0	0	4	0	2	0	0	5	0	0	0	0	0	0	0	0	0	0	2	4	0	0	0	0	0	1	0	16	0	1	0	0	2	0	0	0	2	1	0	3	2	16	3
Observation1227	0	0	0	0	0	0	0	0	1	0	7	0	0	28	0	0	0	2	0	0	0	0	1	7	0	4	0	0	0	0	0	4	0	38	0	0	0	0	22	2	0	0	0	0	0	4	5	13	4
Observation12350J	0	0	0	0	0	0	0	0	7	0	0	0	0	17	0	0	0	0	0	0	0	0	0	1	1	1	0	0	0	0	0	1	0	20	0	0	0	0	13	0	0	0	3	1	0	0	1	5	2
Observation1243	0	0	0	0	0	0	0	0	4	0	0	0	0	11	0	0	0	0	0	0	0	0	0	0	1	4	0	0	0	0	0	1	0	11	0	0	0	0	11	0	0	0	0	2	0	0	1	6	1
Observation12500J	0	0	0	0	0	0	0	0	0	0	0	0	1	6	0	2	0	3	0	0	0	0	1	11	0	7	0	0	0	0	0	1	0	13	0	1	0	2	3	4	0	0	1	1	0	0	0	2	0
Observation12630J	0	0	0	0	0	0	0	0	5	0	0	0	0	5	0	0	0	0	0	0	0	0	0	0	0	0	0	0	0	0	0	1	0	5	0	0	0	0	3	0	0	0	0	0	0	0	0	0	0
Observation12640J	0	0	0	0	0	0	0	0	2	0	0	0	0	4	0	0	0	0	0	0	0	0	0	0	0	3	0	0	0	0	0	0	0	21	0	0	0	0	3	0	0	0	0	0	0	0	0	8	1
Observation12730J	0	0	0	0	0	0	0	0	0	0	0	0	0	4	0	0	0	0	0	0	0	0	1	4	4	1	0	0	0	0	0	0	0	13	0	0	0	0	3	0	0	0	0	0	0	0	0	1	0
Observation12850J	0	0	0	0	0	0	0	0	4	0	0	0	0	5	0	0	0	0	0	0	1	0	0	6	0	0	0	0	0	0	0	1	0	5	0	0	0	0	2	0	0	0	0	0	0	0	0	2	0
Observation12860J	0	0	0	0	0	0	0	0	5	0	0	0	0	8	0	2	0	0	0	0	0	0	0	0	5	6	0	0	0	0	0	0	0	17	0	0	0	0	9	1	0	0	2	1	0	0	0	7	0
Observation1295	0	0	0	0	0	0	0	0	0	0	0	0	0	16	0	3	0	3	0	0	0	0	0	5	1	0	0	0	0	0	1	3	0	23	0	4	0	0	20	8	0	0	0	2	0	0	0	6	2
Observation13030J	0	0	0	0	0	0	0	0	0	0	0	0	0	3	0	0	0	7	2	0	0	0	0	12	0	1	0	0	0	0	0	0	0	12	0	0	0	0	2	7	0	4	0	1	0	0	0	0	0
Observation13100J	0	0	0	0	0	0	0	0	3	0	0	0	0	4	0	0	0	0	0	0	0	0	0	0	0	0	0	0	0	0	0	0	0	4	0	0	0	0	3	0	0	0	0	0	0	0	0	1	0
Observation1319	0	0	0	0	0	0	0	0	2	0	0	0	0	8	0	0	0	1	0	0	0	0	2	7	0	4	0	0	0	0	1	4	0	12	0	1	0	0	8	2	0	0	0	1	0	0	1	1	0
Observation1334	0	0	0	0	0	0	0	0	3	0	0	0	0	7	0	1	0	0	0	0	0	0	0	1	0	0	0	0	0	0	0	7	0	7	0	0	0	0	7	2	0	0	0	0	0	0	0	1	1
Observation1335	0	0	0	0	0	0	0	0	2	0	0	0	0	2	0	0	0	0	0	0	0	0	0	0	0	2	0	0	0	0	0	2	0	17	0	1	0	0	1	0	0	0	0	0	0	0	1	1	0
Observation13560J	0	0	0	0	0	0	0	0	0	0	0	0	0	5	0	0	0	1	0	0	0	0	0	0	0	0	0	0	0	0	0	0	0	7	0	0	0	0	5	1	0	0	0	0	0	12	0	8	1
Observation13570J	0	0	0	0	0	0	0	0	1	0	0	0	0	0	0	1	0	0	0	0	0	0	0	0	0	0	0	0	0	0	0	0	0	1	0	0	0	0	0	0	0	0	0	0	0	0	0	0	0
Observation13580J	0	0	0	0	0	0	0	0	2	0	0	0	0	0	0	5	0	0	0	0	0	0	0	0	0	5	0	0	0	0	0	2	0	5	0	0	0	2	0	0	0	0	0	2	0	0	0	0	0
Observation13590J	0	0	1	0	0	0	0	0	4	0	0	0	0	11	0	0	0	0	0	0	0	0	0	0	0	0	0	0	0	0	0	0	0	21	0	0	0	0	11	0	0	0	1	0	0	0	0	0	0
Observation13760J	0	0	0	0	0	0	0	0	2	0	0	0	0	6	1	6	0	1	0	0	0	0	1	17	0	2	0	0	0	0	0	0	0	17	0	0	0	7	5	3	0	0	1	0	0	0	0	3	1
Observation1377	0	0	0	0	0	0	0	0	4	0	0	0	0	8	0	0	0	0	0	0	0	0	0	0	0	0	0	0	0	0	0	1	0	21	0	0	0	0	6	0	0	0	0	1	0	0	1	4	7
Observation13860J	0	0	1	0	0	0	0	0	0	0	0	0	0	8	0	3	0	0	0	0	0	0	1	1	5	1	0	0	0	0	0	1	0	16	0	0	0	3	9	1	0	0	2	0	0	0	0	7	0
Observation1394	0	0	0	0	0	0	0	0	2	0	0	0	0	2	0	0	0	0	0	0	0	0	0	0	0	6	0	0	0	0	0	0	0	10	0	0	0	0	1	0	0	0	0	1	0	0	1	2	1
Observation14020J	0	0	0	0	0	0	0	0	0	0	0	0	0	9	0	0	0	5	0	0	0	0	0	12	0	0	0	0	0	0	0	0	2	14	0	0	3	0	9	7	0	0	0	1	0	0	0	1	0
Observation14030J	0	0	0	0	0	0	0	0	0	0	0	0	0	0	0	0	0	0	0	2	0	0	0	0	0	0	0	0	0	0	0	0	0	2	0	0	0	0	0	0	0	1	0	0	0	0	0	1	0
Observation14110J	0	0	0	0	0	0	0	0	2	0	0	0	0	4	0	0	0	2	0	0	0	0	0	0	1	0	0	0	0	0	0	1	0	7	0	0	0	0	4	3	0	0	0	1	0	1	3	9	3
Observation1419	0	0	0	0	0	0	0	0	2	0	0	0	0	1	0	5	0	0	0	0	0	0	0	0	0	3	0	0	4	0	0	5	0	12	0	0	0	2	1	1	0	0	0	0	0	0	2	8	0
Observation14260J	0	0	1	0	0	0	0	0	0	0	0	0	0	29	0	15	2	0	0	0	0	0	1	11	3	6	0	0	0	0	0	1	1	50	0	1	0	13	29	1	0	0	3	1	1	0	2	7	0
Observation1433	0	0	0	0	0	0	0	0	2	0	0	0	0	10	0	0	0	0	0	0	0	0	1	0	0	2	0	0	0	0	0	4	0	11	0	0	0	0	6	0	0	0	3	4	0	0	1	20	1
Observation14480J	0	0	0	0	0	0	0	0	10	0	0	0	0	28	0	0	0	1	0	0	0	0	0	0	0	5	0	0	0	0	0	4	0	33	0	0	2	0	21	1	0	0	3	0	0	0	0	7	0
Observation14490J	0	0	0	0	0	0	0	0	0	0	0	0	0	10	0	3	2	0	0	0	0	0	0	3	0	4	0	0	0	0	0	0	1	19	0	0	0	6	15	2	0	0	9	3	1	0	0	7	2
Observation14500J	0	0	0	0	0	0	0	0	0	0	0	0	0	0	0	6	0	0	0	0	0	0	1	0	0	7	0	0	0	0	0	0	0	14	0	0	0	4	0	2	0	1	0	1	2	0	1	10	0
Observation14640J	0	0	0	0	0	0	0	0	1	0	0	0	0	16	0	0	0	0	0	0	0	0	0	0	10	6	0	0	0	0	0	0	0	19	0	0	0	0	16	0	0	0	1	0	0	0	1	3	0
Observation1472	0	0	0	0	0	0	0	0	2	0	1	0	0	8	0	0	0	0	0	0	0	0	0	0	5	1	0	0	0	0	0	6	0	9	0	1	0	0	8	0	0	0	0	0	0	0	0	3	4
Observation14790J	0	0	0	0	0	0	0	0	0	0	0	0	0	0	0	6	0	0	0	0	0	0	0	6	3	0	0	0	0	0	0	0	0	18	0	0	0	2	0	1	0	0	2	0	0	5	1	13	0
Observation14940J	0	0	0	0	0	0	0	0	1	0	0	0	0	17	0	4	0	1	0	0	0	0	0	0	0	0	0	0	0	0	0	2	1	34	0	0	0	3	16	2	0	0	0	0	0	0	0	2	0
Observation14950J	0	0	0	0	0	0	0	0	1	0	0	0	0	7	0	5	0	2	0	0	0	0	0	0	0	0	0	0	0	0	0	0	3	14	0	0	0	4	8	5	0	0	0	0	0	0	0	0	0
Observation14960J	0	0	0	0	0	0	0	0	1	0	0	0	0	12	0	0	0	0	0	0	0	0	4	15	1	0	0	0	0	0	0	0	0	16	0	0	0	0	11	0	0	0	0	0	0	0	0	0	0
Observation14970J	0	0	0	0	0	0	0	0	0	0	0	0	0	1	0	0	0	0	0	0	0	0	0	1	0	0	0	0	0	0	0	0	0	1	0	0	0	0	0	0	0	0	0	1	0	0	0	0	0
Observation15070J	0	0	0	0	0	0	0	0	0	0	0	0	0	21	0	1	0	0	0	0	0	0	1	22	0	0	0	0	0	0	0	0	0	23	0	0	0	0	20	2	0	0	3	0	0	0	0	0	0
Observation15080J	0	0	0	0	0	0	0	0	0	0	0	0	0	0	0	17	0	4	0	0	0	0	0	21	0	0	0	0	0	0	0	1	3	21	0	0	0	12	1	5	0	0	3	0	0	0	0	0	0
Observation15190J	0	0	0	0	0	0	0	0	3	0	0	0	0	28	0	0	1	0	0	0	0	0	1	0	3	10	0	0	0	0	0	1	0	30	0	0	0	0	23	0	0	0	7	0	0	0	0	10	0
Observation15200J	0	0	0	0	0	0	0	0	0	0	0	0	0	3	0	18	0	0	0	0	0	0	0	0	6	0	0	0	0	0	0	4	2	29	0	0	1	16	4	3	0	0	7	1	0	0	0	5	0
Observation1530	0	0	0	0	0	0	0	0	1	0	0	0	0	12	0	6	0	0	0	0	0	0	0	0	0	0	0	0	0	0	0	5	1	13	0	0	0	5	11	4	0	1	0	1	0	0	1	11	2
Observation15370J	0	0	0	0	0	0	0	0	2	0	0	0	0	9	0	0	0	0	0	0	0	0	0	0	0	1	0	0	0	0	0	1	0	18	0	0	0	0	7	0	0	0	0	2	0	0	0	9	3
Observation15450J	0	0	0	0	0	0	0	0	0	0	0	0	0	5	0	3	0	1	0	0	0	0	0	9	0	0	0	0	0	0	0	0	0	9	0	1	0	3	6	2	0	0	1	0	0	0	1	2	2
Observation1553	0	0	0	0	0	0	0	0	1	0	0	0	0	8	0	0	0	3	1	0	0	0	0	0	3	1	0	0	1	0	0	6	0	11	0	1	0	0	7	2	0	1	1	1	3	0	0	8	1
Observation1564	0	0	0	0	0	0	0	0	0	0	0	0	0	3	0	4	0	1	0	0	0	0	0	0	0	0	0	0	0	0	0	3	1	8	0	1	0	2	4	2	0	0	0	1	0	0	0	2	8
Observation1565	0	0	0	1	0	0	1	1	0	0	0	0	0	1	0	5	0	0	0	0	0	0	0	0	0	0	0	0	0	0	0	1	0	7	0	0	0	5	3	2	0	0	0	0	0	0	0	1	0
Observation1566	0	0	0	0	0	0	0	0	4	0	0	0	0	5	0	0	0	0	0	0	0	0	0	0	0	0	0	0	1	0	0	4	0	7	0	0	0	0	4	0	0	0	0	1	0	0	0	0	0
Observation1567	0	6	0	2	0	0	1	0	2	0	0	0	0	6	0	0	0	3	0	0	0	0	0	0	0	0	0	0	0	0	0	7	0	15	0	0	0	0	12	4	0	0	0	0	0	0	0	1	0
Observation15760J	0	1	0	5	0	0	1	0	3	0	0	0	1	34	0	0	0	0	0	0	0	0	0	0	0	0	0	0	0	0	0	0	0	35	0	0	0	0	33	0	0	0	2	1	0	0	0	3	0
Observation1584	0	0	0	0	0	0	0	0	1	0	1	0	0	6	0	9	0	0	0	0	0	0	0	0	0	2	0	0	0	0	0	5	1	14	0	0	0	5	5	1	0	0	1	0	0	0	0	1	3
Observation1592	0	0	0	0	0	0	0	0	3	0	0	0	0	7	0	0	0	0	0	0	0	0	0	0	1	4	0	0	0	0	0	2	0	18	0	0	0	0	7	0	0	0	0	0	0	0	1	6	1
Observation16000J	0	0	0	0	0	0	0	0	2	0	0	0	0	3	0	0	0	0	0	0	0	0	0	0	0	0	0	0	0	0	0	0	0	3	0	0	0	0	2	0	0	0	0	1	0	0	0	1	3
Observation1609	0	0	2	0	0	0	0	0	0	0	0	0	0	10	0	7	3	0	0	0	0	0	1	5	1	4	0	0	1	0	0	5	5	21	0	0	0	7	7	3	0	0	1	0	2	0	4	6	1
Observation16190J	0	0	0	0	0	0	0	0	0	0	0	0	0	14	0	3	0	1	0	0	0	0	0	9	0	1	0	0	0	0	0	0	0	18	0	0	0	4	14	4	0	0	1	0	0	0	1	1	0
Observation16200J	0	0	0	0	0	0	0	0	0	0	0	0	0	9	0	1	0	0	0	0	0	0	0	6	0	0	0	0	0	0	0	0	1	10	0	0	1	1	9	1	0	0	1	0	0	0	0	0	0
Observation16290J	0	0	0	3	0	0	13	0	3	0	0	0	0	26	0	0	0	0	0	0	0	0	0	0	0	0	0	0	0	0	0	2	0	32	0	0	1	0	22	0	0	0	0	1	0	0	2	10	1
Observation1636	0	3	0	0	0	0	1	0	1	0	3	0	0	8	0	0	0	0	0	0	0	0	0	0	1	4	0	0	0	0	0	1	0	8	0	0	0	0	7	0	0	0	0	0	0	0	0	11	0
Observation16430J	0	1	0	1	0	0	5	0	0	0	0	0	0	62	0	4	0	0	0	0	0	0	0	16	0	0	0	0	0	0	0	0	1	69	0	0	0	2	66	6	0	0	4	0	0	0	1	7	0
Observation1653	0	0	0	0	0	0	0	0	4	0	1	0	0	7	0	0	0	5	0	0	0	0	0	0	2	3	0	0	0	0	0	20	0	15	0	3	0	0	5	5	0	0	0	3	0	4	0	14	2
Observation1660	0	0	0	0	0	0	0	0	2	0	0	0	0	14	0	0	0	0	0	0	0	0	0	0	0	0	0	0	0	0	0	4	0	14	0	0	0	0	15	0	0	0	0	1	0	0	5	4	3
Observation1661	0	0	0	0	0	0	0	0	1	0	0	0	0	0	0	1	0	0	0	0	0	0	0	0	0	1	0	0	0	0	0	1	0	1	0	1	0	0	0	0	0	0	0	0	0	0	1	0	0
Observation16710J	0	0	0	0	0	0	0	0	0	0	0	0	1	30	3	0	0	3	0	0	0	0	0	0	7	6	0	0	0	0	0	2	0	39	0	0	0	0	36	6	0	0	8	1	0	0	1	7	0
Observation1678	0	0	0	0	0	0	0	0	11	0	0	0	0	12	0	0	0	0	0	0	0	0	0	0	0	0	0	0	0	0	0	5	0	12	0	0	0	0	12	0	0	0	0	0	0	0	1	5	4
Observation16870J	0	0	2	0	4	0	0	0	0	0	0	0	0	2	0	0	0	19	0	0	0	0	0	0	0	0	0	0	0	0	0	0	0	21	0	0	0	0	2	20	0	0	2	0	0	0	2	16	0
Observation16970J	0	0	0	0	0	0	0	0	0	0	0	0	0	31	0	3	0	0	0	0	0	0	0	0	0	0	0	0	0	0	0	0	1	40	0	0	0	3	32	2	0	1	3	1	0	0	4	10	0
Observation1704	0	0	0	0	0	0	1	1	3	0	0	0	0	0	0	6	0	1	0	3	0	0	0	0	0	0	0	0	0	0	0	2	0	10	0	0	0	1	1	9	0	8	0	1	0	0	1	1	2
Observation17160J	0	0	0	0	0	0	0	0	0	0	0	0	0	15	0	7	0	4	0	0	0	0	0	0	0	0	0	0	0	0	0	0	2	30	0	0	0	8	15	6	0	0	1	0	3	0	0	2	1
Observation1726	0	0	0	0	0	0	0	0	0	0	0	0	0	0	0	1	0	1	1	0	0	0	0	0	0	0	0	0	0	0	0	3	0	3	0	0	0	0	0	2	0	0	0	0	0	0	3	5	0
Observation1733	0	0	4	0	0	0	0	0	0	0	2	0	0	5	0	7	0	4	0	0	0	0	3	0	2	2	0	0	0	0	0	5	0	16	0	4	0	0	8	9	0	0	1	1	0	0	2	3	3
Observation17430J	0	0	0	0	0	0	0	0	2	0	0	0	0	24	0	0	0	1	0	0	0	0	0	3	0	3	0	0	0	0	0	2	0	37	0	0	1	0	20	1	0	0	2	0	0	0	2	17	0
Observation1751	0	0	0	0	0	0	0	0	3	0	0	0	0	13	0	0	0	1	0	0	0	0	0	0	0	0	0	0	0	0	0	4	0	15	0	0	0	0	12	1	0	0	0	1	0	0	3	12	3
Observation1762	0	0	0	0	0	0	0	0	0	0	0	0	0	4	0	0	0	10	0	0	0	0	0	0	0	0	0	0	0	0	1	12	0	14	0	1	0	0	4	11	0	0	0	0	0	0	2	2	0
Observation1763	0	0	0	0	0	0	0	0	0	0	0	0	0	5	0	0	0	2	0	0	0	0	0	0	0	0	0	0	0	0	0	5	0	8	0	1	0	0	5	2	0	0	0	0	0	0	3	4	0
Observation1778	0	0	0	0	0	0	0	0	3	0	0	0	0	6	0	0	0	1	0	0	0	0	0	0	0	5	0	0	0	0	0	2	0	7	0	0	0	0	5	2	0	0	0	0	0	0	0	2	1
Observation1779	0	0	0	0	0	0	0	0	1	0	0	0	0	1	0	0	0	0	0	0	0	0	0	0	0	0	0	0	0	0	0	0	0	2	0	0	0	0	0	0	0	0	0	0	0	0	0	4	1
Observation17890J	0	0	0	0	0	0	0	0	0	0	0	0	0	8	1	0	0	1	2	0	0	0	0	0	1	3	0	0	0	0	0	0	0	17	0	0	0	0	12	3	1	2	2	0	0	0	0	6	0
Observation18040J	0	0	0	0	0	0	0	0	3	0	0	0	0	2	0	0	0	0	0	0	0	0	0	0	0	1	0	0	0	0	0	0	0	9	0	0	0	0	1	0	0	0	0	0	0	0	0	5	1
Observation1805	0	0	0	0	0	0	0	0	0	0	0	0	0	26	1	0	0	3	0	0	0	0	0	0	0	0	0	0	0	0	0	10	0	28	0	0	0	0	27	6	0	0	0	3	1	0	0	8	0
Observation18150J	0	0	0	0	0	0	0	0	1	0	0	0	0	1	0	10	0	0	0	0	0	0	0	0	0	1	0	0	0	0	0	0	3	20	0	0	0	8	2	2	0	0	2	0	0	0	1	13	0
Observation18260J	0	0	0	0	0	0	0	0	3	0	0	0	0	11	0	0	0	0	0	0	0	0	0	0	0	5	0	0	0	0	0	2	0	33	0	0	0	0	7	0	0	0	3	0	0	0	3	11	0
Observation1833	0	0	0	0	0	0	0	0	1	0	0	0	0	5	1	0	0	7	0	0	0	0	0	0	0	2	0	0	0	0	0	2	0	13	0	0	0	0	8	7	0	0	0	0	0	0	3	5	1
Observation18400J	0	0	0	0	0	0	0	0	4	0	0	0	0	4	0	0	0	0	0	0	0	0	0	4	0	2	0	0	0	0	0	0	0	4	0	1	0	0	2	0	0	0	1	1	0	0	0	0	0
Observation1849	0	0	0	0	0	0	0	0	3	0	1	0	1	8	0	0	0	0	0	0	0	0	0	0	3	3	0	0	0	0	0	1	0	8	0	0	0	0	6	0	0	0	0	1	0	14	2	5	1
Observation1861	0	0	0	0	0	0	0	0	2	0	0	0	0	11	0	0	0	4	0	0	0	0	0	0	0	0	0	0	0	0	0	2	0	13	0	0	0	0	9	6	0	0	0	0	0	0	0	4	1
Observation1862	0	0	0	0	0	0	0	0	0	0	0	0	0	6	0	0	0	4	0	0	0	0	0	0	0	0	0	0	0	0	0	4	0	9	0	0	0	0	6	7	0	0	0	0	0	1	0	3	0
Observation1863	0	0	0	0	0	0	0	0	0	0	0	0	1	18	1	0	0	0	0	0	0	0	0	0	0	0	0	0	0	0	0	5	0	16	0	0	0	0	22	1	0	0	0	2	0	4	2	13	0
Observation1882	0	0	0	0	0	0	0	0	4	0	0	0	0	19	0	1	0	0	0	0	0	0	0	0	1	0	0	0	0	0	0	1	0	19	0	0	0	0	20	2	0	0	0	1	2	0	3	6	5
Observation1883	0	0	0	0	0	0	0	0	5	0	0	0	0	9	0	1	0	0	0	0	0	0	0	2	0	0	0	0	0	0	0	2	0	9	0	0	0	1	8	2	0	0	0	0	1	0	0	3	3
Observation1884	0	0	0	0	0	0	0	0	12	0	0	0	0	16	0	0	0	0	0	0	0	0	0	0	0	0	0	0	0	0	0	10	0	17	0	0	0	0	15	0	0	0	0	2	0	0	4	13	3
Observation1897	0	0	0	0	0	0	0	0	0	0	0	0	0	2	0	0	0	1	4	1	0	0	0	0	1	1	0	0	0	0	0	3	0	7	0	1	0	0	3	3	5	4	0	0	0	3	0	8	2
Observation1908	0	0	0	0	0	0	0	0	5	0	0	0	0	3	0	0	0	0	0	0	0	0	0	0	0	1	0	0	0	0	0	8	0	3	0	0	0	0	2	0	0	0	0	0	0	0	0	2	0
Observation1909	0	0	0	0	0	0	0	0	4	0	0	0	0	5	0	0	0	0	0	0	0	0	0	0	0	0	0	0	0	0	0	0	0	17	0	0	0	0	4	0	0	0	0	0	0	2	0	3	0
Observation1921	0	0	0	0	0	0	0	0	0	0	0	0	0	28	0	18	0	1	0	0	0	0	2	11	2	0	0	0	0	0	0	5	0	44	0	1	0	16	36	8	0	0	0	0	0	1	1	19	0
Observation1932	0	0	0	0	0	0	0	0	3	0	0	0	0	14	0	0	0	0	0	0	0	0	0	7	0	0	0	0	0	0	0	2	0	14	0	0	0	0	13	0	0	0	0	1	0	0	0	4	5
Observation1933	0	0	0	6	0	0	0	0	3	0	0	0	0	24	0	3	0	0	0	0	0	0	0	0	0	0	0	0	0	0	0	4	0	26	0	0	0	0	35	4	0	0	0	0	0	0	1	12	2
Observation1949	0	0	0	0	0	0	0	0	4	0	1	0	0	9	0	1	0	0	0	0	0	0	0	0	0	0	0	0	0	0	0	7	0	17	0	0	0	0	6	2	0	0	0	1	0	0	2	9	1
Observation19560J	0	0	0	0	0	0	0	0	2	0	0	0	4	11	0	0	0	3	0	0	0	0	0	0	3	1	0	0	0	0	0	1	0	15	0	0	0	0	12	5	0	0	4	1	1	0	0	5	0
Observation1964	0	0	0	0	0	0	0	0	2	0	0	0	0	8	0	0	0	2	0	0	0	0	0	0	0	0	0	0	0	0	0	4	0	8	0	0	0	0	6	4	0	0	0	0	0	0	1	1	0
Observation19710J	0	0	0	0	0	0	0	0	1	0	0	0	0	6	0	0	0	1	0	0	0	0	0	2	0	0	0	0	0	0	0	2	0	13	0	0	0	0	4	1	0	0	0	0	0	0	2	10	0
Observation19720J	0	0	0	0	0	0	0	0	2	0	0	0	0	2	0	0	0	0	0	0	0	0	7	9	0	0	0	0	0	0	0	0	0	9	0	0	0	0	1	0	0	0	0	0	0	0	0	2	4
Observation19840J	0	0	0	0	0	0	0	0	6	0	0	0	2	26	0	2	3	1	2	1	0	0	0	0	0	0	0	0	0	0	0	0	0	42	0	0	0	3	24	6	0	4	2	0	0	3	2	2	1
Observation19850J	0	0	0	0	0	0	0	0	9	0	0	0	0	20	1	0	0	0	0	0	0	0	0	0	0	1	0	0	0	0	0	1	0	31	0	0	0	0	16	0	0	0	3	0	0	0	2	21	0
Observation20010J	0	0	0	0	0	0	0	0	1	0	0	0	0	12	0	2	0	0	0	0	0	0	0	0	1	0	0	0	0	0	0	2	0	15	0	0	0	1	11	1	0	0	3	0	1	0	0	4	0
Observation2002	0	0	0	0	0	0	0	0	6	0	0	0	0	10	0	1	0	0	0	0	0	0	0	0	0	0	0	0	0	0	0	5	0	10	0	0	0	0	9	1	0	0	0	1	0	0	0	2	0
Observation20110J	0	0	1	0	0	0	0	0	9	0	0	0	0	18	0	6	0	0	0	0	0	0	0	0	1	3	0	0	0	0	0	0	0	25	0	0	0	6	21	4	0	0	1	0	0	0	1	4	1
Observation20120J	0	0	0	0	0	0	0	0	3	0	0	0	0	6	0	0	0	0	0	0	0	0	0	0	0	0	0	0	0	0	0	1	0	6	0	0	0	0	5	0	0	0	1	1	0	2	0	2	0
Observation2020	0	0	0	0	0	0	0	0	3	0	0	0	0	7	0	0	0	0	0	0	0	0	0	0	0	0	0	0	0	0	0	3	0	23	0	0	0	0	6	0	0	0	0	1	0	0	1	2	2
Observation20290J	0	0	0	0	0	0	0	0	0	0	0	0	0	17	0	0	0	0	0	0	0	0	0	0	0	0	0	0	0	0	0	0	0	20	0	0	0	0	16	0	0	0	3	1	0	2	0	17	3
Observation20360J	0	0	0	0	0	0	0	0	0	0	0	0	0	0	0	1	0	0	0	12	0	0	0	0	0	0	0	0	0	0	0	0	0	14	0	0	0	0	0	2	0	10	0	0	0	0	1	2	1
Observation2044	0	0	0	0	0	0	0	0	1	0	1	0	0	1	0	3	0	0	0	0	0	0	0	0	0	0	0	0	0	0	0	0	0	5	0	0	0	1	1	1	0	0	0	0	0	0	1	14	0
Observation20520J	0	0	0	0	0	0	0	0	0	0	0	0	0	19	3	7	1	0	0	0	0	0	4	5	9	6	0	0	0	0	0	0	0	39	0	2	0	4	22	1	0	0	2	0	1	0	1	0	0
Observation2059	0	0	0	0	0	0	0	0	0	0	0	0	0	16	0	4	0	1	0	0	0	0	0	0	0	0	0	0	0	0	1	5	0	20	0	8	0	7	16	11	0	0	0	0	0	0	1	22	1
Observation20770J	0	0	0	0	0	0	0	0	0	0	0	0	0	0	0	0	0	13	0	0	0	0	0	0	0	0	0	0	0	0	0	0	0	19	0	0	0	0	0	12	0	0	0	0	0	9	0	9	0
Observation20780J	0	3	1	3	0	0	1	0	0	0	0	0	0	11	0	0	0	1	0	0	0	0	0	1	2	1	0	0	0	0	0	0	0	19	0	0	0	0	15	2	0	0	2	1	0	0	1	4	0
Observation20790J	0	0	0	0	0	0	0	0	0	0	0	0	0	3	0	3	0	0	0	0	0	0	0	0	2	0	0	0	0	0	0	0	0	7	0	0	0	2	4	2	0	0	0	0	0	0	0	1	0
Observation20920J	0	0	0	0	0	0	0	0	0	0	0	0	0	3	0	7	0	0	0	0	0	0	0	0	0	2	0	0	0	0	0	1	0	19	0	0	0	5	2	4	0	0	1	0	0	0	2	10	0
Observation2102	0	6	0	0	0	0	2	0	2	0	0	0	0	5	0	2	0	0	1	0	0	0	0	0	1	0	0	0	0	0	0	3	0	18	0	0	0	1	12	4	0	0	0	0	0	1	1	18	1
Observation21090J	0	5	1	0	0	0	1	1	0	0	0	0	0	7	0	12	0	0	0	0	0	0	2	2	4	1	0	0	0	0	0	0	1	31	0	0	0	7	13	4	0	0	6	0	0	0	2	5	0
Observation21160J	0	0	0	0	0	0	0	0	0	0	0	0	0	21	0	0	0	13	5	1	0	0	1	0	4	0	0	0	0	0	0	1	0	46	0	0	0	0	24	16	2	2	5	0	0	0	0	10	0
Observation2125	0	0	0	0	0	0	0	0	0	0	0	0	0	0	0	1	0	1	1	0	0	0	0	0	0	0	0	0	0	0	0	0	0	3	0	0	0	0	0	1	0	1	0	0	0	0	0	2	1
Observation2126	0	0	0	0	0	0	0	0	0	0	0	0	0	1	0	0	0	1	1	0	0	0	0	0	0	0	0	0	0	0	0	1	0	2	0	0	0	0	1	1	0	2	0	0	0	0	0	5	1
Observation21340J	0	0	0	0	0	0	0	0	0	0	0	0	0	6	0	1	0	36	0	0	0	0	0	1	0	0	0	0	0	0	0	0	1	44	0	0	0	1	19	53	0	0	11	0	0	0	1	2	0
Observation0836	0	4	0	5	0	0	1	0	1	0	0	0	0	8	0	0	0	0	0	0	0	0	0	0	0	2	0	0	0	0	0	0	0	12	0	1	0	0	10	0	0	0	0	0	0	0	0	2	0
Observation0837	0	3	0	0	0	0	1	0	2	0	0	0	0	18	0	0	0	0	0	0	0	0	0	0	0	0	0	0	0	0	0	2	0	21	0	0	2	0	19	0	0	0	0	0	0	0	2	2	0
Observation0838	0	3	0	11	0	0	8	0	0	0	0	0	0	19	0	0	0	0	0	0	0	0	0	0	0	0	0	0	0	0	0	1	0	23	0	0	0	0	20	0	0	0	1	0	0	0	3	10	0
Observation08460J	1	2	0	3	0	0	1	0	3	0	0	0	0	6	0	0	0	3	0	0	0	0	0	0	0	0	0	0	0	0	0	0	1	13	0	0	0	0	7	3	0	0	0	0	0	0	1	4	2
Observation08600J	0	6	0	9	0	0	3	0	2	0	0	0	1	20	0	0	0	0	0	0	0	0	0	0	0	0	0	0	0	0	0	3	0	26	0	0	0	0	20	0	0	0	4	0	0	0	1	4	1
Observation08610J	0	2	0	1	0	0	0	0	5	0	0	0	0	7	0	0	0	0	0	0	0	0	0	0	0	0	0	0	0	0	0	0	0	15	0	0	0	0	7	0	0	0	0	0	0	0	0	6	0
Observation08700J	0	5	0	2	0	0	1	0	2	0	0	0	0	42	0	4	0	2	0	0	0	0	1	40	0	2	0	0	0	0	0	1	3	54	0	0	0	2	48	8	0	0	3	1	0	0	0	3	0
Observation0878	0	3	2	7	0	0	2	0	1	0	0	0	0	6	0	9	0	0	0	0	0	0	0	1	0	2	0	0	0	0	1	3	5	19	0	0	0	6	10	6	0	0	0	1	1	0	0	7	0
Observation08850J	0	0	0	0	0	0	0	0	1	0	0	0	0	22	1	0	0	2	0	0	0	0	0	1	3	0	0	0	0	0	0	0	2	35	0	0	0	0	18	2	0	0	0	2	0	0	1	14	0
Observation0892	0	1	0	0	0	0	1	0	0	0	1	0	0	2	0	15	0	1	0	0	0	0	7	12	1	5	0	0	0	0	0	0	0	23	2	0	0	8	4	9	0	0	3	0	0	0	4	9	0
Observation09050J	0	0	0	0	0	0	0	0	8	0	0	0	0	23	0	0	0	0	0	0	0	0	0	0	0	3	0	0	0	0	0	4	0	30	0	0	0	0	21	0	0	0	2	1	0	0	0	1	1
Observation09060J	0	0	0	0	0	0	0	0	2	1	0	0	0	21	0	0	0	0	0	0	0	0	0	8	1	0	0	0	0	0	0	1	0	22	0	0	0	0	20	0	0	0	3	2	1	0	0	3	0
Observation09150J	0	0	0	0	0	0	0	0	1	0	1	0	0	41	3	20	0	0	0	1	0	0	0	0	1	0	0	0	0	0	0	2	5	64	0	0	0	18	44	5	0	2	26	1	13	0	3	15	2
Observation0923	0	4	0	0	0	0	1	0	3	0	0	0	0	11	0	0	0	0	0	0	0	0	0	0	0	2	0	0	0	0	0	3	0	19	0	0	0	0	14	0	0	0	0	2	0	0	4	8	2
Observation09320J	0	8	0	2	0	0	1	0	0	0	0	0	0	6	0	6	0	2	0	0	0	0	1	12	0	0	0	0	0	0	0	1	2	23	0	0	0	11	6	5	0	0	0	0	0	0	0	0	0
Observation0939	0	3	9	9	0	0	4	2	1	0	0	0	1	11	0	4	0	0	0	0	0	0	0	8	0	0	0	0	0	0	0	2	0	23	0	1	0	0	15	8	0	0	0	2	0	0	0	0	0
Observation0954	0	0	0	4	0	0	1	3	1	0	0	0	0	6	0	4	0	0	0	0	0	0	0	0	0	0	0	0	0	0	0	0	0	13	0	0	0	6	7	3	0	0	0	0	0	0	0	0	0
Observation0955	0	2	0	6	0	0	5	0	0	0	0	0	0	16	0	0	0	2	0	0	0	0	0	0	0	0	0	0	0	0	0	10	0	18	0	0	0	0	16	3	0	0	0	1	0	0	1	3	0
Observation09640J	0	1	0	5	1	0	0	0	0	0	0	0	0	11	0	0	0	2	0	0	0	0	0	0	0	0	0	0	0	0	0	0	1	15	0	0	0	0	12	3	0	0	0	2	0	0	0	6	0
Observation09720J	0	0	0	0	0	0	0	0	2	0	0	0	0	27	4	0	0	0	0	0	0	0	0	4	0	1	0	0	0	0	0	3	0	36	0	0	0	0	26	0	0	0	8	0	4	0	0	21	6
Observation0980	0	5	3	4	0	0	4	0	0	0	0	0	0	24	0	2	0	0	0	0	0	0	0	6	1	0	0	0	0	0	0	0	0	31	0	1	0	3	31	3	0	0	3	1	0	0	7	11	0
Observation0987	0	2	0	3	0	0	1	0	3	0	0	0	0	8	0	0	0	0	0	0	0	0	0	0	0	0	0	0	0	0	0	7	0	10	0	0	0	0	7	0	0	0	0	1	0	0	0	9	7
Observation0994	0	5	4	4	0	0	1	0	1	0	0	0	0	14	0	0	0	0	0	0	0	0	0	5	0	5	0	0	0	0	0	8	0	16	0	0	0	0	20	0	0	0	5	0	0	0	0	1	3
Observation10020J	0	7	0	0	0	0	0	0	1	0	0	0	0	4	0	0	0	0	0	0	0	0	0	0	0	1	0	0	0	0	0	0	0	11	0	0	0	0	11	0	0	0	0	0	0	0	0	4	0
Observation1010	0	10	2	3	0	0	5	0	0	0	0	0	0	18	0	0	0	0	0	0	0	0	0	7	0	0	0	0	0	0	0	3	0	24	0	0	0	0	23	1	0	0	1	0	0	0	0	1	0
Observation10170J	0	0	0	0	0	0	0	0	0	0	0	0	0	2	0	0	0	9	0	0	0	1	0	0	0	0	0	0	0	0	0	0	1	14	0	0	0	0	2	11	0	0	0	0	0	0	0	10	0
Observation10240J	1	0	0	2	0	2	2	0	0	0	0	0	0	16	0	0	0	4	0	0	0	0	0	0	0	0	0	0	0	0	0	2	0	24	0	0	0	0	15	5	0	0	1	0	0	0	0	1	0
Observation1032	0	1	0	1	0	0	1	0	3	0	0	0	0	8	0	0	0	1	0	0	0	0	0	0	1	0	0	0	0	0	0	0	0	10	0	0	0	0	7	0	0	0	1	0	0	0	1	3	1
Observation10400J	0	0	0	0	0	0	0	0	0	0	0	0	0	8	0	0	0	22	0	0	0	0	0	0	0	0	0	0	0	0	1	0	0	30	0	0	0	0	8	22	0	0	0	0	0	0	2	6	1
Observation1048	0	1	0	3	0	0	1	0	6	0	0	0	0	0	0	6	0	0	0	3	0	0	0	1	0	3	0	0	0	0	0	2	3	13	0	0	1	2	1	6	0	4	0	0	0	0	5	18	3
Observation10560J	1	8	0	0	0	0	2	0	0	0	0	0	0	16	0	0	0	23	0	0	0	0	0	0	3	0	0	0	1	0	0	1	1	51	0	0	1	0	21	30	0	0	1	1	0	0	0	9	0
Observation1064	0	3	0	2	0	0	1	0	2	0	0	0	0	8	0	3	0	0	0	0	0	0	0	0	1	0	0	0	0	0	0	3	1	14	0	1	0	2	10	3	0	1	0	1	0	0	2	1	0
Observation1071	0	3	0	0	0	0	1	0	0	0	0	0	0	6	0	0	0	0	0	0	0	0	0	0	0	2	0	0	0	0	0	2	0	8	0	0	0	0	8	0	0	0	0	1	0	0	2	0	0
Observation10780J	0	3	3	8	0	0	1	5	1	0	0	0	0	7	0	6	0	0	0	0	0	0	1	9	1	1	0	0	0	0	0	0	0	25	0	0	0	9	10	8	0	0	2	0	0	0	0	5	0
Observation1085	0	0	1	3	0	0	10	0	2	0	0	0	0	33	0	0	0	4	0	0	0	0	0	3	0	0	0	0	0	0	1	4	0	27	0	0	0	0	34	7	0	0	0	1	0	0	1	2	0
Observation10930J	0	0	0	2	0	0	0	0	9	0	0	0	0	15	0	0	0	0	0	0	0	0	0	0	0	1	0	0	0	0	0	3	0	34	0	0	1	0	10	0	0	0	0	1	0	0	2	12	1
Observation1101	0	0	0	0	0	0	0	0	1	0	0	0	0	6	0	0	0	2	0	0	0	0	0	0	4	0	0	0	0	0	0	7	0	22	0	4	0	0	10	4	0	0	0	0	0	0	0	5	0
Observation1115	0	0	0	2	0	0	1	0	3	0	0	0	0	7	0	0	0	3	0	0	0	0	0	0	0	1	0	0	0	0	0	0	0	13	0	0	0	0	7	4	0	0	0	0	0	0	0	1	0
Observation1116	0	2	0	0	0	0	1	0	5	0	0	0	0	10	0	0	0	0	0	0	0	0	0	0	0	0	0	0	0	0	0	0	0	13	0	1	0	0	11	0	0	0	1	0	0	0	0	1	1
Observation1117	0	2	0	4	0	0	1	0	1	0	0	0	0	3	0	0	0	0	0	0	0	0	0	0	0	0	0	0	0	0	0	2	0	5	0	0	0	0	2	0	0	0	0	0	0	0	0	0	0
Observation1125	0	0	2	0	0	0	0	0	0	0	0	0	0	4	1	8	0	2	0	0	0	0	0	0	0	4	0	0	1	0	0	1	0	17	0	0	0	6	5	6	0	1	3	0	0	0	1	7	1
Observation1140	0	5	0	4	0	0	1	0	3	0	0	0	0	11	0	0	0	5	0	0	0	0	0	0	0	0	0	0	0	0	1	11	0	20	0	1	0	0	19	8	0	0	0	0	0	0	0	0	0
Observation1141	0	0	0	5	0	0	1	0	1	0	0	0	0	12	0	0	0	2	0	0	0	0	0	0	0	1	0	0	0	0	1	3	1	13	0	0	0	0	8	5	0	0	0	0	0	0	0	0	0
Observation11500J	0	2	0	2	0	0	8	0	0	0	0	0	2	5	0	0	0	0	0	0	0	0	0	0	0	0	0	0	0	0	0	0	0	7	0	0	0	0	4	0	0	0	2	0	0	0	0	1	0
Observation1158	0	1	0	5	0	0	1	0	1	0	0	0	0	4	0	0	0	10	0	0	0	0	0	0	2	0	0	0	0	0	0	4	0	17	0	1	0	0	4	11	0	0	0	0	0	0	1	0	0
Observation1166	0	1	0	1	0	0	5	0	0	0	0	0	0	4	0	0	0	12	0	0	0	6	0	0	0	0	0	0	0	0	0	0	0	20	0	0	0	0	6	9	0	0	0	0	0	0	0	3	0
Observation11730J	8	0	0	3	0	0	2	0	0	0	0	0	0	4	0	0	0	5	0	0	0	0	0	0	0	0	0	0	0	0	0	1	1	17	0	0	0	0	5	15	0	0	0	0	0	0	0	1	0
Observation1181	0	0	0	0	0	0	0	0	2	0	0	0	0	8	0	1	0	0	0	0	0	0	0	0	3	0	0	0	0	0	0	4	0	13	0	0	0	1	8	2	0	0	0	1	1	0	2	4	0
Observation11960J	2	3	0	1	0	0	0	0	2	0	0	0	0	9	0	0	0	1	0	0	0	0	0	0	0	0	0	0	0	0	0	3	0	19	0	0	0	0	9	3	0	0	0	0	0	3	4	11	0
Observation11970J	0	0	0	2	0	0	2	0	0	0	0	0	0	34	0	1	0	4	0	0	0	0	0	0	0	0	0	0	0	0	0	2	3	42	0	0	0	2	31	10	0	0	1	0	0	0	0	6	0
Observation1217	0	0	0	0	0	0	0	0	3	0	0	0	0	3	0	0	0	0	0	0	0	0	0	0	0	0	0	0	0	0	0	5	0	4	0	0	0	0	2	0	0	0	0	1	0	0	1	8	0
Observation1218	0	4	0	4	0	0	1	2	3	0	0	0	1	15	0	6	0	0	0	0	0	0	0	0	1	4	0	0	0	0	0	10	1	25	0	0	0	9	18	2	0	0	0	1	0	0	3	3	0
Observation1219	0	0	0	0	0	0	0	0	3	0	2	0	0	5	0	0	0	0	0	0	0	0	0	0	0	1	0	0	0	0	0	2	0	18	0	0	0	0	7	0	0	0	0	0	0	0	1	6	0
Observation1228	0	0	0	0	0	0	0	0	1	0	1	0	0	35	0	3	0	2	0	0	0	0	0	13	0	2	0	0	0	0	0	3	1	37	0	0	0	2	37	3	0	0	0	1	0	0	3	3	1
Observation12360J	0	0	0	0	0	0	0	0	3	0	0	0	0	17	0	5	0	2	0	0	0	0	0	1	1	0	0	0	0	0	1	2	0	34	0	1	0	4	13	5	0	0	2	1	3	0	2	7	0
Observation1244	0	0	0	0	0	0	0	0	3	0	0	0	0	19	0	0	0	0	0	0	0	0	0	0	0	5	0	0	1	0	0	0	0	19	0	0	0	0	18	0	0	0	0	2	0	0	1	7	2
Observation12510J	0	0	0	0	0	0	0	0	1	0	0	0	1	11	0	0	0	7	0	0	0	0	1	15	0	4	0	0	0	0	0	0	0	19	0	0	0	1	13	10	0	0	1	0	3	0	0	6	3
Observation12650J	0	0	0	0	0	0	0	0	10	0	0	0	0	40	0	0	0	0	0	0	0	0	0	0	0	0	0	0	0	0	0	1	0	40	0	0	0	0	38	0	0	0	1	0	0	0	1	0	0
Observation1266	0	0	0	0	0	0	0	0	14	0	0	0	0	21	0	0	0	0	0	0	0	0	0	0	0	0	0	0	0	0	0	6	0	20	0	0	0	0	21	0	0	0	0	0	0	0	0	9	1
Observation12740J	0	1	0	2	0	0	4	0	0	0	0	0	1	39	0	9	1	0	0	0	0	0	1	33	1	2	0	0	0	0	0	0	1	53	0	0	0	7	39	4	0	0	6	1	0	1	3	8	1
Observation12870J	0	5	0	1	0	0	1	0	1	0	0	0	0	23	0	0	0	0	0	0	0	0	1	28	0	4	0	0	0	0	0	0	0	28	0	0	0	0	28	0	0	0	3	0	0	0	1	1	0
Observation12880J	0	6	0	13	0	0	1	0	1	0	0	0	0	28	0	2	0	0	0	0	0	0	0	0	0	0	0	0	0	0	0	1	0	39	0	1	0	1	32	1	0	0	0	0	0	0	2	7	0
Observation1296	0	0	3	0	0	0	0	0	1	0	0	0	0	11	0	1	0	0	0	0	0	0	2	9	7	0	0	0	0	0	0	3	1	18	0	4	0	0	11	1	0	0	2	1	0	0	3	8	0
Observation1304	0	0	0	0	0	0	0	0	0	0	0	0	2	11	0	0	0	0	0	0	0	0	0	3	0	8	0	0	0	0	0	1	0	11	0	0	0	0	11	0	0	0	0	0	0	0	0	0	1
Observation13110J	3	1	0	7	0	0	1	0	2	0	0	0	0	5	0	0	0	6	0	0	0	0	0	0	0	2	0	0	0	0	0	0	0	15	0	0	0	0	4	9	0	0	0	1	0	0	0	2	0
Observation1320	0	0	0	0	0	0	0	0	1	0	0	0	0	21	0	0	0	2	0	0	0	0	0	11	0	0	0	0	0	0	1	18	0	23	0	0	0	0	24	4	0	0	0	1	0	0	3	5	1
Observation1336	0	0	0	0	0	0	0	0	8	0	0	0	0	12	0	0	0	0	0	0	0	0	0	0	0	0	0	0	0	0	0	5	0	12	0	0	0	0	14	0	0	0	0	0	0	0	1	6	4
Observation1337	0	0	0	0	0	0	0	0	5	0	0	0	0	9	0	0	0	0	0	0	0	0	0	0	0	0	0	0	0	0	0	7	0	19	0	1	0	0	11	0	0	0	0	0	0	0	3	7	2
Observation13600J	0	2	0	2	0	0	1	0	2	0	0	0	0	11	0	0	0	9	0	0	0	0	0	0	0	0	0	0	0	0	0	0	0	22	0	0	0	0	13	9	0	0	3	0	0	0	0	2	1
Observation13610J	0	2	0	1	0	0	1	1	3	0	0	0	1	3	0	6	0	0	0	0	0	0	0	0	0	0	0	0	0	0	0	0	0	12	0	0	0	4	7	2	0	0	1	0	0	0	0	0	0
Observation13620J	0	2	0	5	0	0	1	0	10	0	0	0	0	42	0	0	0	0	0	0	0	0	0	0	0	0	0	0	0	0	1	3	0	44	0	0	1	0	36	0	0	0	3	1	0	0	1	0	0
Observation1378	0	0	0	0	0	0	0	0	1	0	1	0	1	12	0	8	0	1	0	0	0	0	1	17	2	5	0	0	2	0	0	6	1	21	0	6	0	7	12	5	0	0	3	0	0	0	0	5	0
Observation1379	0	0	0	0	0	0	0	0	5	0	0	0	0	17	0	0	0	0	0	0	0	0	0	0	0	0	0	0	0	0	0	2	0	24	0	0	0	0	17	0	0	0	0	1	0	0	0	3	3
Observation13870J	0	5	1	0	0	0	5	0	0	0	0	0	1	28	0	2	0	0	0	0	0	0	0	5	0	1	0	0	0	0	0	2	0	39	0	0	0	3	35	2	0	0	8	0	0	3	3	14	0
Observation1395	0	0	0	0	0	0	0	0	7	0	0	0	0	12	0	0	0	0	0	0	0	0	0	0	0	1	0	0	0	0	0	1	0	15	0	0	0	0	11	0	0	0	0	2	0	0	2	10	2
Observation1404	0	0	0	0	0	0	0	0	0	0	0	0	0	0	0	3	0	0	0	13	0	0	0	0	0	0	0	0	0	0	0	5	4	15	0	0	0	0	0	4	0	10	0	0	0	0	2	7	0
Observation14120J	0	0	0	0	0	0	0	0	2	0	0	0	0	8	0	0	0	10	0	0	0	0	0	0	2	0	0	0	0	0	0	0	0	21	0	0	1	0	10	13	0	0	0	1	0	0	4	12	0
Observation1420	0	0	0	0	0	0	0	0	7	0	0	0	0	7	0	0	0	0	0	0	0	0	0	0	0	1	0	0	0	0	0	3	0	12	0	0	0	0	6	0	0	0	0	0	0	0	0	3	0
Observation14270J	0	0	1	0	0	0	0	0	0	0	0	0	0	40	0	9	1	1	0	0	0	0	0	7	4	2	0	0	0	0	0	0	0	51	0	0	0	10	40	2	0	0	1	0	0	0	0	1	0
Observation1434	0	0	0	0	0	0	0	0	4	0	0	0	0	8	0	0	0	0	0	0	0	0	0	0	0	0	0	0	0	0	0	1	0	8	0	0	0	0	7	0	0	0	0	1	0	0	0	14	1
Observation14510J	0	0	0	0	0	0	0	0	4	0	0	0	0	14	0	0	0	0	0	0	0	0	0	0	0	0	0	0	0	0	0	3	0	14	0	1	0	0	10	0	0	0	0	0	0	0	0	3	0
Observation14520J	0	0	0	0	0	0	0	0	2	0	0	0	0	6	0	0	0	5	0	0	0	0	0	0	0	0	0	0	0	0	0	0	1	14	0	0	0	0	7	6	0	0	0	0	0	0	3	7	2
Observation14530J	0	3	0	6	0	0	0	0	0	0	0	0	0	7	0	0	0	1	0	0	0	0	0	0	0	0	0	0	0	0	0	1	0	11	0	0	1	0	7	2	0	0	0	0	0	1	0	0	0
Observation14540J	0	3	0	2	0	0	3	0	5	0	0	0	0	8	0	0	0	0	0	0	0	0	0	10	0	3	0	0	0	0	0	1	0	11	0	0	0	0	10	0	0	0	4	0	0	0	0	0	0
Observation14550J	0	0	0	1	0	0	0	2	3	0	0	0	0	20	0	5	0	0	0	0	0	0	2	3	1	1	0	0	0	0	0	1	1	31	0	0	0	3	22	5	0	0	1	1	0	0	0	3	0
Observation14650J	0	3	0	14	0	0	8	0	1	0	0	0	0	25	1	0	0	3	1	0	0	0	1	0	3	1	0	0	0	0	0	3	0	35	0	0	0	0	27	5	0	0	3	0	0	0	2	5	0
Observation1473	0	14	3	5	0	0	9	0	1	0	0	0	0	10	0	0	0	0	0	0	0	0	0	0	2	0	0	0	0	0	0	9	0	25	0	0	0	0	16	1	0	0	0	1	1	0	4	9	0
Observation14800J	0	1	0	0	0	0	1	4	0	0	0	0	0	3	0	10	0	0	0	0	0	0	0	5	6	0	0	0	0	0	0	0	1	32	0	0	0	11	7	8	0	0	6	0	0	1	0	11	0
Observation14980J	0	8	0	0	0	0	1	1	1	0	0	0	0	6	0	4	0	1	0	0	0	0	0	0	0	5	0	0	0	0	0	2	0	20	0	0	0	5	15	6	0	0	0	0	0	0	1	4	5
Observation1499	0	2	0	3	0	0	0	0	2	0	0	0	0	7	0	1	0	0	0	0	0	0	0	1	0	0	0	0	0	0	1	1	0	10	0	0	0	1	11	1	0	0	0	0	0	0	0	0	0
Observation15090J	0	1	0	9	0	0	0	4	0	0	0	0	0	15	2	7	0	2	0	0	0	0	1	29	0	0	0	0	0	0	0	1	1	33	0	0	0	8	17	11	0	0	1	0	0	0	0	3	0
Observation15210J	3	8	0	4	0	0	4	0	2	0	0	0	0	17	0	0	0	3	0	0	0	0	0	0	0	0	0	0	0	0	0	2	0	32	0	0	0	0	23	5	0	0	1	1	0	0	2	10	1
Observation15220J	0	3	0	4	0	0	2	0	0	0	0	0	0	11	0	5	0	0	0	0	0	0	3	2	1	0	0	0	0	0	0	0	0	26	0	0	0	4	18	3	0	0	7	0	0	0	0	5	4
Observation1531	0	3	0	5	0	0	2	1	1	0	0	0	0	7	0	2	0	0	0	0	0	0	0	0	0	0	0	0	0	0	0	7	0	12	0	0	0	3	11	1	0	0	1	0	0	0	1	9	1
Observation1538	0	0	0	0	0	0	0	0	6	0	0	0	0	16	0	1	0	0	1	0	0	0	0	0	0	0	0	0	0	0	0	2	0	18	0	1	0	1	17	3	0	2	0	2	0	0	0	3	2
Observation15460J	0	0	0	0	0	0	0	0	1	0	0	0	0	5	0	4	0	0	0	0	0	0	3	12	1	0	0	0	0	0	0	0	0	14	0	0	0	2	6	2	0	0	3	2	0	0	1	5	0
Observation1554	0	0	0	0	0	0	0	0	3	0	1	0	0	4	0	0	0	3	2	0	0	0	0	0	6	1	0	0	0	0	0	3	0	13	0	1	0	0	3	2	1	2	0	1	0	0	1	7	0
Observation1568	0	4	0	10	0	0	4	0	1	0	0	0	0	13	0	5	0	0	0	0	0	0	0	0	0	0	0	0	1	0	0	12	0	19	0	2	0	4	16	4	0	0	0	1	0	0	0	1	0
Observation1569	0	0	1	0	0	0	0	0	8	0	0	0	0	12	0	0	0	0	0	0	0	0	0	0	0	0	0	0	0	0	0	14	0	15	0	0	0	0	12	0	0	0	0	1	0	0	2	5	0
Observation15770J	0	0	0	0	0	0	1	0	2	0	0	0	0	16	0	0	0	0	0	0	0	0	0	0	0	0	0	0	0	0	0	2	0	16	0	0	0	0	14	0	0	0	2	0	0	0	0	2	0
Observation15850J	0	10	0	0	0	0	1	0	1	0	0	0	1	15	0	0	0	0	0	0	0	0	0	0	0	1	0	0	0	0	0	1	0	27	0	0	0	0	25	0	0	0	6	0	0	0	1	7	0
Observation1593	0	2	0	0	0	0	1	0	4	0	1	0	0	2	0	2	0	0	0	0	0	0	0	0	1	0	0	0	0	0	0	0	0	14	0	0	0	1	4	2	0	0	0	1	0	0	0	7	0
Observation16010J	0	4	0	1	0	0	1	0	3	0	0	0	0	6	0	0	0	0	0	0	0	0	0	0	0	0	0	0	0	0	0	1	0	13	0	0	0	0	8	0	0	0	1	1	0	0	0	3	0
Observation16020J	0	0	0	5	0	0	0	0	0	0	0	0	0	5	0	0	0	1	0	0	0	0	0	0	0	0	0	0	0	0	0	0	1	6	0	0	0	0	4	1	0	0	0	0	0	0	0	1	0
Observation1610	0	7	6	2	0	0	1	0	1	0	0	0	0	19	1	19	0	0	0	0	0	0	1	9	0	3	0	0	0	0	0	4	2	45	0	0	0	18	27	7	0	0	1	0	0	0	2	3	1
Observation16210J	0	9	0	17	0	0	3	0	1	0	0	0	0	30	0	4	0	0	0	0	0	0	0	24	0	0	0	0	0	0	0	0	0	43	0	0	1	3	40	1	0	0	4	0	0	0	2	3	0
Observation16300J	0	0	0	0	0	0	0	0	1	0	0	0	0	1	0	0	0	0	0	0	0	0	0	0	0	1	0	0	0	0	0	0	0	12	0	1	0	0	0	0	0	0	0	0	0	0	0	0	0
Observation1637	0	6	3	3	0	0	1	0	0	0	0	0	1	17	0	1	0	1	0	0	0	0	0	0	0	0	0	0	0	0	0	5	0	23	0	1	0	0	24	6	0	0	0	1	0	0	2	9	1
Observation16440J	0	1	0	0	0	0	4	0	0	0	0	0	1	5	0	2	0	1	0	0	0	0	0	0	0	0	0	0	0	0	0	0	1	9	0	0	0	0	7	3	0	0	4	0	0	0	0	0	0
Observation16450J	0	0	2	0	0	0	10	0	0	0	0	0	0	23	2	0	0	0	0	0	0	0	0	3	1	0	0	0	0	0	0	3	0	25	0	0	0	0	20	0	0	0	7	0	0	0	0	0	0
Observation16540J	0	0	0	0	0	0	0	0	1	0	0	0	0	37	0	0	0	0	0	0	0	0	0	0	0	0	0	0	0	0	0	1	0	39	0	1	0	0	29	0	0	0	8	1	0	0	1	9	0
Observation1662	0	0	0	0	0	0	0	0	2	0	0	0	1	22	0	2	0	0	0	0	0	0	0	0	0	0	0	0	0	0	0	3	0	23	0	2	0	0	22	2	0	0	1	0	0	0	1	2	3
Observation16720J	1	2	0	4	0	0	1	0	0	0	0	0	0	10	0	0	0	7	0	0	0	0	0	0	0	0	0	0	0	0	0	0	2	22	0	0	0	0	10	13	0	0	1	0	0	0	2	3	0
Observation1679	0	0	0	0	0	0	0	0	5	0	0	0	0	4	0	0	0	0	0	0	0	0	0	0	0	0	0	0	0	0	0	4	0	4	0	0	0	0	3	0	0	0	0	0	0	1	3	1	1
Observation1688	0	0	0	0	11	0	0	0	0	0	0	0	0	0	0	0	0	15	0	0	0	0	0	0	0	0	0	0	0	0	1	21	0	15	0	0	0	0	0	14	0	0	0	0	0	0	0	5	0
Observation16980J	0	0	0	0	0	0	0	0	2	0	0	0	0	28	0	3	0	1	0	0	0	0	0	0	0	0	0	0	0	0	0	2	0	36	0	0	0	2	26	4	0	0	0	2	0	0	6	14	3
Observation1705	0	0	0	5	0	0	0	1	5	0	0	0	0	0	0	7	0	0	0	2	0	0	0	0	0	0	0	0	0	0	0	5	0	10	0	0	0	3	0	5	0	5	0	1	1	0	2	2	0
Observation17170J	0	0	0	0	0	0	0	0	0	0	0	0	0	14	0	6	0	0	0	0	0	0	0	0	0	0	0	0	0	0	0	2	0	26	0	0	0	3	17	3	0	0	4	0	0	0	1	4	0
Observation17180J	0	4	0	0	0	0	1	0	0	0	0	0	0	1	0	1	0	0	0	0	0	0	0	0	0	0	0	0	0	0	0	0	0	6	0	0	0	1	5	1	0	0	0	0	0	0	0	0	0
Observation17270J	0	2	0	0	0	0	0	0	0	0	0	0	0	3	0	1	0	0	0	0	0	0	0	0	0	0	0	0	0	0	0	0	0	6	0	0	0	0	5	1	0	0	0	1	0	0	0	2	0
Observation1734	0	5	0	8	0	0	2	0	0	0	3	0	0	7	0	8	1	1	2	0	0	0	0	0	3	1	0	0	0	0	0	9	0	24	0	0	0	5	15	4	3	2	1	1	0	0	1	6	0
Observation17440J	0	0	0	0	0	0	0	0	0	0	0	0	0	30	0	0	0	4	0	0	0	0	0	2	0	0	0	0	0	0	0	0	0	37	0	0	0	0	29	6	0	0	0	0	0	0	2	6	0
Observation1752	0	0	0	0	0	0	0	0	3	0	0	0	0	4	0	0	0	0	0	0	0	0	0	0	0	0	0	0	0	0	0	0	0	20	0	0	0	0	3	0	0	0	0	1	0	0	2	4	2
Observation1764	2	1	0	1	0	0	3	0	0	0	2	0	0	15	0	0	0	19	0	0	0	0	0	0	0	0	0	0	0	0	0	13	0	35	0	0	0	0	18	24	0	0	0	0	7	0	2	6	1
Observation1780	0	0	0	0	0	0	0	0	4	0	0	0	0	11	0	0	0	9	0	0	0	0	0	0	0	3	0	0	0	0	0	26	0	18	0	0	0	0	13	11	0	0	0	2	0	0	3	7	0
Observation1781	0	0	10	0	0	0	0	0	5	0	0	0	0	9	0	0	0	0	0	0	0	0	0	0	0	0	0	0	0	0	0	2	0	10	0	0	0	0	8	0	0	0	0	1	0	0	0	9	0
Observation17900J	0	0	0	0	0	0	0	0	0	0	0	0	0	11	1	0	0	3	1	1	0	0	0	0	2	5	0	0	0	0	0	0	1	22	0	0	0	0	11	5	0	1	2	0	0	0	1	9	0
Observation1806	0	0	0	0	0	0	0	0	2	0	0	0	0	7	0	0	0	0	0	0	0	0	0	0	0	0	0	0	0	0	0	1	0	16	0	0	0	0	6	0	0	0	0	2	0	0	0	8	4
Observation1807	0	0	0	0	0	0	0	0	0	0	0	0	0	34	5	0	0	3	0	0	0	0	0	0	0	0	0	0	0	0	0	13	0	34	0	0	0	0	39	9	0	0	0	1	0	0	0	7	0
Observation18160J	0	0	0	0	0	0	8	0	0	0	0	0	0	1	0	6	0	0	0	0	0	0	0	0	0	3	0	0	0	0	0	0	0	16	0	0	0	4	1	1	0	0	2	1	0	0	1	14	3
Observation18270J	0	0	0	0	0	0	0	0	4	0	0	0	0	5	0	0	1	0	0	0	0	0	0	0	0	4	0	0	0	0	0	0	0	9	0	0	0	0	2	0	0	0	2	1	0	0	4	4	1
Observation1834	0	0	0	0	0	0	0	0	0	0	0	0	0	4	0	0	0	3	0	0	0	0	0	0	0	0	0	0	0	0	0	1	0	7	0	1	0	0	5	2	0	0	0	0	0	3	3	8	1
Observation18410J	0	0	0	0	0	0	0	0	3	0	0	0	0	9	0	0	0	0	0	0	0	0	1	10	0	0	0	0	0	0	0	0	0	11	0	0	0	0	8	0	0	0	0	0	0	0	1	4	0
Observation18500J	0	0	0	0	0	0	0	0	0	0	0	0	0	5	0	15	0	0	0	6	0	0	0	0	2	2	0	0	0	0	0	2	0	35	0	0	0	9	5	7	0	9	2	1	0	0	3	9	0
Observation18640J	0	0	0	0	0	0	0	0	0	0	0	0	0	33	0	0	0	1	0	0	0	0	0	0	1	1	0	0	0	0	0	3	0	41	0	0	1	0	28	1	0	0	1	0	0	1	5	13	1
Observation18650J	0	0	1	0	0	0	0	0	0	0	0	0	0	33	2	0	0	0	0	0	0	0	0	0	0	0	0	0	0	0	0	0	0	39	0	0	0	0	33	0	0	0	3	1	0	11	0	18	0
Observation1885	0	0	0	0	0	0	0	0	3	0	0	0	1	17	0	3	0	0	0	0	0	0	0	0	0	2	0	0	0	0	0	5	1	19	0	0	0	4	17	2	0	0	0	0	0	0	3	4	2
Observation1886	0	0	0	0	0	0	0	0	4	0	0	0	0	7	0	1	0	0	0	0	0	0	0	1	2	0	0	0	0	0	0	0	0	9	0	2	0	0	8	2	0	0	0	1	0	0	1	4	0
Observation1887	0	0	0	0	0	0	0	0	8	0	0	0	0	11	0	0	0	0	0	0	0	0	0	0	0	0	0	0	0	0	0	4	0	9	0	0	0	0	10	0	0	0	0	1	0	1	6	18	6
Observation1898	0	0	0	0	0	0	0	0	0	0	0	0	0	0	0	0	0	1	8	0	0	0	0	0	0	0	0	0	0	0	0	5	0	9	0	0	0	0	0	1	5	3	2	0	1	0	0	7	2
Observation1910	1	1	0	1	0	0	1	0	2	0	0	0	0	3	0	0	0	1	0	0	0	0	0	0	0	0	0	0	0	0	0	3	0	6	0	0	0	0	3	3	0	0	0	0	0	0	0	1	1
Observation1911	1	3	0	0	0	0	1	0	2	0	0	0	0	4	0	0	0	1	0	0	0	0	0	0	0	0	0	0	0	0	0	1	0	12	0	0	0	0	6	2	0	0	0	0	0	34	0	10	7
Observation1922	0	5	0	0	0	0	1	0	0	0	0	0	0	12	0	2	0	0	0	0	0	0	0	1	3	0	0	0	1	0	0	7	0	21	0	1	0	2	20	4	0	0	0	0	0	0	0	8	2
Observation1934	0	6	0	0	0	0	0	0	7	0	0	0	0	34	0	0	0	0	0	0	0	0	0	17	0	0	0	0	0	0	0	9	0	37	0	1	0	0	42	0	0	0	0	0	1	0	0	6	0
Observation1935	0	4	0	4	0	0	1	0	1	0	0	0	0	34	0	1	0	0	0	0	0	0	0	0	0	0	0	0	0	0	0	7	0	36	0	1	0	0	40	1	0	0	0	0	0	0	0	1	0
Observation1936	0	0	0	5	0	0	2	0	0	0	0	0	0	6	0	0	0	0	0	0	0	0	0	0	0	0	0	0	0	0	0	2	0	5	0	0	0	0	5	0	0	0	0	0	0	0	1	0	0
Observation1950	0	0	0	0	0	0	0	0	7	0	2	0	0	12	0	3	0	4	0	0	0	0	0	0	2	0	0	0	0	0	0	4	0	17	0	0	0	0	12	7	0	0	0	0	0	0	1	4	0
Observation19570J	0	0	0	0	0	0	0	0	1	0	0	0	0	3	0	0	0	6	1	0	0	0	0	0	2	0	0	0	0	0	0	0	0	14	0	0	0	0	3	8	0	2	0	1	0	0	0	5	0
Observation1965	1	0	0	3	0	0	2	0	0	0	0	0	0	3	0	0	0	6	0	0	0	0	0	0	0	0	0	0	0	0	0	9	0	9	0	0	0	0	3	9	0	0	0	0	0	0	1	2	0
Observation19730J	0	0	2	0	0	0	0	0	3	0	0	0	0	33	0	0	0	5	0	0	0	0	0	17	0	0	0	0	0	0	0	0	0	40	0	0	0	0	32	7	0	0	0	0	0	0	7	7	2
Observation19860J	0	3	0	1	0	0	2	0	2	0	0	0	0	35	0	2	0	3	0	0	0	0	0	0	0	0	0	0	0	0	0	2	0	51	0	0	0	2	37	6	0	0	2	0	0	0	6	9	0
Observation1987	1	1	0	3	0	0	1	0	2	0	0	0	0	5	0	0	0	1	0	0	0	0	0	0	0	6	0	0	0	0	0	8	0	17	0	1	0	0	3	4	0	0	0	0	0	0	0	6	0
Observation2003	0	0	0	0	0	0	0	0	3	0	0	0	0	7	0	3	0	0	0	0	0	0	0	0	0	0	0	0	0	0	0	3	0	9	0	0	0	4	8	3	0	0	0	0	0	0	1	10	2
Observation2004	0	0	0	0	0	0	0	0	3	0	0	0	0	5	0	3	0	0	0	0	0	0	0	0	0	0	0	0	0	0	0	1	0	8	0	0	0	2	5	1	0	0	0	0	0	0	0	3	0
Observation20130J	0	0	0	0	0	0	0	0	2	0	0	0	0	13	0	11	0	0	0	0	0	0	0	0	0	1	0	0	0	0	0	1	0	31	0	0	0	10	15	6	0	0	0	0	2	0	2	10	0
Observation2021	0	0	0	0	0	0	0	0	2	0	0	0	0	1	0	0	0	0	0	0	0	0	0	0	0	0	0	0	0	0	0	0	0	20	0	0	0	0	0	0	0	0	0	1	0	0	0	5	1
Observation2030	0	1	0	0	1	0	1	0	1	0	0	0	0	15	0	1	0	2	0	1	0	0	0	0	0	1	0	0	0	0	0	7	1	22	0	0	0	1	17	5	0	0	0	2	0	0	2	14	3
Observation20370J	2	1	0	0	0	0	3	1	0	0	0	0	0	3	0	7	0	0	0	27	0	0	0	0	0	0	0	0	0	0	0	0	1	43	0	0	0	0	5	17	0	30	0	2	0	0	4	13	1
Observation2045	0	2	0	0	0	0	1	0	2	0	0	0	1	4	0	2	0	0	0	0	0	0	0	0	0	0	0	0	0	0	0	3	1	11	0	0	1	0	5	2	0	0	0	0	0	0	0	9	0
Observation20530J	0	4	8	19	0	0	2	0	1	0	0	0	0	19	0	0	0	1	0	0	0	0	3	11	0	2	0	0	0	0	0	0	1	33	0	2	1	0	18	1	0	0	1	1	0	0	0	2	0
Observation2060	0	7	4	1	0	0	1	0	1	0	0	0	0	6	0	3	0	0	0	0	0	0	0	0	1	0	0	0	0	0	0	3	0	16	0	0	0	2	19	2	0	0	0	0	1	0	0	2	0
Observation20800J	0	0	0	0	0	0	0	0	0	0	0	0	0	5	0	0	0	11	0	0	0	0	0	0	0	0	0	0	0	0	0	0	0	18	0	0	0	0	5	11	0	0	0	0	0	1	1	8	0
Observation20810J	0	1	0	2	0	0	0	0	0	0	0	0	0	8	0	3	0	0	0	0	0	0	0	0	0	0	0	0	0	0	0	0	0	15	0	0	0	1	9	2	0	0	2	0	0	0	1	3	0
Observation20820J	0	3	0	0	0	0	6	1	0	0	0	0	0	7	0	4	0	1	0	0	0	0	0	0	0	0	0	0	0	0	0	0	0	18	0	0	0	4	10	4	0	1	1	0	0	4	0	4	0
Observation20930J	0	0	7	0	0	0	0	0	0	0	0	0	0	8	0	2	0	1	0	0	0	0	0	0	0	0	0	0	0	0	0	0	0	20	0	0	0	1	7	4	0	0	0	1	0	0	1	5	0
Observation2103	0	5	2	4	0	0	15	0	0	0	0	0	0	15	0	0	0	0	0	0	0	0	0	0	3	0	0	0	0	0	0	8	0	13	0	1	0	0	20	0	0	0	0	1	0	0	1	0	0
Observation2110	0	0	0	0	0	0	0	0	2	0	0	0	0	5	0	0	0	0	0	0	0	0	0	0	3	2	0	0	0	0	0	0	0	8	0	0	0	0	4	0	0	0	0	0	0	0	0	2	0
Observation21170J	0	0	0	0	0	0	0	0	0	0	0	0	0	10	3	0	1	4	1	0	0	0	0	0	3	3	0	0	0	0	0	1	0	23	0	0	0	0	10	6	0	2	1	0	0	0	2	4	0
Observation2127	0	0	0	0	0	0	0	0	0	0	0	0	0	7	1	2	0	5	0	0	0	0	0	0	0	1	0	0	0	0	1	1	0	16	0	0	0	2	8	9	0	0	0	3	0	1	1	24	2
Observation21350J	0	0	0	0	0	0	0	0	0	0	0	0	0	6	0	3	0	14	0	0	0	0	0	0	0	0	0	0	0	0	0	0	0	26	0	0	0	3	11	19	0	0	4	0	0	0	1	4	0
Observation0839	0	0	0	2	0	0	0	0	5	0	0	0	0	9	0	0	0	0	0	0	0	0	0	0	1	0	0	0	0	0	0	1	0	10	0	5	0	0	7	0	0	0	0	0	0	0	0	2	0
Observation0840	0	0	0	0	1	0	15	0	0	0	1	0	0	30	0	3	0	0	0	0	0	0	0	0	0	0	0	0	0	0	0	2	0	29	0	2	0	2	32	4	0	0	3	1	0	0	3	11	1
Observation08470J	0	0	0	4	0	0	7	0	0	0	0	0	0	18	0	0	0	8	0	0	0	0	0	0	0	0	0	0	0	0	0	2	0	30	0	0	0	0	17	10	0	0	1	0	0	0	0	6	0
Observation0862	0	1	0	6	0	0	2	0	9	0	1	0	3	27	0	1	0	0	0	0	0	0	0	0	2	0	0	0	0	0	0	2	0	34	0	0	0	2	23	1	0	0	4	1	0	0	3	5	1
Observation0863	0	0	0	0	0	0	0	0	5	0	1	0	0	7	0	0	0	0	0	0	0	0	0	0	0	0	0	0	0	0	0	2	0	33	0	2	0	0	6	0	0	0	0	1	0	0	2	16	0
Observation08710J	0	0	0	0	0	0	0	0	2	0	0	0	0	3	0	11	0	1	0	0	0	0	1	3	0	12	0	0	0	0	0	1	0	16	0	0	0	6	3	4	0	0	2	1	0	0	1	2	0
Observation0879	0	0	0	0	0	0	3	0	2	0	0	0	0	11	0	15	0	0	0	0	0	0	0	0	1	3	0	0	0	0	0	3	6	27	0	1	0	11	12	5	0	0	0	2	2	0	1	6	0
Observation08860J	2	9	0	4	0	0	1	0	2	0	0	0	0	24	0	0	0	0	0	0	0	0	0	0	4	1	0	0	0	0	0	2	0	37	0	0	0	0	29	3	0	0	2	0	0	0	1	7	1
Observation0893	0	0	4	18	0	0	36	4	0	0	0	0	0	31	0	0	0	2	0	0	0	0	0	7	0	0	0	0	1	0	0	1	0	25	0	0	0	3	33	5	0	0	0	1	0	0	0	3	0
Observation0907	0	12	0	7	1	0	3	0	1	0	0	0	0	24	0	1	0	2	0	0	0	0	0	0	0	1	0	0	0	0	0	11	0	41	0	1	0	0	30	4	0	0	2	2	0	0	1	7	0
Observation0908	0	5	2	9	0	0	4	0	3	0	0	0	0	30	0	3	0	0	0	0	0	0	0	3	0	0	0	0	1	0	0	3	0	33	0	3	0	2	31	3	0	0	1	1	1	0	0	4	0
Observation09160J	0	0	0	0	0	0	0	0	1	0	0	0	0	5	0	0	0	0	0	0	0	0	0	0	0	2	0	0	0	0	0	0	0	5	0	0	0	0	3	0	0	0	1	0	0	0	0	1	0
Observation09170J	0	7	0	8	0	0	6	0	0	0	0	0	2	16	0	6	0	0	0	0	0	0	0	0	0	0	0	0	0	0	0	1	2	30	0	0	0	7	24	4	0	0	9	1	0	0	1	4	0
Observation0924	0	1	2	10	0	0	0	0	0	0	0	0	0	11	0	1	0	0	2	0	0	0	0	0	0	0	0	0	0	0	0	2	0	14	0	0	0	2	12	2	0	3	0	2	0	0	2	4	0
Observation09330J	0	0	6	0	0	0	0	0	3	0	0	0	0	19	0	4	0	0	0	0	0	0	2	3	1	0	0	0	0	0	0	2	2	33	0	0	0	4	18	3	0	0	3	2	0	0	1	14	0
Observation0940	0	0	7	13	0	0	6	0	2	0	0	0	1	30	0	3	0	0	0	0	0	0	0	3	5	0	0	0	0	0	0	11	0	32	0	4	0	2	29	4	0	0	1	2	2	0	0	3	0
Observation09560J	0	0	0	0	0	0	0	0	5	0	0	0	0	2	0	6	0	0	0	0	0	0	0	0	0	2	0	0	0	0	0	0	1	9	0	0	0	6	2	1	0	0	1	1	0	0	1	2	5
Observation09570J	0	1	0	3	0	0	2	0	4	0	0	0	0	16	0	0	0	0	0	0	0	0	0	0	0	0	0	0	0	0	0	2	0	23	0	1	0	0	13	0	0	0	0	1	0	0	6	18	0
Observation09650J	0	0	0	0	1	0	0	0	0	0	0	0	0	9	0	0	0	9	0	0	0	0	0	0	0	0	0	0	0	0	0	1	1	18	0	1	0	0	5	10	0	0	2	1	0	0	1	7	0
Observation09730J	0	9	0	14	0	0	2	0	0	0	0	0	1	33	1	0	0	1	0	0	0	0	0	6	0	1	0	0	0	0	0	2	0	44	0	0	0	0	37	2	0	0	7	0	1	0	0	3	0
Observation0981	0	1	7	23	3	0	8	0	0	0	0	0	2	28	0	1	0	0	0	0	0	0	0	1	0	0	0	0	0	0	0	8	0	22	0	0	0	1	29	1	0	0	7	1	0	0	0	6	0
Observation0988	0	0	0	3	0	0	0	0	1	0	0	0	0	1	0	0	0	11	0	0	0	0	0	0	0	0	0	0	0	0	0	0	1	12	0	0	0	0	0	12	0	0	0	0	0	0	1	4	1
Observation0995	0	1	7	13	0	0	3	0	0	0	0	0	0	30	0	0	0	0	0	0	0	0	1	6	0	1	0	0	0	0	0	5	0	28	0	0	0	0	27	0	0	0	1	0	0	0	1	3	0
Observation10030J	0	1	2	6	0	0	0	0	1	0	0	0	1	22	0	2	0	0	0	0	0	0	0	0	0	0	0	0	1	0	0	4	1	32	0	0	0	1	19	1	0	0	2	2	0	0	1	21	0
Observation1011	0	3	7	4	0	0	2	0	0	0	0	0	0	36	0	4	0	0	0	0	0	0	0	13	1	0	0	0	0	0	0	14	0	36	0	0	0	3	39	5	0	0	2	0	0	0	2	6	0
Observation1018	0	0	0	2	0	0	4	0	0	0	0	0	0	5	0	0	0	13	0	0	0	0	0	0	0	0	0	0	0	0	0	6	0	15	0	1	0	0	5	18	0	0	0	0	0	0	3	1	0
Observation10250J	0	0	0	1	0	0	0	0	0	0	0	0	0	0	0	0	0	1	0	0	0	0	0	0	0	0	0	0	0	0	0	0	0	3	0	0	0	0	0	0	0	0	0	0	0	0	0	3	0
Observation1033	0	2	2	7	0	0	2	0	1	0	0	0	0	11	0	0	0	5	0	0	0	0	0	0	0	0	0	0	0	0	0	9	0	18	0	0	0	0	15	5	0	0	0	1	0	0	2	3	0
Observation10410J	2	7	0	13	0	0	2	0	0	0	0	0	0	6	0	0	0	20	0	0	0	0	0	0	0	0	0	0	0	0	1	0	1	35	0	0	0	0	14	24	0	0	2	0	0	0	0	0	0
Observation1049	0	0	0	4	0	0	0	0	0	0	0	0	0	0	0	11	0	1	0	2	0	0	0	1	0	0	0	0	0	0	2	13	6	12	0	1	0	4	1	8	0	6	0	0	0	0	1	6	0
Observation1050	0	1	0	2	0	0	0	2	0	0	0	0	0	0	0	1	0	0	0	1	0	0	0	1	0	0	0	0	0	0	0	0	0	3	0	0	0	1	0	4	0	2	0	0	0	0	0	0	0
Observation10570J	1	0	0	8	0	0	3	0	0	0	0	0	0	1	0	0	0	21	0	0	0	0	0	0	0	0	0	0	0	0	0	0	0	23	0	0	0	0	0	22	0	0	0	0	0	0	0	1	0
Observation10650J	0	0	0	7	0	0	3	0	1	0	0	0	0	20	1	1	0	0	0	0	0	0	0	0	1	0	0	0	0	0	0	2	0	31	0	0	0	0	17	1	0	0	0	1	2	0	1	8	0
Observation1072	0	1	7	5	0	0	0	0	0	0	0	0	0	15	0	0	0	1	2	0	0	0	0	0	0	4	0	0	0	0	0	3	0	15	0	0	0	1	21	5	1	3	1	2	0	0	0	6	0
Observation10790J	0	0	5	0	0	0	0	0	0	0	1	0	0	28	0	3	0	2	0	0	0	0	0	5	5	0	0	0	0	0	0	1	2	38	0	0	0	1	31	5	0	0	3	0	3	0	0	2	1
Observation1086	0	0	1	0	0	0	1	0	4	0	0	0	0	17	0	1	0	2	0	0	0	0	0	6	0	1	0	0	0	0	0	6	0	22	0	1	0	1	19	7	0	0	1	2	0	0	8	6	0
Observation10940J	0	0	0	0	0	0	0	0	8	0	0	0	0	15	0	0	0	0	0	0	0	0	0	0	0	5	0	0	0	0	0	1	0	34	0	0	0	0	13	0	0	0	0	1	0	0	4	10	0
Observation1102	0	1	0	7	0	0	1	0	3	0	0	0	0	6	0	0	0	7	0	0	0	0	0	0	0	0	0	0	0	0	0	5	0	21	0	0	0	0	4	8	0	0	0	0	0	0	1	11	1
Observation11180J	0	2	0	16	0	0	3	0	0	0	0	0	0	3	0	0	0	20	0	0	0	0	0	0	0	0	0	0	0	0	0	0	0	25	0	0	0	0	7	22	0	0	2	0	0	0	0	2	0
Observation11190J	0	0	3	2	0	0	0	0	3	0	0	0	0	12	0	0	0	0	0	0	0	0	0	0	0	0	0	0	0	0	0	2	0	18	0	0	0	0	9	0	0	0	1	1	0	0	0	11	0
Observation1126	0	0	2	0	0	0	0	0	0	0	0	0	0	6	0	11	0	0	0	0	0	0	0	0	3	1	0	0	0	0	0	1	0	19	0	0	0	9	8	3	0	0	2	1	0	0	0	11	0
Observation1142	0	0	0	0	0	0	0	0	1	0	0	0	0	3	0	0	0	0	0	0	0	0	0	0	0	1	0	0	0	0	0	1	0	13	0	0	0	0	2	0	0	0	1	1	0	0	1	3	0
Observation1143	0	0	0	0	0	0	0	0	3	0	0	0	0	9	0	0	0	1	0	0	0	0	0	0	0	1	0	0	0	0	0	4	0	11	0	0	0	0	9	2	0	0	0	1	0	1	0	5	0
Observation11510J	0	0	1	4	1	0	6	0	0	0	0	0	6	21	0	0	0	0	0	0	0	0	0	0	0	0	0	0	0	0	0	1	0	37	0	0	0	0	23	0	0	0	7	0	0	0	1	16	0
Observation11590J	0	1	0	4	0	0	12	0	1	0	0	0	0	19	0	0	0	1	0	0	0	0	0	0	0	0	0	0	0	0	0	9	0	29	0	0	0	0	9	2	0	0	0	0	0	3	2	4	1
Observation1167	0	0	0	0	0	0	4	0	0	0	0	0	0	21	0	0	0	5	0	0	0	1	0	0	0	0	0	0	0	0	0	1	0	17	0	0	0	0	21	8	0	0	0	0	0	0	1	8	0
Observation11740J	0	0	0	0	0	0	0	0	0	0	0	0	0	2	0	0	0	2	0	0	0	0	0	0	0	0	0	0	0	0	0	1	0	4	0	0	0	0	2	2	0	0	0	0	0	0	0	4	0
Observation1182	0	6	2	1	0	0	1	2	0	0	0	0	0	17	0	5	0	0	0	0	0	0	0	0	1	0	0	0	0	0	0	3	0	20	0	0	0	6	26	3	0	0	0	1	0	0	0	11	3
Observation11980J	0	0	0	4	0	0	0	0	1	0	0	0	0	16	0	0	0	8	0	0	0	0	0	0	0	0	0	0	0	0	0	4	0	25	0	0	1	0	11	12	0	0	0	1	0	9	1	4	0
Observation11990J	0	0	0	6	0	0	3	0	0	0	0	0	0	19	1	0	0	1	0	0	0	0	0	0	0	0	0	0	0	0	0	1	0	26	0	0	2	0	16	1	0	0	1	1	0	0	0	5	0
Observation12000J	0	0	0	0	0	0	0	0	0	0	0	0	0	5	0	0	0	0	0	0	0	0	0	0	0	0	0	0	0	0	0	0	0	5	0	0	0	0	4	0	0	0	0	0	0	0	0	0	0
Observation12200J	0	0	0	2	0	0	0	0	4	0	0	0	0	14	0	0	0	2	0	0	0	0	0	0	0	0	0	0	0	0	0	5	1	23	0	0	0	0	9	2	0	0	1	2	0	0	2	12	4
Observation12210J	0	0	0	0	1	0	0	0	3	0	0	0	2	30	1	9	0	1	0	0	0	0	0	0	2	8	0	0	0	0	0	3	0	40	0	0	0	6	27	3	0	0	11	0	0	0	1	2	0
Observation12220J	0	0	0	1	0	0	2	0	1	0	0	0	0	10	0	0	0	0	0	0	0	0	0	0	2	0	0	0	0	0	0	1	0	16	0	0	1	0	9	0	0	0	2	1	0	0	0	8	0
Observation1229	0	4	0	2	0	0	1	0	1	0	1	0	1	23	0	10	0	1	0	0	0	0	1	7	0	0	0	0	0	0	0	4	4	33	0	0	1	9	35	7	0	0	0	0	0	1	0	6	0
Observation12370J	0	1	0	8	0	0	4	0	2	0	0	0	0	11	0	7	0	0	0	0	0	0	0	0	0	0	0	0	0	0	0	0	1	19	0	0	0	8	11	2	0	0	1	0	0	0	0	1	0
Observation12380J	0	0	0	0	0	0	1	0	0	0	0	0	0	17	0	0	0	0	0	0	0	0	0	0	0	0	0	0	0	0	0	0	0	17	0	0	0	0	17	0	0	0	1	1	0	0	1	1	0
Observation1245	0	2	0	7	0	0	1	0	2	0	0	0	0	8	0	1	0	0	2	0	0	0	0	0	0	1	0	0	0	0	0	2	0	12	0	0	0	0	12	4	2	1	0	1	0	0	1	0	0
Observation1252	0	2	1	15	0	0	12	0	0	0	0	0	0	21	0	1	0	5	0	0	0	0	0	6	0	1	0	0	0	0	0	4	0	27	0	0	0	1	20	7	0	0	0	2	0	0	0	1	0
Observation1267	0	0	0	2	0	0	1	0	2	0	0	0	0	5	0	0	0	7	0	0	0	0	0	0	0	0	0	0	0	0	0	24	0	13	0	0	0	0	6	7	0	0	0	1	0	0	1	2	0
Observation1268	0	2	0	3	0	0	3	0	1	0	0	0	0	14	0	0	0	0	0	0	0	0	0	0	0	0	0	0	0	0	0	3	0	14	0	0	0	0	13	0	0	0	0	0	0	0	0	8	0
Observation12750J	0	9	2	8	0	0	11	0	0	0	0	0	0	24	0	2	0	0	0	0	0	0	0	14	0	0	0	0	0	0	0	0	1	36	0	0	0	1	36	7	0	0	5	1	0	0	0	1	0
Observation12890J	0	0	0	16	0	0	2	0	0	0	0	0	0	37	0	0	0	0	0	0	0	0	0	36	0	0	0	0	0	0	0	1	0	37	0	0	0	0	37	0	0	0	4	0	0	0	0	3	0
Observation12900J	0	0	0	3	0	0	6	0	0	0	0	0	0	34	0	2	0	0	0	1	0	0	0	0	0	0	0	0	0	0	0	1	0	44	0	0	0	1	34	5	0	2	4	1	0	0	1	7	0
Observation12970J	0	2	7	4	0	0	1	1	0	0	0	0	0	17	0	6	0	0	0	0	0	0	0	14	0	0	0	0	0	0	0	0	1	30	0	0	0	4	22	6	0	0	2	1	0	0	2	0	0
Observation1305	0	4	0	3	0	0	0	0	1	0	0	0	0	6	0	0	0	2	0	0	0	0	0	3	0	4	0	0	0	0	0	3	0	11	0	2	0	0	7	3	0	0	1	0	0	0	0	1	1
Observation13120J	0	0	0	7	0	0	0	0	0	0	0	0	0	0	0	0	0	21	0	0	0	0	0	0	0	0	0	0	0	0	0	0	0	21	0	0	0	0	0	20	0	0	0	0	0	0	0	4	0
Observation1321	0	2	0	0	0	0	1	0	0	0	0	0	0	7	0	0	0	0	0	0	0	0	0	7	0	0	0	0	0	0	0	14	0	8	0	0	0	0	10	0	0	0	0	0	0	0	6	5	1
Observation1322	0	1	0	3	0	0	0	0	0	0	0	0	0	1	0	0	0	2	0	0	0	0	0	1	0	0	0	0	0	0	0	1	0	4	0	0	0	0	0	3	0	0	0	0	0	0	0	0	0
Observation1338	0	5	3	6	0	0	2	0	3	0	0	0	0	10	0	4	0	0	0	0	0	0	0	0	0	0	0	0	0	0	0	8	0	19	0	0	0	0	12	6	0	0	0	1	2	0	5	5	0
Observation1339	0	0	0	4	0	0	0	0	3	0	0	0	0	8	0	0	0	3	0	0	0	0	0	0	0	6	0	0	0	0	0	4	0	25	0	0	0	0	6	4	0	0	0	0	2	0	0	4	0
Observation1363	0	0	0	9	0	0	0	0	0	0	0	0	0	3	0	0	0	20	0	0	0	0	0	0	0	0	0	0	0	0	2	8	1	22	0	0	0	0	4	21	0	0	0	0	0	0	0	1	0
Observation1364	0	0	0	12	0	0	11	0	1	0	1	0	1	6	0	4	0	0	0	0	0	0	0	0	0	2	0	0	0	0	0	6	0	9	0	1	0	3	7	2	0	0	0	0	0	0	0	0	0
Observation1365	0	0	0	0	0	0	0	0	3	0	0	0	0	3	0	0	0	0	0	0	0	0	0	0	0	7	0	0	0	0	0	3	0	12	0	0	0	0	2	0	0	0	0	2	0	0	0	1	0
Observation1380	0	3	8	12	0	0	5	0	0	0	1	0	0	22	0	0	1	0	0	0	0	0	0	3	0	0	0	0	0	0	0	4	0	25	0	0	0	1	21	0	0	0	1	0	0	0	0	4	0
Observation1381	0	2	0	3	0	0	5	0	2	0	0	0	0	12	0	0	0	0	0	0	0	0	0	0	0	0	0	0	0	0	0	3	0	15	0	1	0	0	11	0	0	0	0	0	0	0	2	3	0
Observation13880J	0	4	9	9	0	0	6	0	0	0	0	0	0	25	0	2	0	0	0	0	0	0	0	0	0	0	0	0	0	0	0	1	0	38	0	0	0	2	35	2	0	0	9	1	0	2	6	10	0
Observation13960J	1	10	0	8	0	0	0	0	2	0	0	0	0	15	0	0	0	0	0	0	0	0	0	0	0	0	0	0	0	0	0	2	0	26	0	0	2	0	20	1	0	0	0	1	0	0	2	4	0
Observation1405	0	3	0	3	0	0	1	1	0	0	0	0	0	0	0	8	0	2	0	6	0	0	0	2	0	0	0	0	0	0	0	9	3	18	0	0	0	4	3	10	0	6	0	0	0	0	2	8	0
Observation14130J	2	3	0	4	0	0	1	0	0	0	0	0	0	5	0	0	0	16	0	0	0	0	0	0	0	0	0	0	0	0	0	0	2	26	0	0	0	0	8	20	0	0	0	0	0	0	2	3	0
Observation1421	0	1	0	1	0	0	3	0	2	0	0	0	0	11	0	1	0	0	0	0	0	0	0	0	0	0	0	0	1	0	2	6	0	12	0	2	0	0	9	3	0	0	0	0	0	0	0	4	0
Observation14280J	0	6	6	8	0	0	1	0	0	0	0	0	0	27	0	0	0	0	0	0	0	0	0	7	0	0	0	0	0	0	0	1	0	35	0	0	0	0	31	0	0	0	0	0	0	0	0	0	0
Observation1435	0	2	0	5	0	0	1	2	1	0	0	0	0	5	0	8	0	0	0	0	0	0	0	0	1	0	0	0	0	0	0	4	0	14	0	0	0	10	7	3	0	0	1	2	1	2	0	13	0
Observation1456	0	0	0	4	0	0	0	0	1	0	0	0	0	3	0	0	0	3	0	0	0	0	0	0	0	0	0	0	0	0	0	9	0	6	0	0	0	0	3	5	0	0	0	0	0	0	0	1	0
Observation1457	0	0	0	0	0	0	1	0	4	0	0	0	0	10	0	1	0	0	0	0	0	0	0	0	0	0	0	0	0	0	1	3	0	11	0	0	0	0	9	2	0	0	1	0	0	0	0	0	0
Observation1458	0	0	2	4	0	0	2	0	2	0	1	0	0	16	0	0	0	0	0	0	0	0	3	5	0	0	0	0	0	0	0	1	0	14	0	0	0	0	16	0	0	0	0	2	1	0	2	2	0
Observation1459	0	0	0	2	0	0	0	1	0	0	0	2	0	10	0	6	0	0	0	0	0	0	6	3	0	0	0	0	0	0	0	7	1	15	0	0	0	6	10	5	0	1	0	1	2	1	0	1	0
Observation14660J	0	0	9	8	0	0	4	0	0	0	0	0	0	12	2	0	0	0	0	0	0	0	1	0	5	0	0	0	0	0	0	0	0	23	0	0	0	0	19	0	0	0	8	1	0	0	0	7	0
Observation1474	0	16	10	19	0	0	4	0	1	0	0	0	0	24	0	0	0	0	0	0	0	0	0	0	1	0	0	0	0	0	0	9	0	30	0	0	0	0	15	0	0	0	0	1	0	1	1	2	0
Observation14810J	0	1	11	13	0	0	4	0	0	0	0	0	0	16	0	6	0	0	0	0	0	0	2	4	1	0	0	0	0	0	0	1	1	41	0	0	0	3	16	2	0	0	4	0	0	1	2	19	0
Observation1500	0	0	0	2	0	0	0	1	2	0	1	0	1	10	0	5	0	0	0	0	0	0	0	0	4	0	0	0	0	0	0	3	0	15	0	0	0	3	9	3	0	0	0	1	0	0	0	0	3
Observation1501	0	0	0	4	0	0	1	0	4	0	1	0	0	15	0	0	0	0	0	0	0	0	0	1	0	6	0	0	0	0	0	4	0	12	0	0	0	0	17	0	0	0	1	1	0	0	0	1	0
Observation15100J	0	0	0	4	0	0	0	0	1	0	0	0	0	16	0	12	0	0	0	0	0	0	2	15	0	4	0	0	0	0	0	0	2	32	0	0	1	12	20	4	0	0	4	1	0	0	1	5	0
Observation15230J	0	0	1	0	0	0	8	0	2	0	0	0	0	30	0	0	0	10	0	0	0	0	0	0	0	0	0	0	0	0	0	2	1	40	0	0	1	0	31	12	0	0	2	1	0	0	0	2	0
Observation15240J	0	0	1	3	0	0	0	0	1	0	0	0	0	6	0	3	0	0	0	0	0	0	2	7	2	0	0	0	0	0	0	0	0	16	0	0	0	2	6	1	0	0	2	1	0	0	1	3	0
Observation15320J	0	0	4	1	0	0	0	0	0	0	0	0	0	23	0	9	0	0	0	0	0	0	0	0	0	0	0	0	0	0	0	1	1	38	0	0	1	7	24	4	0	1	1	1	0	1	3	13	0
Observation1539	0	8	0	2	0	0	0	0	1	0	0	0	0	4	0	1	0	0	1	0	0	0	0	0	0	0	0	0	0	0	0	1	0	14	0	0	0	1	12	3	0	0	0	1	0	0	1	3	1
Observation15470J	0	5	0	4	0	0	1	0	0	0	0	0	0	6	0	3	0	0	0	0	0	0	1	17	2	0	0	0	0	0	0	0	0	15	0	0	0	2	11	1	0	0	1	0	0	0	0	1	1
Observation1555	0	4	0	4	0	0	3	0	3	0	0	0	0	13	0	0	0	3	0	0	0	0	0	0	1	3	0	0	0	0	0	9	0	19	0	0	0	0	15	3	0	0	0	1	0	0	1	7	0
Observation1570	0	0	0	0	0	0	0	0	2	0	0	0	0	0	0	2	0	0	0	0	0	0	0	0	0	2	0	0	0	0	0	0	0	2	0	0	0	1	0	0	0	0	0	0	0	0	0	0	0
Observation1571	0	0	0	0	0	0	0	0	8	0	0	0	0	12	0	0	0	0	0	0	0	0	0	0	0	0	0	0	0	0	0	4	0	12	0	0	0	0	11	0	0	0	0	1	0	0	3	1	1
Observation1578	0	0	0	2	0	0	8	0	1	0	0	0	0	21	0	0	0	0	0	0	0	0	0	0	0	0	0	0	0	0	0	20	0	17	0	0	0	0	23	0	0	0	0	1	0	0	0	2	0
Observation15860J	0	1	0	10	0	0	1	0	0	0	0	0	0	11	0	2	0	0	0	0	0	0	0	0	0	0	0	0	0	0	0	1	0	16	0	0	0	1	9	1	0	0	1	1	1	0	1	10	0
Observation1594	0	2	7	7	0	0	7	1	3	0	0	0	1	21	0	0	0	0	0	0	0	0	0	0	1	0	0	0	0	0	0	5	0	21	0	0	0	1	24	2	0	0	4	3	0	0	15	7	0
Observation16030J	0	0	0	2	0	0	0	0	0	0	0	0	0	2	0	0	0	4	0	0	0	0	0	0	0	0	0	0	0	0	0	1	1	6	0	0	0	0	0	4	0	0	0	0	0	0	1	19	0
Observation1611	0	1	5	14	0	0	2	0	0	0	0	0	0	25	0	12	0	0	0	0	0	0	0	1	2	0	0	0	0	0	0	8	4	35	0	0	0	13	28	5	0	0	0	0	1	0	0	4	0
Observation16220J	0	0	3	6	0	0	3	0	0	0	0	0	0	27	0	0	0	0	0	0	0	0	0	2	0	0	0	0	0	0	0	0	0	29	0	0	0	0	26	0	0	0	2	0	0	0	0	8	0
Observation16310J	0	5	0	10	0	0	10	0	1	0	0	0	0	36	0	0	0	2	0	0	0	0	0	0	0	0	0	0	0	0	0	8	1	44	0	0	2	0	32	4	0	0	2	0	0	0	0	5	0
Observation1638	0	0	0	0	1	0	0	0	0	0	0	0	1	1	0	6	0	0	0	0	0	0	0	0	3	0	0	0	0	0	0	7	0	6	0	0	0	4	1	1	0	0	1	1	0	0	1	14	0
Observation16460J	0	0	2	1	0	0	7	0	0	0	0	0	0	35	6	2	0	0	0	0	0	0	0	7	2	0	0	0	0	0	0	0	0	44	0	0	0	3	43	3	0	0	7	0	0	0	0	1	0
Observation16550J	2	0	0	2	0	0	0	0	1	0	0	0	0	16	0	0	0	2	0	0	0	0	0	0	0	3	0	0	0	0	0	2	0	21	0	1	0	0	11	3	0	0	3	0	0	0	0	2	0
Observation1663	0	1	0	7	0	0	0	0	0	0	0	0	0	31	0	0	0	0	0	0	0	0	0	0	1	0	0	0	0	0	0	7	0	32	0	0	0	0	36	1	0	0	0	1	0	0	2	1	0
Observation16730J	0	3	0	3	0	0	1	0	0	0	0	0	0	6	0	0	0	8	0	0	0	0	0	0	0	0	0	0	0	0	0	0	0	17	0	0	0	0	8	11	0	0	0	0	0	0	0	0	0
Observation16800J	3	10	3	7	0	0	1	0	1	0	0	0	0	20	0	3	0	1	2	2	0	0	0	0	0	0	0	0	0	0	0	1	1	47	0	0	0	1	30	9	0	3	1	0	0	0	1	6	0
Observation1689	0	2	0	4	0	0	5	0	0	0	0	0	0	5	0	0	0	23	0	0	0	0	0	0	0	0	0	0	0	0	3	19	0	25	0	0	0	0	8	24	0	0	0	0	0	0	2	1	0
Observation16990J	0	20	0	15	0	0	2	0	0	0	0	0	0	24	0	0	0	5	0	0	0	0	0	0	0	0	0	0	0	0	0	3	0	49	0	0	0	0	40	7	0	0	0	0	0	0	0	1	0
Observation1706	0	0	0	0	0	0	0	0	5	0	0	0	0	0	0	4	0	0	0	1	0	0	0	0	0	0	0	0	0	0	0	1	0	5	0	0	0	2	0	2	0	0	0	1	1	0	1	2	0
Observation1719	0	0	0	4	0	0	1	1	0	0	0	0	0	7	0	0	0	0	0	0	0	0	0	0	0	0	0	0	0	0	0	2	0	6	0	0	0	1	7	1	0	0	0	1	0	0	0	0	0
Observation1720	0	0	2	1	0	0	2	0	0	0	0	0	0	16	0	5	0	0	0	0	0	0	0	0	1	0	0	0	0	0	0	6	0	21	0	0	0	3	16	3	0	0	2	2	1	0	0	6	0
Observation17280J	0	1	2	5	0	0	0	0	0	0	0	0	0	7	0	0	0	0	1	0	0	0	0	0	1	1	0	0	0	0	0	0	0	8	0	0	0	0	8	2	0	2	1	1	0	0	0	2	0
Observation1735	0	0	2	0	0	0	0	0	4	0	1	0	0	5	0	4	0	1	0	0	0	0	0	0	4	0	0	0	0	0	0	3	0	12	0	0	0	3	5	2	0	0	0	0	0	0	1	8	0
Observation17450J	0	0	0	0	0	0	0	0	3	0	0	0	0	19	0	2	0	2	0	0	0	0	4	13	0	2	0	0	0	0	0	1	1	27	0	0	0	2	22	6	0	0	1	1	0	0	2	8	2
Observation17530J	0	8	0	0	0	0	0	0	2	0	0	0	0	5	0	0	0	0	0	0	0	0	0	0	0	0	0	0	0	0	0	2	0	31	0	0	0	0	9	0	0	0	1	1	0	0	1	0	0
Observation1765	1	0	0	5	0	0	1	0	0	0	0	0	0	2	0	0	0	21	0	0	0	0	0	0	0	0	0	0	0	0	0	20	0	25	0	0	0	0	2	22	0	0	0	0	0	0	3	4	0
Observation1782	0	0	0	0	0	0	1	0	1	0	0	0	0	7	0	0	0	3	0	0	0	0	0	0	0	0	0	0	0	0	0	11	0	10	0	0	0	0	9	4	0	0	0	0	0	0	0	0	0
Observation1783	1	2	0	3	0	0	1	0	0	0	0	0	0	0	0	0	0	1	0	0	0	0	0	0	0	0	0	0	0	0	0	9	0	4	0	0	0	0	1	1	0	0	0	0	0	0	2	2	0
Observation1784	0	1	2	8	0	0	0	0	4	0	1	0	0	12	0	0	0	0	0	0	0	0	0	0	0	2	0	0	0	0	0	3	0	13	0	2	0	0	11	0	0	0	0	0	0	0	0	18	0
Observation1791	1	5	4	8	0	0	5	0	0	0	0	0	0	11	0	0	0	0	0	0	0	0	0	0	0	0	0	0	0	0	0	1	0	11	0	0	0	0	17	2	0	0	0	1	0	0	0	7	0
Observation1808	0	5	2	1	0	0	3	0	2	0	0	0	0	7	0	0	0	1	0	0	0	0	0	0	0	2	0	0	0	0	0	8	0	12	0	0	0	0	9	2	0	0	0	0	0	0	0	7	0
Observation1809	0	2	0	8	0	0	10	0	0	0	0	0	1	23	0	0	0	5	0	0	0	0	0	0	0	1	0	0	0	0	2	14	0	24	0	0	0	0	25	10	0	0	0	0	0	0	0	1	0
Observation18170J	0	0	2	3	0	0	4	0	0	0	0	0	0	10	0	0	0	0	0	0	0	0	0	0	0	0	0	0	0	0	0	0	0	16	0	0	0	0	11	0	0	0	4	1	0	0	0	9	0
Observation18280J	0	5	2	5	0	0	0	0	3	0	0	0	0	25	0	0	0	1	0	0	0	0	0	0	0	0	0	0	0	0	0	0	0	42	0	0	0	0	30	2	0	0	1	0	0	0	3	18	0
Observation1835	0	0	0	0	0	0	0	0	0	0	0	0	0	1	0	0	0	6	0	0	0	0	0	0	0	0	0	0	0	0	0	3	0	7	0	0	0	0	2	7	0	0	0	0	0	0	0	0	0
Observation1842	1	0	1	2	0	0	1	0	1	0	2	0	0	11	0	0	0	1	0	0	0	0	1	2	1	1	0	0	0	0	0	8	0	15	0	0	0	0	10	2	0	0	0	1	0	0	0	0	1
Observation18510J	0	9	0	10	0	0	1	2	0	0	0	0	0	28	0	3	0	1	0	0	0	0	0	0	0	0	0	0	0	0	0	1	0	46	0	0	2	5	37	5	0	1	1	0	0	0	1	4	2
Observation18660J	2	8	0	0	0	0	0	0	0	0	0	0	0	13	0	0	0	11	0	0	0	0	0	0	0	0	0	0	0	0	0	1	0	35	0	0	1	0	19	15	0	0	0	0	0	1	1	1	0
Observation18670J	0	2	0	5	0	0	2	0	0	0	0	0	0	14	0	0	1	8	0	0	0	0	0	0	0	0	0	0	0	0	2	0	0	26	0	0	4	0	16	9	0	0	2	0	0	1	0	1	0
Observation18880J	0	7	0	10	0	0	5	0	0	0	0	0	1	12	0	6	0	0	0	0	0	0	0	0	0	0	0	0	0	0	0	1	0	25	0	0	0	5	16	1	0	0	4	0	0	0	2	2	0
Observation18890J	0	6	0	9	0	0	4	0	0	0	0	0	0	22	0	0	0	0	0	0	0	0	0	28	0	0	0	0	0	0	0	0	0	28	0	0	0	0	26	0	0	0	0	0	0	1	0	1	0
Observation18900J	0	2	0	7	0	0	1	0	3	0	0	0	0	12	0	4	0	0	0	2	0	0	0	0	0	0	0	0	0	0	0	3	0	21	0	0	0	3	12	3	0	3	0	1	0	0	2	8	0
Observation1899	0	3	2	7	0	0	1	0	0	0	0	0	0	16	0	0	0	2	1	0	0	0	0	0	0	0	0	0	1	0	1	6	0	18	0	1	0	0	21	3	0	1	0	0	3	0	0	1	0
Observation19120J	0	0	0	0	0	0	0	0	0	0	0	0	0	0	0	0	0	2	0	0	0	0	0	0	0	0	0	0	0	0	0	0	0	2	0	0	0	0	0	1	0	0	0	0	0	0	1	4	0
Observation19130J	5	7	0	7	0	0	0	0	0	0	0	0	0	4	0	0	0	2	0	0	0	0	0	0	0	0	0	0	0	0	0	0	0	23	0	0	0	0	9	9	0	0	0	1	0	7	0	8	0
Observation1923	0	5	4	1	0	0	0	0	0	0	0	0	1	6	0	0	0	0	0	0	0	0	0	0	0	0	0	0	1	0	2	6	2	9	0	0	0	1	16	3	0	0	1	1	0	0	1	0	0
Observation1937	0	2	4	23	0	0	1	0	0	0	0	0	0	44	0	0	0	0	0	0	0	0	0	0	0	0	0	0	0	0	0	11	0	42	0	0	0	0	45	0	0	0	1	1	0	0	1	3	0
Observation19380J	0	0	0	6	0	0	2	0	0	0	0	0	0	17	0	0	0	0	0	0	0	0	2	0	0	0	0	0	0	0	0	0	0	18	0	0	0	0	16	0	0	0	0	0	0	1	1	0	0
Observation19390J	0	0	0	0	0	0	0	0	0	0	0	0	0	0	0	1	0	0	0	0	0	0	0	0	0	0	0	0	0	0	0	0	0	2	0	0	0	0	0	0	0	0	0	0	0	0	1	2	0
Observation1951	0	1	0	0	0	0	1	0	0	0	0	0	0	5	0	9	0	1	0	0	0	0	0	0	2	0	0	0	0	0	1	10	0	15	0	1	0	8	7	4	0	0	0	1	0	0	6	18	0
Observation19580J	0	2	1	8	0	0	5	0	0	0	0	0	0	20	0	0	0	6	0	1	0	0	0	0	0	0	0	0	0	0	0	1	0	29	0	0	0	0	21	6	0	0	1	1	0	0	0	2	0
Observation1966	0	0	0	1	0	0	2	0	4	0	0	0	0	3	0	0	0	1	0	0	0	0	0	0	0	0	0	0	0	0	0	5	0	4	0	0	0	0	3	1	0	0	0	0	0	0	0	0	0
Observation1974	0	0	0	0	0	0	0	0	2	0	0	0	0	15	0	0	0	2	0	0	0	0	0	5	0	0	0	0	0	0	0	13	0	17	0	0	0	0	16	3	0	0	0	1	2	0	9	11	4
Observation1988	0	3	3	7	0	0	0	0	1	0	0	0	1	9	0	7	0	1	0	0	0	0	0	0	0	0	0	0	0	0	0	2	1	18	0	0	0	4	11	11	0	0	0	1	0	0	2	4	0
Observation1989	0	0	0	1	0	0	1	0	0	0	0	0	0	1	0	0	0	0	0	0	0	0	0	0	0	0	0	0	0	0	0	0	0	2	0	0	0	0	0	0	0	0	0	0	0	0	0	3	1
Observation2005	0	1	4	7	0	0	1	0	0	0	0	0	0	17	0	3	0	0	0	0	0	0	0	0	0	1	0	0	0	0	0	7	0	19	0	0	0	3	20	4	0	0	2	2	0	0	0	14	3
Observation2006	0	4	0	3	0	0	1	0	3	0	0	0	0	11	0	8	0	0	0	0	0	0	0	0	0	0	0	0	0	0	0	6	1	22	0	0	0	8	13	3	0	0	0	1	2	0	0	2	1
Observation20140J	0	0	3	7	0	0	2	0	4	0	0	0	0	43	0	5	0	0	0	0	0	0	0	0	0	0	0	0	0	0	0	1	0	51	0	0	0	6	44	2	0	0	3	0	0	0	4	5	0
Observation20220J	0	10	0	6	0	0	1	0	1	0	0	0	0	9	0	0	0	2	0	0	0	0	0	0	0	0	0	0	0	0	0	0	0	25	0	0	0	0	18	3	0	0	0	0	0	0	0	5	2
Observation2031	0	1	0	3	0	0	0	0	0	0	0	0	0	7	0	0	0	1	0	0	0	0	0	0	0	0	0	0	0	0	2	13	0	9	0	0	0	0	6	3	0	0	0	2	0	0	0	6	0
Observation20380J	0	2	0	8	0	0	1	1	0	0	0	0	0	2	0	9	0	0	0	5	0	0	0	0	1	0	0	0	0	0	0	1	1	21	0	0	0	4	4	8	0	6	0	0	0	0	0	2	0
Observation2046	0	1	0	0	0	0	0	0	0	0	0	0	0	0	0	1	0	0	0	0	0	0	0	0	0	0	0	0	1	0	0	1	0	3	0	0	0	2	2	1	0	0	0	0	0	0	0	0	0
Observation2047	0	0	0	2	0	0	0	0	0	0	0	0	0	2	0	2	0	0	0	0	0	0	0	0	0	0	0	0	0	0	0	1	0	4	0	0	0	1	3	1	0	0	0	1	0	0	0	4	0
Observation20540J	0	0	2	6	0	0	2	0	0	0	0	0	0	26	0	17	0	2	0	0	0	0	3	26	0	0	0	0	0	0	0	2	2	47	0	0	0	15	28	10	0	0	3	1	0	0	0	2	0
Observation2061	0	0	2	3	0	0	1	0	0	0	0	0	1	20	0	4	0	0	0	0	0	0	1	0	0	0	0	0	0	0	2	3	0	20	0	0	0	3	28	3	0	0	1	2	0	2	2	10	0
Observation2083	0	0	0	0	0	0	1	0	0	0	0	0	0	11	0	0	0	3	0	0	0	0	0	0	0	0	0	0	0	0	1	11	0	14	0	0	0	0	10	4	0	0	0	1	0	0	1	8	1
Observation2084	0	0	1	0	0	0	0	0	0	0	0	0	0	10	0	1	0	0	0	0	0	0	0	0	3	1	0	0	0	0	1	4	0	20	0	2	0	1	10	2	0	0	0	1	0	2	0	5	1
Observation2085	0	0	0	0	0	0	0	0	2	0	1	1	1	5	0	9	0	1	0	0	0	0	0	0	4	1	0	0	0	0	0	5	0	10	0	0	0	2	5	5	0	0	0	0	0	3	0	7	0
Observation20940J	0	0	4	0	0	0	0	0	0	0	0	0	0	1	0	5	0	0	0	0	0	0	0	0	2	7	0	0	0	0	0	1	0	12	0	0	0	2	1	1	0	0	1	0	0	0	0	3	0
Observation21040J	0	0	0	2	0	0	1	0	2	0	0	0	0	20	2	2	0	1	0	0	0	0	0	0	0	1	0	0	0	0	0	0	0	28	0	0	0	1	20	3	0	0	0	0	0	0	0	11	0
Observation2111	0	2	10	7	3	0	12	0	0	0	0	0	0	17	0	0	0	0	0	0	0	0	0	1	0	0	0	0	0	0	0	7	0	13	0	0	0	0	18	0	0	0	0	1	4	2	0	3	0
Observation21180J	0	1	0	5	0	0	13	0	0	0	0	0	0	41	1	0	0	1	1	0	0	0	0	0	0	0	0	0	0	0	0	3	0	51	0	0	1	0	42	3	0	0	6	0	0	0	4	6	0
Observation2128	0	6	1	3	0	0	3	0	1	0	0	0	0	20	0	0	0	0	0	0	0	0	0	0	1	0	0	0	1	0	0	13	0	20	0	0	0	0	27	2	0	0	0	1	0	0	0	22	0
Observation21360J	0	4	0	5	0	0	6	0	0	0	0	0	0	12	0	10	0	19	0	0	0	0	0	0	0	0	0	0	0	0	0	1	2	45	0	0	0	8	25	29	0	0	7	0	0	2	1	1	0
[truncated: 7 more columns]

## Sheet: Number Phase A2
observations	feeding_while_hanging	feeding_while_sitting	drinking	chewing	lick_food_residue_of_the_cage	eat_something_catch_from_body	pick_food_rest	feeding_while_sitting_on_the_board	embrace	lick_gential_area	button_present	mount	copulation	sitting_rest	sitting_rest_but_face_the_wall	sitting_on_the_board	lying_rest	climbing_rest	hanging_on_the_iron_chain_rest	hanging_on_the_skylight_rest	sitting_and_sleeping	hanging_on_the_ventilator	nursing	hold_baby	mutual_grooming	been_groomed	driving	fighting	flighting	bite	been_invade	position_shift	alert_jumping	watch_company	involuntary_call	lip_smacking	galloping	walking_on_the_board	walking_aside	climibing	walking_on_the_iron_chain	hang_walk_on_the_skylight	standing	quiver	playing	licking_hair	scratching_body_by_hindleg	scratching_body_by_foreleg	yawn
observation0825	0	0	0	0	0	0	0	0	1	0	0	0	0	8	0	0	0	0	0	0	0	0	6	0	0	3	0	0	0	0	0	0	0	12	0	2	0	0	7	0	0	0	0	4	0	1	0	0	2
Observation0826	0	0	0	0	1	0	0	0	4	0	0	0	0	14	0	0	0	3	0	0	0	0	0	0	0	0	0	0	0	0	0	2	0	18	0	0	0	0	14	11	0	4	1	2	0	0	0	0	1
Observation0827	0	0	0	0	0	0	0	0	2	0	0	0	0	14	0	0	0	0	0	0	0	0	0	0	2	1	0	0	0	0	0	4	0	15	0	1	0	0	13	0	0	0	0	0	0	0	0	0	1
Observation0841	0	2	0	2	0	0	2	0	6	0	0	0	0	23	0	0	0	4	0	0	0	0	0	0	0	0	0	0	0	0	0	1	1	52	0	1	0	0	27	6	0	0	0	2	0	0	0	16	1
Observation0848	0	0	0	0	0	0	0	0	1	0	0	0	0	1	0	1	0	0	0	0	0	0	0	0	0	0	0	0	0	0	0	0	0	4	0	0	0	0	1	1	0	0	0	0	0	0	0	0	0
Observation0849	0	0	0	0	0	0	0	0	4	0	1	0	0	11	0	0	0	0	0	0	0	0	0	0	1	0	0	0	0	0	0	0	0	27	0	3	1	0	10	0	0	0	0	5	0	0	0	6	2
Observation0864	0	0	0	0	0	0	0	0	8	0	0	0	0	14	0	0	0	0	0	0	0	0	5	8	0	2	0	0	2	0	0	6	0	26	0	2	0	0	12	0	0	0	0	1	0	0	0	5	1
Observation08720J	0	0	0	0	0	0	0	0	0	0	0	0	0	0	0	15	0	1	0	0	0	0	2	0	6	8	0	0	0	0	0	2	2	27	0	0	0	10	0	2	0	0	1	1	0	0	0	7	0
Observation08730J	0	0	0	0	0	0	0	0	0	0	0	0	0	0	0	3	0	0	0	0	0	0	0	0	0	2	0	0	0	0	0	0	0	3	0	0	0	2	0	1	0	0	0	0	0	0	0	0	0
Observation0880	0	0	0	0	0	0	1	0	0	0	0	0	1	20	0	0	0	3	0	0	0	0	0	0	0	0	0	0	2	0	0	3	0	25	0	4	0	0	21	4	0	0	0	1	0	0	0	4	1
Observation08870J	0	0	0	0	0	0	0	0	0	0	0	0	0	0	0	5	0	0	0	0	0	0	27	23	2	5	0	0	0	0	0	0	0	30	0	0	0	4	0	1	0	0	1	0	0	0	0	6	0
Observation08940J	0	0	0	2	0	0	17	0	2	0	0	0	0	29	0	0	0	1	0	0	0	0	0	0	0	0	0	0	0	0	0	0	0	33	0	1	1	0	27	2	0	0	3	0	0	0	0	13	0
Observation08950J	0	0	0	0	0	0	0	0	0	0	0	0	0	19	0	6	0	1	0	0	0	0	0	3	2	0	0	0	0	0	0	0	2	28	0	0	0	6	20	6	0	0	6	1	3	0	0	4	1
Observation0909	0	0	0	5	1	0	8	0	3	0	0	0	0	10	0	20	0	0	0	0	0	0	0	0	1	5	0	0	0	0	0	0	8	27	0	0	0	21	13	12	0	1	2	3	1	0	0	1	2
Observation09180J	0	0	0	2	0	0	14	0	0	0	0	0	0	28	0	0	0	1	0	0	0	0	0	0	0	1	0	0	0	0	0	3	0	34	0	1	0	0	26	2	0	0	2	0	0	0	0	19	0
Observation0925	0	0	0	0	0	0	0	0	0	0	0	0	0	2	0	2	0	1	0	0	0	0	0	3	0	0	0	0	0	0	0	0	0	5	0	1	0	0	2	3	0	0	0	0	0	0	0	0	0
Observation0926	0	0	0	0	0	0	0	0	0	0	0	0	0	1	0	0	0	0	0	0	0	0	0	1	0	0	0	0	0	0	0	0	0	4	0	0	0	0	0	1	0	0	0	0	0	0	0	3	0
Observation0927	0	0	0	0	0	0	0	0	1	0	0	0	0	4	0	0	0	1	0	0	0	0	2	8	0	1	0	0	0	0	0	0	0	7	0	1	0	0	2	2	0	0	0	0	0	0	4	6	0
Observation09340J	1	4	0	3	0	0	1	0	0	0	0	0	0	3	0	8	0	3	0	0	0	0	3	20	0	0	0	0	0	0	0	0	2	23	0	0	0	9	4	10	0	0	1	0	0	0	0	1	1
Observation09410J	0	0	0	0	0	0	0	0	0	0	0	0	0	6	0	6	0	2	0	0	0	0	0	0	0	0	0	0	0	1	0	1	3	16	0	0	1	7	7	4	0	0	2	1	0	0	1	7	3
Observation09420J	0	0	0	0	0	0	0	0	0	0	0	0	0	3	0	0	0	0	0	0	0	0	0	0	0	0	0	0	0	0	0	1	0	12	0	0	0	0	1	0	0	0	0	1	0	0	6	14	1
Observation09580J	0	0	0	0	0	0	0	0	2	0	0	0	0	17	0	0	4	0	0	0	0	0	0	0	0	2	0	0	0	0	0	1	0	23	0	0	0	0	15	0	0	0	4	1	0	0	0	13	1
Observation09660J	0	0	0	0	0	0	0	0	1	0	0	0	0	11	0	0	0	0	0	0	0	0	0	0	0	2	0	0	0	0	0	0	0	11	0	0	0	0	13	0	0	0	7	0	0	0	0	0	0
Observation09670J	0	0	0	0	4	0	0	0	0	0	0	0	0	16	1	0	0	0	0	0	0	0	0	1	1	0	0	0	0	0	0	0	0	17	0	0	0	0	20	0	0	0	7	2	1	0	0	0	1
Observation09740J	0	0	0	0	0	0	0	0	0	0	0	0	0	1	0	3	0	0	0	0	0	0	1	4	1	0	0	0	0	0	0	0	1	10	0	0	0	4	2	3	0	0	0	1	0	0	0	6	0
Observation09750J	0	0	0	0	0	0	0	0	0	0	0	0	0	1	0	8	0	1	0	0	0	0	0	1	14	0	0	0	0	0	0	0	0	27	0	0	0	8	1	2	0	0	1	2	0	0	0	7	1
Observation0982	0	0	0	0	0	0	0	0	5	0	0	0	0	9	0	0	0	0	0	0	0	0	0	0	0	0	0	0	0	0	0	5	0	9	0	1	0	0	8	0	0	0	0	3	0	4	0	3	1
Observation0989	0	0	0	0	0	0	0	0	3	0	0	0	0	13	0	0	0	0	0	0	0	0	6	3	0	4	0	0	1	0	0	0	0	17	0	0	0	0	12	0	0	0	0	2	0	0	0	3	1
Observation0996	0	0	0	0	0	0	0	0	0	0	0	0	0	3	0	8	0	0	0	0	0	0	0	0	2	0	0	0	0	0	0	1	0	13	0	0	0	10	3	1	0	0	0	3	0	0	1	8	2
Observation10040J	0	0	0	0	1	0	0	0	0	0	0	0	0	22	0	11	1	0	0	3	0	0	9	22	2	0	0	0	0	0	0	0	0	49	0	0	0	7	24	6	0	2	5	2	0	0	1	12	0
Observation10120J	1	1	0	2	0	0	2	0	0	0	0	0	0	20	0	0	0	21	0	0	0	0	0	0	0	1	0	0	0	0	0	2	3	43	0	0	0	0	17	28	0	0	5	0	0	0	1	4	0
Observation1019	0	0	0	3	0	0	2	0	0	0	0	0	0	16	0	0	0	4	0	0	0	0	0	0	0	0	0	0	0	0	0	11	0	17	0	0	0	0	17	5	0	0	0	1	0	0	0	4	1
Observation10260J	0	5	0	3	0	0	2	0	2	0	0	0	0	17	0	0	0	0	0	0	0	0	0	0	0	0	0	0	0	0	0	0	0	26	0	0	0	0	21	0	0	0	1	0	0	0	0	5	0
Observation10270J	1	8	0	0	0	0	1	0	0	0	0	0	0	5	0	0	0	4	0	0	0	0	0	0	0	0	0	0	0	0	0	3	1	18	0	0	1	0	6	6	0	0	0	1	0	0	0	0	0
Observation1034	0	0	0	0	0	0	0	0	1	0	0	0	0	1	0	0	0	0	0	0	0	0	0	0	0	1	0	0	0	0	0	0	0	25	0	0	0	0	0	0	0	0	0	1	0	0	0	1	5
Observation10420J	0	0	0	0	0	0	0	0	5	0	0	0	0	0	0	2	0	0	0	1	0	0	0	1	1	3	0	0	0	0	0	0	0	7	0	0	0	0	0	2	0	0	0	1	0	1	0	12	1
Observation1051	0	0	0	0	0	0	0	0	0	0	0	0	1	31	0	0	0	2	0	0	0	0	0	0	1	0	0	0	1	0	0	6	0	33	0	0	1	0	32	3	0	0	0	3	1	0	0	7	2
Observation1058	0	0	0	0	0	0	0	0	1	0	2	0	1	11	0	0	0	0	0	0	0	0	0	0	2	2	0	0	3	0	0	9	0	15	0	0	0	0	6	0	0	0	2	1	0	0	1	9	1
Observation10660J	0	6	0	1	0	0	4	0	1	0	0	0	0	10	0	0	0	0	0	0	0	0	0	0	0	3	0	0	0	0	0	2	0	16	0	0	0	0	14	0	0	0	4	2	0	0	0	0	2
Observation1073	0	12	0	6	0	0	7	1	0	0	0	0	0	18	0	1	0	6	0	0	0	0	0	5	0	0	0	0	0	0	0	10	0	34	0	0	0	1	23	8	0	0	0	0	0	0	0	2	0
Observation10800J	0	0	0	2	0	0	0	0	1	0	0	0	0	20	0	0	0	2	0	0	0	0	1	13	0	0	0	0	0	0	0	1	0	24	0	0	1	0	18	3	0	0	0	2	0	0	0	0	0
Observation1087	0	0	0	0	0	0	0	0	2	0	0	0	0	2	0	0	0	0	0	0	0	0	0	0	0	0	0	0	0	0	0	0	0	15	0	0	0	0	1	0	0	0	0	1	0	0	0	5	2
Observation1088	0	0	0	0	0	0	0	0	2	0	0	0	0	2	0	0	0	0	0	0	0	0	0	0	1	0	0	0	0	0	0	0	0	8	0	0	0	0	1	0	0	0	0	0	0	0	1	4	1
Observation10950J	0	0	0	0	0	0	0	0	0	0	0	0	0	14	0	0	0	16	0	0	0	0	0	0	2	0	0	0	0	0	0	0	2	39	0	0	0	0	14	18	0	0	0	0	0	0	3	11	0
Observation11030J	0	2	0	3	0	0	1	0	1	0	0	0	0	4	0	0	0	7	0	0	0	0	0	0	0	1	0	0	0	0	0	0	0	13	0	0	0	0	6	8	0	0	0	0	0	0	0	1	0
Observation11040J	0	3	0	0	0	0	1	0	2	0	0	0	0	8	0	0	0	0	0	0	0	0	0	0	0	0	0	0	0	0	0	1	0	11	0	0	1	0	8	0	0	0	0	0	0	0	0	0	2
Observation11200J	0	10	0	1	0	0	4	0	0	0	0	0	0	13	0	13	0	3	0	0	0	0	0	0	0	0	0	0	0	0	0	0	2	43	0	0	0	12	23	9	0	0	6	0	0	0	2	4	0
Observation1127	0	0	0	0	0	0	1	0	0	0	0	0	0	17	0	0	0	0	0	0	0	0	0	0	0	0	0	0	0	0	0	1	0	20	0	1	0	0	15	0	0	0	0	0	0	0	0	7	0
Observation1128	0	0	0	0	1	0	0	0	0	0	0	0	0	4	0	0	0	0	0	0	0	0	0	0	0	0	0	0	0	0	0	1	0	4	0	0	0	0	3	0	0	0	0	1	0	1	0	6	2
Observation1129	0	0	0	0	0	0	0	0	0	0	0	0	0	23	0	0	0	0	0	0	0	0	0	0	0	0	0	0	0	0	0	7	0	19	0	0	0	0	23	0	0	0	0	2	0	0	0	2	0
Observation1130	0	0	0	0	0	0	0	0	1	0	0	0	3	14	0	0	0	0	0	0	0	0	0	0	0	0	0	0	0	0	0	3	0	14	0	0	0	0	14	2	0	0	0	1	0	0	0	1	0
Observation1144	0	0	0	0	0	0	0	0	0	0	0	2	1	2	0	4	0	0	0	0	0	0	0	0	1	2	0	0	5	0	0	0	1	11	0	0	0	3	2	0	0	0	0	0	0	1	0	7	0
Observation1152	0	0	0	1	0	8	9	0	0	0	0	0	0	13	0	0	0	2	0	0	0	0	0	0	0	0	0	0	0	0	1	14	1	16	0	1	0	0	10	3	0	0	0	0	0	0	1	3	3
Observation11600J	0	0	0	0	0	0	0	0	0	0	0	0	0	3	0	0	0	0	0	0	0	0	0	0	0	0	0	0	0	0	0	0	0	3	0	0	0	0	2	0	0	0	0	0	0	0	0	0	0
Observation11610J	0	0	0	0	0	0	0	0	0	0	0	0	0	5	0	0	0	6	0	0	0	2	0	0	0	0	0	0	0	0	0	0	0	15	0	0	0	0	6	9	0	0	2	0	0	0	1	4	0
Observation1168	0	0	0	0	0	0	0	0	0	0	0	0	0	4	0	0	0	6	0	0	0	0	0	0	0	0	0	0	0	0	0	3	0	11	0	3	0	0	4	6	0	0	0	0	0	0	2	1	0
Observation11750J	0	0	0	0	0	0	5	0	1	0	0	0	0	12	0	2	0	0	0	0	0	0	0	0	5	0	0	0	0	0	0	0	1	16	0	0	0	0	12	1	0	0	1	2	0	2	0	3	0
Observation1183	0	0	0	3	0	0	5	0	2	0	0	0	0	13	0	0	0	0	0	0	0	0	0	0	0	1	0	0	0	0	0	6	0	18	0	0	0	0	14	0	0	0	0	1	0	2	0	4	1
Observation1184	0	0	0	1	0	0	3	0	0	0	0	0	0	44	2	0	0	0	0	0	0	0	0	0	0	1	0	0	0	0	0	4	0	34	0	0	0	0	52	2	0	0	0	2	0	0	0	0	1
Observation12010J	0	0	0	0	0	0	0	0	5	0	0	0	0	4	0	0	0	0	0	0	2	0	0	0	0	0	0	0	0	0	0	0	0	16	0	0	0	0	0	0	0	0	1	1	0	0	0	1	0
Observation12020J	0	0	0	0	0	0	0	0	1	0	0	0	4	0	0	12	0	0	0	0	0	0	0	0	6	1	0	0	0	0	0	1	1	14	0	0	0	11	0	0	0	0	4	0	0	0	0	0	3
Observation12030J	0	0	0	0	0	0	0	0	1	0	0	0	0	2	0	0	0	0	0	0	0	0	0	0	0	1	0	0	0	0	0	0	0	8	0	0	0	0	1	0	0	0	0	1	0	0	0	7	0
Observation12040J	0	0	0	0	0	0	0	0	1	0	0	0	0	2	0	0	0	0	0	0	0	0	0	0	0	0	0	0	0	0	0	0	0	4	0	0	0	0	1	0	0	0	0	1	0	0	0	0	0
Observation12230J	0	0	0	0	0	0	0	0	0	0	0	0	0	28	0	0	0	0	0	0	0	0	5	11	2	8	0	0	0	0	0	0	0	37	0	0	0	0	27	0	0	0	2	2	0	0	0	7	0
Observation1230	0	0	0	0	0	0	0	0	1	0	1	0	0	10	0	2	2	0	0	0	0	0	0	0	2	7	0	0	0	0	1	3	0	15	0	0	0	2	8	2	0	0	0	0	0	0	2	3	2
Observation1231	0	0	0	0	0	0	0	0	0	0	0	0	0	1	0	0	0	0	0	0	0	0	0	0	0	0	0	0	0	0	0	0	0	2	0	0	0	0	0	0	0	0	0	0	0	0	0	2	0
Observation12390J	0	4	0	4	0	0	1	0	0	0	0	0	0	12	0	0	0	0	1	0	0	0	0	0	0	4	0	0	0	0	0	0	0	17	0	0	0	0	17	2	0	2	1	4	0	0	2	1	2
Observation12460J	2	2	0	4	0	0	0	0	0	0	0	0	0	3	0	0	0	7	2	0	0	0	0	16	0	1	0	0	0	0	0	0	0	18	0	0	0	0	6	12	0	0	0	0	1	0	0	3	0
Observation1253	0	0	0	0	0	0	0	0	2	0	0	0	0	2	0	0	0	0	0	0	0	0	0	0	0	0	0	0	0	0	0	0	0	3	0	0	0	0	1	0	0	0	0	2	0	0	0	1	1
Observation1254	0	6	0	3	0	0	0	0	2	0	0	0	0	10	0	0	0	0	0	0	0	0	0	0	0	0	0	0	1	0	0	4	0	20	0	0	0	0	13	0	0	0	0	1	0	0	0	1	2
Observation1269	0	0	0	0	0	0	2	0	0	0	0	0	1	7	0	10	1	0	0	1	0	0	5	10	4	0	0	0	0	0	0	10	0	22	0	2	0	4	10	6	0	1	1	1	0	0	0	17	0
Observation12760J	0	0	0	0	0	0	0	0	0	0	0	0	0	6	0	0	0	0	0	0	0	0	1	6	0	2	0	0	0	0	0	0	0	6	0	0	0	0	5	0	0	0	1	0	0	0	0	5	1
Observation12770J	0	0	0	0	0	0	0	0	0	0	0	0	0	13	0	0	0	0	0	0	0	0	0	0	7	2	0	0	0	0	0	1	0	19	0	0	0	0	12	0	0	0	3	0	0	0	0	6	1
Observation1291	0	3	0	4	0	0	1	0	0	0	0	0	0	10	0	1	0	3	0	0	0	0	0	10	0	0	0	0	0	0	0	6	0	17	0	1	0	0	13	7	0	0	1	1	0	0	1	9	1
Observation12980J	0	1	0	0	0	0	0	0	0	0	0	0	0	17	0	0	0	2	0	0	0	0	2	21	0	4	0	0	0	0	0	1	0	23	0	0	1	0	15	3	0	0	0	0	0	0	0	1	0
Observation1306	0	0	0	0	0	0	0	0	4	0	0	0	0	3	0	0	0	0	0	0	0	0	0	0	0	0	0	0	0	0	0	4	0	3	0	0	0	0	2	0	0	0	0	2	0	0	0	2	0
Observation13130J	0	0	0	0	0	0	0	0	2	0	0	0	0	24	0	0	0	0	0	0	0	0	2	9	0	0	0	0	0	0	0	3	0	27	0	0	0	0	21	0	0	0	3	1	4	0	3	3	0
Observation1323	0	1	0	1	0	0	1	0	2	0	0	0	0	14	0	1	0	1	0	0	0	0	0	0	0	0	0	0	3	0	0	12	0	17	0	0	0	1	16	0	0	0	0	1	0	0	1	8	0
Observation1324	0	0	0	0	0	0	0	0	0	0	0	0	0	6	0	0	0	0	0	0	0	0	0	0	0	0	0	0	0	0	1	5	0	10	0	0	0	0	7	0	0	0	0	1	0	0	0	1	0
Observation1325	0	0	0	0	0	0	0	0	0	0	0	0	0	0	0	0	0	1	0	0	0	0	0	0	0	0	0	0	0	0	0	5	0	1	0	0	0	0	0	0	0	0	0	0	0	0	0	1	1
Observation13400J	0	0	3	0	0	0	0	0	2	0	0	0	0	1	0	0	0	11	0	0	0	0	0	0	0	0	0	0	0	0	0	0	0	16	0	0	0	0	1	12	0	0	1	0	0	14	0	13	0
Observation13410J	0	0	0	0	0	0	0	0	4	0	0	0	0	10	0	7	0	3	0	0	0	0	0	0	0	0	0	0	0	0	0	1	4	20	0	0	0	3	8	6	0	0	0	1	0	0	0	0	0
Observation13420J	0	0	0	0	0	0	0	0	3	0	0	0	0	25	0	0	0	3	0	0	0	0	0	0	0	0	0	0	0	0	0	2	0	32	0	0	0	0	22	3	0	0	1	0	0	0	4	4	1
Observation1366	0	0	0	0	0	0	0	0	0	0	0	0	0	9	0	0	0	0	0	0	0	0	6	9	0	0	0	0	0	0	0	1	0	13	0	5	0	0	7	0	0	0	1	0	2	0	0	7	0
Observation1367	0	0	0	0	0	0	0	0	1	0	1	0	0	8	0	0	0	0	0	0	0	0	0	1	0	1	0	0	0	0	0	1	0	8	0	0	0	0	6	0	0	0	0	1	0	0	0	0	2
Observation1368	0	0	0	1	0	2	4	0	0	0	0	0	0	8	0	0	0	0	0	0	0	0	0	0	0	0	0	0	0	0	0	2	0	9	0	0	0	0	7	0	0	0	0	0	0	1	0	2	1
Observation1369	0	0	0	0	0	0	0	0	0	0	0	0	0	10	0	0	0	1	0	0	0	0	0	0	0	0	0	0	0	0	0	3	0	11	0	0	0	0	10	2	0	0	0	2	0	0	0	0	2
Observation1382	0	0	2	0	0	0	0	0	1	0	0	0	0	13	0	2	0	0	0	0	0	0	3	1	6	2	0	0	0	0	0	5	0	20	0	0	0	0	13	2	0	0	1	6	0	4	1	6	2
Observation1389	0	0	0	0	0	0	0	0	1	0	0	0	0	10	0	0	1	0	0	0	0	0	0	0	1	3	0	0	0	0	0	5	0	12	0	0	0	0	7	0	0	0	0	1	0	0	4	8	2
Observation1390	0	0	0	0	0	0	0	0	4	0	0	0	0	5	0	0	0	0	0	0	0	0	1	0	0	0	0	0	0	0	0	2	0	5	0	0	0	0	4	0	0	0	0	1	0	0	0	0	1
Observation13970J	0	0	0	0	0	0	0	0	1	0	0	0	0	0	0	2	0	0	0	0	0	0	0	2	0	0	0	0	0	0	0	1	0	3	0	0	0	0	0	0	0	0	0	0	0	0	0	3	0
Observation13980J	0	0	0	0	0	0	0	0	0	0	0	0	0	0	0	5	0	0	0	0	0	0	0	3	0	0	0	0	0	0	0	0	1	5	0	0	0	3	0	1	0	1	0	0	0	0	0	0	0
Observation1406	0	0	0	0	0	0	0	0	0	0	0	0	0	1	0	0	0	0	0	0	0	0	0	0	0	0	0	0	0	0	0	1	0	1	0	0	0	0	0	0	0	0	0	0	0	0	0	0	0
Observation1407	0	0	0	0	0	0	0	0	1	0	0	0	0	8	0	0	0	2	0	0	0	0	0	0	1	0	0	0	0	0	0	7	0	12	0	0	0	0	9	3	0	0	0	1	0	0	0	0	0
Observation14140J	0	0	0	0	0	0	0	0	0	0	0	0	0	1	0	2	0	0	0	0	0	0	0	0	0	0	0	0	0	0	0	0	0	10	0	0	0	0	2	2	0	0	0	0	0	0	0	9	0
Observation14150J	0	0	0	0	0	0	0	0	0	0	0	0	0	2	0	4	1	1	0	0	0	0	0	0	0	3	0	0	0	0	0	0	0	11	0	0	0	2	1	4	0	0	0	0	0	0	0	5	0
Observation1422	0	0	0	0	0	0	0	0	0	0	0	0	0	26	0	7	0	0	0	0	0	0	2	16	1	1	0	0	0	0	1	3	0	32	0	0	0	8	29	4	0	0	3	1	0	0	0	2	1
Observation14290J	0	0	0	0	0	0	0	0	2	0	0	0	0	12	0	0	0	0	0	0	0	0	0	0	3	2	0	0	0	0	0	1	0	16	0	0	0	0	8	0	0	0	3	0	1	0	0	8	0
Observation14360J	0	0	0	0	0	0	0	0	0	0	0	0	0	0	0	0	0	1	0	0	0	0	0	0	4	0	0	0	0	0	0	0	0	8	0	0	0	0	0	0	0	0	0	0	0	0	0	11	1
Observation14370J	0	0	0	0	0	0	0	0	1	0	0	0	0	4	0	1	0	0	0	0	0	0	2	8	0	0	0	0	0	0	0	0	0	7	0	0	0	1	7	1	0	0	3	0	0	0	1	0	0
Observation14380J	0	0	0	0	0	0	0	0	2	0	0	0	0	5	0	5	0	1	0	0	0	0	0	0	5	0	0	0	0	0	0	1	1	12	0	0	0	4	3	3	0	0	1	0	0	0	0	3	0
Observation1460	0	2	0	1	0	0	4	0	0	0	0	0	0	1	0	0	0	0	4	0	0	0	3	0	0	0	0	0	1	0	0	5	0	7	0	0	0	0	3	1	4	0	2	1	0	0	3	15	0
Observation14670J	0	0	0	0	0	0	0	0	0	0	0	0	0	7	0	1	0	2	0	0	0	0	0	0	5	0	0	0	0	0	0	0	1	34	0	0	0	0	8	3	0	0	0	0	0	5	0	19	1
Observation1475	0	2	0	4	0	0	1	1	0	0	0	0	1	15	0	3	0	1	0	0	0	0	4	13	4	1	0	0	0	0	0	2	0	19	0	0	0	1	19	7	0	0	0	0	0	2	0	7	0
Observation1482	0	0	0	0	0	0	0	0	0	0	0	0	0	4	0	0	0	2	0	0	0	0	0	0	0	0	0	0	0	0	0	2	0	4	0	0	0	0	3	1	0	0	0	4	0	0	0	19	2
Observation1483	0	0	0	0	0	0	0	0	0	0	0	0	0	0	0	1	0	0	0	0	0	0	0	0	0	0	0	0	0	0	0	0	0	1	0	0	0	0	0	0	0	0	0	0	0	0	0	2	0
Observation1484	0	0	0	0	0	0	0	0	4	0	1	0	4	0	0	6	0	0	0	0	0	0	0	0	6	2	0	0	0	0	0	2	2	6	0	1	0	1	0	0	0	0	0	0	0	0	0	2	1
Observation1485	0	0	0	0	0	0	0	0	4	0	0	0	0	13	0	0	0	0	0	0	0	0	0	1	0	3	0	0	2	0	0	1	0	11	0	2	0	0	10	0	0	0	2	3	0	0	0	0	1
Observation1502	0	0	0	0	0	0	0	0	0	0	0	0	0	16	0	1	0	0	0	0	0	0	0	6	0	3	0	0	0	0	0	1	0	17	0	0	0	2	16	2	0	0	0	0	0	0	0	2	1
Observation15110J	0	0	0	0	0	0	0	0	0	0	0	0	0	22	0	0	0	7	0	0	0	0	0	0	1	0	0	0	0	0	0	3	0	33	0	0	0	0	19	7	0	0	0	0	0	0	0	7	0
Observation15120J	0	0	0	0	0	0	0	0	0	0	1	0	0	10	0	1	0	0	0	1	0	0	2	1	2	0	0	0	0	0	0	0	0	20	0	0	0	1	16	3	0	2	9	1	0	0	0	4	1
Observation1525	0	0	0	0	0	0	0	0	0	0	1	0	0	5	0	0	0	0	0	0	0	0	0	0	0	3	0	0	0	0	0	0	0	5	0	0	0	0	3	0	0	0	1	1	0	0	0	0	0
Observation1526	0	0	0	0	0	0	0	0	1	0	0	0	0	5	0	0	0	0	0	0	0	0	0	0	0	0	0	0	0	0	0	0	0	5	0	0	0	0	5	0	0	0	0	3	0	0	0	14	10
Observation15330J	0	0	0	0	0	0	0	0	1	0	0	0	0	15	0	0	0	0	0	0	0	0	0	0	0	3	0	0	0	0	0	0	0	23	0	0	0	0	16	0	0	0	2	4	0	0	1	2	2
Observation1540	0	0	0	0	0	0	0	0	0	0	0	0	0	2	0	0	0	0	0	0	0	0	3	4	0	0	0	0	0	0	0	0	1	2	0	1	0	0	0	0	0	0	0	1	0	0	0	0	0
Observation1541	0	0	0	1	0	0	1	0	0	0	1	0	0	7	0	0	0	0	0	0	0	0	1	2	0	0	0	0	0	0	0	1	0	7	0	0	0	0	6	0	0	0	0	0	0	0	0	0	0
Observation15480J	0	0	0	0	0	0	0	0	0	0	0	0	1	2	0	0	0	5	1	0	0	0	0	0	0	0	0	0	0	0	0	0	0	9	0	0	1	0	3	5	0	2	1	0	0	0	0	1	0
Observation15490J	0	4	0	2	0	0	1	0	0	0	0	0	0	6	0	0	0	3	0	0	0	0	0	0	1	0	0	0	0	0	0	1	0	15	0	0	0	0	8	4	0	0	0	1	0	0	0	2	0
Observation1556	0	0	0	0	0	0	0	0	3	0	0	0	0	0	0	4	0	0	0	0	0	0	0	0	0	0	0	0	0	0	0	0	0	3	0	0	0	4	0	0	0	0	0	0	0	0	0	2	0
Observation1557	0	0	0	0	0	0	0	0	0	0	0	0	0	4	0	0	0	0	0	0	0	0	0	0	0	0	0	0	0	0	0	8	0	8	0	1	0	0	3	0	0	0	0	1	0	0	3	6	5
Observation15720J	0	0	0	0	0	0	0	0	4	0	0	0	0	18	0	0	0	2	0	0	0	0	0	0	0	1	0	0	0	0	0	1	0	21	0	0	0	0	17	3	0	0	1	0	0	0	0	7	0
Observation1579	0	0	0	0	0	0	0	0	1	0	1	0	0	9	0	0	0	0	0	0	0	0	0	0	0	3	0	0	0	0	1	2	0	11	0	2	0	0	10	1	0	0	0	0	0	0	0	1	0
Observation1580	0	0	0	0	0	0	0	0	0	0	0	0	0	5	0	0	0	2	0	0	0	0	0	0	0	0	0	0	0	0	0	3	0	7	0	0	0	0	5	3	0	0	0	0	0	0	0	0	2
Observation15870J	0	0	0	0	0	0	0	0	0	0	0	0	0	5	0	3	0	1	0	0	0	0	0	0	0	0	0	0	0	0	0	0	0	10	0	0	0	2	5	1	0	0	1	0	0	0	2	1	0
Observation15880J	0	0	0	0	0	0	0	0	0	0	0	0	1	4	0	11	0	0	0	0	0	0	0	0	12	0	0	0	0	0	0	1	0	18	0	0	1	11	6	2	0	0	7	1	0	0	1	3	0
Observation1595	0	0	0	0	0	0	0	0	2	0	0	0	0	3	0	0	0	0	0	0	0	0	0	0	0	0	0	0	0	0	0	2	0	3	0	0	0	0	1	0	0	0	0	0	0	0	0	0	0
Observation1596	0	2	0	3	0	0	2	0	5	0	0	0	0	4	0	0	0	1	0	0	0	0	0	0	0	1	0	0	0	0	0	7	0	6	0	0	0	0	4	2	0	0	0	5	0	7	0	0	10
Observation16040J	0	0	0	0	0	0	0	0	1	0	0	0	0	4	0	3	0	0	0	0	0	0	0	8	0	0	0	0	0	0	0	0	1	7	0	0	1	2	5	3	0	0	1	1	0	0	0	0	1
Observation16050J	0	0	0	0	0	0	0	0	1	0	0	0	0	26	1	0	0	0	0	0	0	0	3	6	1	3	0	0	0	0	0	1	0	29	0	0	0	0	23	0	0	0	1	1	0	0	0	0	0
Observation1612	0	0	0	0	0	0	0	0	0	0	1	0	0	12	0	1	0	0	0	0	0	0	0	5	0	0	0	0	0	0	0	1	0	13	0	0	0	0	12	1	0	0	0	0	0	0	1	3	0
Observation1613	0	0	0	0	0	0	0	0	0	0	0	0	0	13	0	1	0	0	0	0	0	0	0	4	0	0	0	0	0	0	0	1	0	13	0	0	0	0	14	1	0	0	0	1	1	0	0	5	0
Observation1614	0	0	0	0	0	0	0	0	0	0	0	0	0	4	0	1	0	0	0	0	0	0	0	4	0	0	0	0	0	0	0	0	0	5	0	0	0	0	4	1	0	0	0	0	0	0	0	0	0
Observation1625	0	6	1	8	0	0	16	0	0	0	0	0	0	22	0	1	0	2	0	0	0	0	0	0	1	0	0	0	0	0	0	18	1	24	0	0	0	0	29	3	0	1	0	0	0	0	6	8	0
Observation16320J	0	0	0	0	0	0	0	0	0	0	0	0	0	12	0	0	3	0	0	0	0	0	0	0	5	10	0	0	0	0	0	1	0	26	0	0	0	0	10	0	0	0	8	4	0	0	1	18	0
Observation1639	0	0	0	0	0	0	0	0	0	0	0	0	1	10	0	10	0	0	0	0	0	0	1	5	6	0	0	0	0	0	0	8	0	20	0	0	0	3	10	5	0	0	1	1	0	0	0	5	0
Observation1649	0	2	0	3	0	0	3	0	3	0	0	0	0	11	0	0	0	6	0	0	0	0	0	0	0	0	0	0	0	0	0	20	0	17	0	3	0	0	10	10	0	0	0	1	0	0	1	4	0
Observation16560J	0	0	0	0	0	0	0	0	0	0	0	0	0	13	0	0	0	0	0	0	0	0	0	0	4	7	0	0	0	0	0	0	0	16	0	0	0	0	10	0	0	0	2	0	0	0	0	3	1
Observation1667	0	2	0	0	0	0	2	0	0	0	0	0	0	14	0	0	0	3	0	0	0	0	0	0	0	0	0	0	0	0	0	4	0	19	0	1	0	0	17	11	0	0	0	0	0	0	2	3	1
Observation1674	0	0	0	0	0	0	0	0	4	0	0	0	0	13	0	3	0	6	2	0	0	0	0	0	0	0	0	0	0	0	0	1	0	21	0	1	0	0	22	16	0	4	0	2	0	0	2	19	0
Observation16810J	0	0	1	0	0	0	0	0	0	0	0	0	0	2	0	0	0	5	0	0	0	0	0	0	0	0	0	0	0	0	0	0	0	8	0	0	0	0	2	5	0	0	1	0	0	0	1	3	0
Observation1690	0	0	0	0	0	0	0	0	3	0	0	0	0	12	0	1	0	2	0	0	0	0	0	0	0	6	0	0	0	0	0	1	0	19	0	0	0	0	13	5	0	1	0	2	0	0	0	1	1
Observation17000J	0	0	0	0	0	0	0	0	1	0	0	0	0	2	0	3	0	0	0	11	0	0	0	0	0	0	0	0	0	0	0	0	2	17	0	0	0	0	2	6	0	7	0	2	0	0	0	4	0
Observation17100J	0	0	0	0	0	0	0	0	0	0	0	0	0	4	0	4	0	0	0	0	0	0	0	0	0	0	0	0	0	0	0	1	1	9	0	0	0	3	6	1	0	0	2	0	0	0	0	3	0
Observation17110J	0	0	0	0	0	0	0	0	0	0	0	0	1	8	0	0	0	0	0	0	0	0	0	0	7	1	0	0	0	0	0	2	0	10	0	0	0	0	5	0	0	0	2	0	0	0	0	0	0
Observation17120J	0	0	0	0	0	0	0	0	0	0	0	0	0	1	0	0	0	0	0	0	0	0	0	0	0	2	0	0	0	0	0	0	0	1	0	0	0	0	0	0	0	0	0	0	0	0	0	0	1
Observation1721	0	2	0	0	0	0	1	0	2	0	0	0	0	14	0	0	0	0	0	0	0	0	0	0	0	1	0	0	0	0	0	4	0	18	0	0	0	0	15	0	0	0	0	3	0	0	1	2	2
Observation17290J	1	4	0	2	0	0	1	2	0	0	0	0	0	5	0	2	0	6	0	1	0	0	0	0	0	0	0	0	0	0	0	0	1	28	0	0	0	1	10	12	0	0	1	0	0	0	0	10	0
Observation1738	0	0	0	0	0	0	0	0	0	0	0	0	0	12	0	0	0	0	0	0	0	0	0	3	0	1	0	0	0	0	0	1	0	11	0	0	0	0	10	1	0	0	1	3	0	0	2	14	0
Observation1746	0	0	0	0	0	0	0	0	0	0	0	0	0	4	0	0	0	0	0	0	0	0	0	0	0	0	0	0	0	0	0	6	0	6	0	0	0	0	3	0	0	0	0	1	0	0	9	12	1
Observation1747	0	0	0	0	0	0	0	0	0	0	0	0	0	8	0	0	0	0	0	0	0	0	0	0	2	0	0	0	0	0	0	7	0	7	0	0	0	0	7	0	0	0	0	2	0	0	0	3	1
Observation17570J	0	0	0	0	0	0	0	0	0	0	0	0	0	13	1	0	0	22	0	0	0	0	0	0	1	8	0	0	0	0	0	2	0	40	0	0	2	0	12	23	0	0	1	1	0	0	0	4	1
Observation1766	0	0	0	0	0	0	0	0	3	0	0	0	0	4	0	0	0	2	0	0	0	0	0	0	0	1	0	0	0	0	0	5	0	6	0	0	0	0	4	2	0	0	0	1	0	0	0	1	0
Observation1767	2	1	0	3	0	0	1	0	1	0	0	0	0	3	0	0	0	2	0	0	0	0	0	0	0	0	0	0	0	0	0	9	0	8	0	0	0	0	3	6	0	0	0	0	0	0	0	1	0
Observation1768	0	0	0	0	0	0	0	0	1	0	0	0	0	1	0	0	0	0	0	0	0	0	0	0	0	0	0	0	0	0	0	0	0	1	0	0	0	0	0	0	0	0	0	0	0	0	0	1	0
Observation1769	0	1	2	1	0	0	1	0	2	0	0	0	0	7	0	0	0	0	0	0	0	0	0	0	0	1	0	0	0	0	0	3	0	7	0	0	0	0	5	0	0	0	0	1	0	0	0	5	1
Observation17850J	0	7	0	4	0	0	6	0	0	0	0	0	0	13	0	0	0	4	2	1	0	0	0	0	0	0	0	0	0	0	0	0	0	34	0	0	0	0	19	7	0	2	2	1	0	0	0	7	0
Observation1794	0	0	0	0	1	0	4	0	0	0	0	0	0	8	0	0	0	0	0	0	0	0	0	0	0	0	0	0	0	0	0	5	0	8	0	0	0	0	8	0	0	0	0	0	0	0	0	3	1
Observation1795	0	0	0	0	0	0	0	0	0	0	0	0	0	6	0	0	0	0	0	0	0	0	0	0	0	0	0	0	0	0	0	3	0	6	0	2	0	0	6	0	0	0	0	0	0	2	0	4	1
Observation1796	0	0	0	0	1	0	0	0	0	0	0	0	0	30	2	0	0	3	0	0	0	0	0	0	0	0	0	0	0	0	0	13	0	31	0	0	0	0	28	6	0	0	0	5	0	0	0	4	2
Observation1810	0	0	0	0	0	0	0	0	2	0	0	0	0	3	0	3	2	0	0	0	0	0	0	0	1	4	0	0	2	0	0	2	0	13	0	0	0	2	1	1	0	0	1	3	0	0	0	19	0
Observation1822	0	3	1	7	0	0	4	0	5	0	0	0	0	17	0	0	0	1	0	0	0	0	0	0	1	0	0	0	0	0	0	6	0	23	0	1	0	0	20	2	0	0	0	3	0	0	2	3	0
Observation18290J	0	0	0	0	0	0	0	0	0	0	0	0	0	11	0	0	0	9	0	0	0	0	0	0	0	0	0	0	0	0	0	1	0	21	0	0	0	0	9	13	0	0	2	0	0	0	0	4	0
Observation18360J	0	1	0	2	0	0	3	0	3	0	0	0	0	7	0	0	0	0	0	0	0	0	1	9	0	0	0	0	0	0	0	0	0	9	0	0	0	0	6	0	0	0	1	1	0	0	0	0	0
Observation1843	0	0	0	0	0	0	0	0	0	0	3	0	0	5	0	0	1	0	0	0	0	0	0	0	1	1	0	0	0	0	0	0	0	2	0	0	0	0	1	0	0	0	0	0	0	0	0	3	0
Observation1844	0	0	0	0	0	0	0	0	0	0	1	0	0	13	0	0	0	1	0	0	0	0	0	0	6	2	0	0	0	0	0	0	0	22	0	0	0	0	13	2	0	0	0	0	0	0	2	8	3
Observation18520J	0	0	0	0	0	0	0	0	0	0	0	0	0	3	0	0	0	0	0	0	0	0	0	0	3	0	0	0	0	0	0	0	0	5	0	0	0	0	2	0	0	0	0	0	0	0	0	1	0
Observation18530J	0	0	0	0	0	0	0	0	0	0	0	0	0	11	0	0	0	0	0	0	0	0	0	0	0	1	0	0	0	0	0	1	0	18	0	0	0	0	9	0	0	0	0	2	0	6	0	7	1
Observation18540J	0	0	0	0	0	0	0	0	0	0	0	0	0	21	1	0	0	0	0	0	0	0	0	0	0	0	0	0	0	0	0	0	0	24	0	0	0	0	19	0	0	0	1	6	0	2	0	7	0
Observation1870	0	0	0	0	0	0	0	0	3	0	0	0	0	18	0	1	0	0	0	0	0	0	0	0	2	1	0	0	0	0	0	1	0	21	0	0	0	1	17	2	0	0	0	1	0	0	1	1	5
Observation1871	0	0	0	0	0	0	0	0	6	0	0	0	0	7	0	0	0	0	0	0	0	0	2	3	0	4	0	0	0	0	0	1	0	10	0	0	0	0	7	0	0	0	0	2	0	2	0	3	1
Observation1872	0	0	0	0	0	0	0	0	5	0	0	0	0	6	0	0	0	3	0	0	0	0	0	0	0	0	0	0	0	0	0	7	0	7	0	0	0	0	5	4	0	0	0	4	0	3	0	4	4
Observation18930J	0	2	0	1	0	0	3	0	0	0	0	0	0	7	0	0	0	7	1	0	0	0	0	1	0	1	0	0	0	0	0	0	0	24	0	0	0	0	11	7	0	2	2	0	0	0	0	9	0
Observation19000J	0	1	0	5	0	0	1	0	3	0	0	0	0	6	0	0	0	5	0	0	0	0	0	0	0	0	0	0	0	0	0	0	0	12	0	0	0	0	6	5	0	0	0	2	0	0	1	0	0
Observation19010J	0	2	0	0	0	0	1	0	4	0	0	0	0	5	0	0	0	0	0	0	0	0	0	0	0	0	0	0	0	0	0	0	0	8	0	0	0	0	5	0	0	0	0	0	0	1	0	1	0
Observation19170J	0	0	1	0	0	0	0	0	0	0	0	0	1	20	0	11	0	0	0	1	0	0	2	1	5	0	0	0	0	0	0	1	0	42	0	0	0	9	21	2	0	0	2	0	1	1	0	12	0
Observation1924	0	0	0	0	0	0	0	0	1	0	0	0	0	13	0	2	0	0	0	0	0	0	0	7	0	4	0	0	0	0	0	9	0	16	0	3	0	1	13	2	0	0	0	1	0	0	1	2	1
Observation19250J	0	0	0	0	0	0	0	0	0	0	0	0	0	10	0	3	0	0	0	2	0	0	0	0	1	1	0	0	0	0	0	0	1	15	0	0	0	0	10	6	0	4	0	0	0	0	0	0	0
Observation19440J	0	16	0	0	0	0	0	0	0	0	0	0	0	14	0	3	0	3	0	0	0	0	0	0	0	0	0	0	0	0	0	0	0	38	0	0	0	2	29	6	0	0	0	0	0	0	1	3	0
Observation1952	0	0	0	0	0	0	0	0	0	0	0	0	1	2	0	0	0	4	3	0	0	0	0	0	0	0	0	0	0	0	0	3	0	8	0	0	0	0	2	5	3	1	1	1	0	0	0	5	1
Observation19590J	0	0	3	0	0	0	0	0	8	0	0	0	0	18	0	0	0	0	0	0	0	0	0	0	0	2	0	0	0	0	0	0	0	16	0	0	0	0	17	0	0	0	0	1	0	0	2	1	0
Observation19670J	0	0	0	0	0	0	0	0	1	0	0	0	0	15	0	0	0	0	0	0	0	0	0	6	0	0	0	0	0	0	0	0	0	19	0	0	0	0	13	0	0	0	1	2	0	1	2	10	2
Observation1975	0	3	0	0	0	0	2	0	4	0	0	0	1	26	0	1	0	2	1	0	0	0	0	0	1	0	0	0	0	0	0	15	1	33	0	0	1	1	32	11	0	2	0	1	0	0	0	3	0
Observation1976	0	1	0	3	0	0	1	0	2	0	0	0	0	15	0	0	0	0	0	0	0	0	0	0	0	3	0	0	0	0	0	15	0	26	0	1	0	0	15	0	0	0	0	1	8	0	0	0	3
Observation1990	0	0	0	0	0	0	0	0	3	0	0	0	0	20	0	0	0	0	0	0	0	0	0	0	0	0	0	0	0	0	0	3	0	19	0	0	0	0	20	0	0	0	0	1	0	0	0	0	1
Observation1991	0	0	0	0	0	0	0	0	0	0	0	0	0	0	0	2	0	0	0	0	0	0	0	0	0	0	0	0	0	0	0	1	0	2	0	0	0	1	1	1	0	0	0	1	0	0	0	0	2
Observation1992	0	0	0	0	0	0	0	0	1	0	0	0	0	15	0	0	0	0	0	0	0	0	0	0	0	0	0	0	0	0	0	4	0	15	0	1	0	0	17	0	0	0	0	1	0	0	0	1	0
Observation1993	0	0	0	0	1	0	0	0	1	0	0	0	0	3	0	0	0	0	0	0	0	0	0	0	0	0	0	0	0	0	0	3	0	3	0	0	0	0	2	0	0	0	0	0	0	0	0	1	0
Observation2007	0	0	0	0	0	0	0	0	8	0	0	0	0	29	0	2	0	0	0	0	0	0	0	0	2	2	0	0	0	0	0	6	0	33	0	0	0	1	30	4	0	0	0	4	1	0	2	5	1
Observation2015	0	0	0	0	0	0	0	0	4	0	0	0	0	18	0	0	0	2	0	0	0	0	0	0	0	0	0	0	0	0	0	9	0	19	0	0	0	0	20	3	0	0	0	3	0	0	2	13	4
Observation20230J	0	0	0	0	0	0	0	0	0	0	0	0	0	27	0	0	1	0	0	0	0	0	0	0	1	5	0	0	0	0	0	0	0	39	0	0	0	0	26	0	0	0	8	1	0	2	1	21	0
Observation2032	0	0	0	0	0	0	0	0	2	0	0	0	0	0	0	4	0	0	0	10	0	0	0	0	1	0	0	0	0	0	0	2	2	14	0	1	0	0	0	4	0	10	0	1	0	0	1	4	1
Observation20390J	0	0	0	0	0	0	0	0	0	0	0	0	0	3	0	4	1	0	0	0	0	0	0	0	0	4	0	0	0	0	0	0	0	16	0	1	0	2	3	2	0	0	0	1	0	0	1	10	0
Observation2048	0	0	0	0	0	0	0	0	2	0	0	0	0	6	0	10	0	0	0	0	0	0	6	3	3	2	0	0	0	0	0	5	1	17	0	0	0	12	6	4	0	0	0	3	0	0	0	2	0
Observation20550J	0	0	0	0	0	0	0	0	0	0	0	0	0	29	0	5	0	0	0	0	0	0	0	0	0	0	0	0	0	0	0	0	0	38	0	1	0	4	32	5	0	0	4	4	0	0	0	6	0
Observation20620J	0	0	0	0	0	0	0	0	0	0	0	0	0	0	0	0	0	1	0	0	0	0	0	0	0	0	0	0	0	0	0	0	0	7	0	0	0	0	0	0	0	0	0	0	0	0	1	7	0
Observation20630J	0	0	0	0	0	0	0	0	0	0	0	0	0	2	0	0	0	4	0	0	0	0	0	0	0	0	0	0	0	0	0	0	0	7	0	0	0	0	1	4	0	0	0	0	0	3	0	1	1
Observation20640J	0	0	0	0	0	0	0	0	0	0	0	0	0	12	0	0	0	0	0	0	6	0	0	0	0	0	0	0	0	0	0	0	0	12	0	0	0	0	5	0	0	0	0	0	0	0	0	0	3
Observation20650J	0	0	0	0	0	0	0	0	0	0	0	0	0	4	0	0	0	0	0	0	0	0	0	0	0	0	0	0	0	0	0	0	0	4	0	0	0	0	7	0	0	0	4	0	0	0	0	2	2
Observation20660J	0	0	0	0	0	0	0	0	0	0	0	0	0	2	0	1	0	1	0	0	0	0	0	0	0	0	0	0	0	0	0	0	0	4	0	0	0	1	1	2	0	0	0	1	0	0	0	1	0
Observation20670J	0	0	0	0	0	0	0	0	0	0	0	0	0	0	0	5	0	1	0	0	0	0	0	0	0	0	0	0	0	0	0	0	0	8	0	0	0	4	0	2	0	0	0	0	0	0	0	2	0
Observation2086	0	0	0	0	0	0	0	0	0	0	0	0	0	0	0	2	0	0	0	0	0	0	0	0	2	1	0	0	0	0	0	1	1	4	0	1	0	1	0	0	0	0	0	0	0	0	0	0	0
Observation2087	0	0	0	0	0	0	0	0	0	0	0	0	0	0	0	7	0	1	0	0	0	0	0	0	3	0	0	0	0	0	0	3	1	10	0	0	0	6	0	0	0	0	0	1	0	0	0	4	0
Observation2098	0	0	3	0	0	0	0	0	3	0	1	0	0	9	0	2	0	0	1	0	0	0	0	0	2	3	0	0	1	0	0	4	0	15	0	0	0	0	9	2	0	0	2	0	0	0	0	8	0
Observation21050J	0	0	3	0	0	0	0	0	0	0	0	0	0	2	0	8	0	0	3	0	0	0	1	5	1	4	0	0	0	0	0	0	0	28	0	0	0	5	2	1	3	2	2	0	2	3	2	17	0
Observation2112	0	0	0	0	0	0	0	0	0	0	1	0	0	14	1	0	0	0	7	0	0	0	0	0	4	0	0	0	0	0	0	0	0	24	0	0	0	0	18	4	5	1	1	0	0	0	3	4	0
Observation21190J	1	9	0	1	0	0	5	0	0	0	0	0	1	39	0	0	0	0	1	0	0	0	0	0	2	1	0	0	0	0	0	2	0	50	0	0	0	0	46	2	0	0	3	0	0	0	0	5	0
Observation2129	2	5	0	2	0	0	1	0	0	0	0	0	0	9	0	0	0	1	0	0	0	0	0	5	4	0	0	0	0	0	0	9	0	19	0	0	0	0	15	4	0	0	0	1	0	1	0	5	0
Observation2130	0	0	0	0	0	0	0	0	0	0	0	0	0	0	0	1	0	0	0	0	0	0	0	1	0	0	0	0	0	0	0	0	0	1	0	0	0	0	0	0	0	0	0	0	0	1	0	0	0
Sum of Numbers	11	148	20	110	11	10	164	4	227	0	17	2	25	1990	9	317	18	273	29	32	8	2	120	342	193	200	0	0	24	1	5	478	54	3364	0	55	14	227	2042	550	15	52	179	206	27	73	105	922	162
Average daily count in A2 per subject	0.06875	0.925	0.125	0.6875	0.06875	0.0625	1.025	0.025	1.41875	0	0.10625	0.0125	0.15625	12.4375	0.05625	1.98125	0.1125	1.70625	0.18125	0.2	0.05	0.0125	0.75	2.1375	1.20625	1.25	0	0	0.15	0.00625	0.03125	2.9875	0.3375	21.025	0	0.34375	0.0875	1.41875	12.7625	3.4375	0.09375	0.325	1.11875	1.2875	0.16875	0.45625	0.65625	5.7625	1.0125
Notice: the data include the 40 subjects and 4 days, that means: average daily count in each single phase=sum/(40*4); Phase=A2,A3,A4,P2,P3,P4,P5;
[truncated: 7 more columns]

## Sheet: Number Phase A3
observations	feeding_while_hanging	feeding_while_sitting	drinking	chewing	lick_food_residue_of_the_cage	eat_something_catch_from_body	pick_food_rest	feeding_while_sitting_on_the_board	embrace	lick_gential_area	button_present	mount	copulation	sitting_rest	sitting_rest_but_face_the_wall	sitting_on_the_board	lying_rest	climbing_rest	hanging_on_the_iron_chain_rest	hanging_on_the_skylight_rest	sitting_and_sleeping	hanging_on_the_ventilator	nursing	hold_baby	mutual_grooming	been_groomed	driving	fighting	flighting	bite	been_invade	position_shift	alert_jumping	watch_company	involuntary_call	lip_smacking	galloping	walking_on_the_board	walking_aside	climibing	walking_on_the_iron_chain	hang_walk_on_the_skylight	standing	quiver	playing	licking_hair	scratching_body_by_hindleg	scratching_body_by_foreleg	yawn
Observation0828	0	0	0	0	0	0	0	0	4	0	0	0	0	5	0	0	0	1	0	0	0	0	4	0	0	3	0	0	0	0	0	0	0	8	0	0	0	0	4	2	0	0	0	2	0	0	0	0	1
Observation08290J	0	1	0	3	0	0	0	0	0	0	0	0	0	26	0	0	0	0	0	0	0	0	0	0	2	2	0	0	0	0	0	0	0	28	0	1	0	0	27	0	0	0	3	1	0	0	0	2	1
Observation08420J	0	1	0	1	0	0	5	0	0	0	0	0	0	18	0	0	0	9	0	0	0	0	0	0	0	0	0	0	0	0	0	3	3	45	0	2	0	0	14	11	0	0	1	1	0	0	3	20	3
Observation0850	0	0	0	0	0	0	0	0	4	0	0	0	0	0	0	5	0	0	0	0	0	0	0	0	4	1	0	0	0	0	0	2	0	10	0	2	0	5	0	0	0	0	0	1	0	0	0	2	6
Observation0851	0	0	0	0	0	0	0	0	7	0	0	0	0	5	0	0	0	0	0	0	0	0	0	0	4	1	0	0	0	0	0	1	0	16	0	3	0	0	4	0	0	0	1	2	0	0	1	8	0
Observation0865	0	1	0	4	0	0	1	0	4	0	1	0	0	14	0	0	0	0	0	0	0	0	6	21	0	0	0	0	0	0	0	5	0	28	0	0	0	0	13	0	0	0	0	1	1	0	0	11	1
Observation08740J	0	4	0	1	0	0	3	0	1	0	0	0	0	16	0	5	0	0	0	0	0	0	2	1	0	3	0	0	0	0	0	1	1	27	0	1	0	4	13	2	0	0	1	3	0	0	0	0	1
Observation0881	0	10	0	5	0	0	3	0	0	0	0	0	0	16	0	0	0	1	0	0	0	0	0	0	0	0	0	0	0	0	0	3	0	28	0	0	0	0	24	2	0	0	1	0	0	0	0	1	0
Observation0888	0	5	0	5	0	0	1	0	0	0	0	0	0	7	0	1	0	0	0	0	0	0	7	11	0	3	0	0	0	0	1	5	0	13	0	0	0	0	10	1	0	0	0	1	1	0	0	2	0
Observation08960J	0	0	0	0	0	0	0	0	2	0	0	0	0	5	0	0	1	0	0	0	0	0	0	0	4	6	0	0	0	0	0	0	0	20	0	0	0	0	1	0	0	0	4	0	0	0	0	4	0
Observation0897	0	0	0	0	0	0	0	0	2	0	0	0	0	1	0	0	0	0	0	0	0	0	3	1	0	1	0	0	0	0	0	0	0	19	0	0	0	0	0	0	0	0	0	0	0	0	0	5	3
Observation0910	0	0	0	0	0	0	0	0	3	0	0	0	0	3	0	5	0	1	0	0	0	0	0	0	4	2	0	0	1	0	0	2	0	18	0	0	0	3	5	7	0	1	1	1	0	0	1	3	2
Observation09190J	0	0	0	4	0	0	0	0	0	0	0	0	0	6	0	0	0	0	0	0	0	0	0	0	0	5	0	0	0	0	0	0	0	10	0	0	0	0	5	0	0	0	0	3	0	0	0	2	0
Observation0928	0	0	0	0	0	0	0	0	1	0	0	0	0	7	0	0	0	2	0	0	0	0	3	12	0	3	0	0	0	0	0	1	0	13	0	3	0	0	4	3	0	0	1	0	0	0	0	3	0
Observation0935	0	0	0	0	0	0	0	0	1	0	0	0	0	9	0	11	0	8	0	0	0	0	4	5	2	1	0	0	0	0	0	1	5	27	0	2	0	7	7	8	0	0	0	0	0	0	0	2	1
Observation09430J	0	0	0	0	0	0	0	0	0	0	0	0	1	0	0	8	0	3	0	0	0	0	0	0	0	0	0	0	0	0	0	0	3	12	0	0	0	9	0	4	0	0	4	0	0	0	0	8	0
Observation09440J	0	0	2	0	0	0	0	0	0	0	0	0	0	28	0	0	0	5	0	0	3	0	0	0	0	0	0	0	0	0	0	5	0	32	0	0	2	0	19	5	0	0	0	0	0	0	3	5	0
Observation09590J	0	2	0	9	0	0	1	0	2	0	0	0	0	11	0	0	0	2	0	0	0	0	0	0	0	0	0	0	0	0	0	0	1	15	0	0	0	0	16	2	0	0	3	0	0	0	0	1	0
Observation09680J	0	11	0	2	0	0	4	0	0	0	0	0	0	15	0	0	0	0	0	0	0	0	0	6	0	2	0	0	0	0	0	2	0	27	0	0	0	0	25	0	0	0	6	0	0	0	0	7	2
Observation09760J	0	2	4	0	0	0	1	0	0	0	0	0	0	11	0	12	0	6	0	0	0	0	1	4	9	1	0	0	0	0	0	1	4	43	0	0	0	18	24	18	0	0	9	2	0	0	0	9	0
Observation0983	0	2	0	1	1	0	1	0	6	0	0	0	0	7	0	0	0	1	0	0	0	0	0	0	0	3	0	0	0	0	0	4	0	9	0	0	0	0	9	1	0	0	1	2	0	0	0	1	0
Observation0990	0	1	0	2	0	0	1	0	0	0	0	0	0	22	0	0	0	0	0	0	0	0	12	11	0	1	0	0	0	0	0	0	0	26	0	2	0	0	21	1	0	0	1	3	0	0	0	0	0
Observation0997	0	0	0	0	0	0	0	0	0	0	2	0	0	8	0	7	0	0	0	0	0	0	0	0	1	4	0	0	0	0	0	2	0	19	0	0	0	6	5	1	0	0	2	1	0	0	1	19	2
Observation1005	0	8	0	0	0	0	8	0	0	0	0	0	0	21	0	10	0	0	0	0	0	0	9	13	1	0	0	0	0	0	0	10	1	39	0	0	0	4	30	9	0	1	1	1	0	0	0	5	0
Observation10130J	1	1	0	5	0	0	3	0	0	0	0	0	0	10	0	0	0	8	0	0	0	0	0	0	0	0	0	0	0	0	0	0	1	26	0	0	0	0	9	11	0	0	2	0	0	0	1	13	0
Observation1020	0	0	0	0	0	0	0	0	1	0	0	0	0	0	0	0	0	1	0	0	0	0	0	0	0	0	0	0	0	0	0	1	0	1	0	0	0	0	0	0	0	0	0	0	0	0	0	8	2
Observation10280J	2	0	0	1	0	0	2	0	0	0	0	0	0	23	0	0	0	1	0	0	0	0	0	0	3	0	0	0	0	0	0	4	0	42	0	0	0	0	19	2	0	0	0	0	0	0	1	19	0
Observation1035	0	0	1	0	0	0	0	0	6	0	8	0	0	20	0	0	0	1	0	0	0	0	0	0	0	8	0	0	0	0	1	3	0	24	0	0	0	0	16	2	0	0	3	1	0	0	3	33	0
Observation10430J	0	0	0	0	0	0	0	0	1	0	0	0	0	0	0	2	0	2	0	0	0	0	0	3	0	2	0	0	0	0	0	0	0	5	0	0	0	1	0	3	0	0	0	0	0	0	0	2	0
Observation10520J	2	3	0	0	0	0	0	0	0	0	0	0	0	42	0	0	1	11	0	0	0	0	0	0	3	2	0	0	1	0	0	0	4	65	0	1	1	0	41	16	0	0	3	1	1	0	1	14	0
Observation1059	0	0	0	0	0	0	0	0	0	0	0	0	0	7	0	0	0	0	0	0	0	0	0	0	0	1	0	0	0	0	0	1	0	12	0	0	0	0	6	0	0	0	2	0	0	0	0	1	0
Observation1060	0	0	0	0	0	0	0	0	0	0	0	0	0	8	0	2	0	1	0	0	0	0	0	0	0	0	0	0	0	0	0	0	0	10	0	0	0	2	9	2	0	0	0	4	0	0	0	1	4
Observation10670J	0	2	0	9	0	0	0	0	0	0	0	0	0	11	0	0	0	0	0	0	0	0	0	0	0	1	0	0	0	0	0	0	0	13	0	0	0	0	10	0	0	0	2	1	0	0	1	1	0
Observation1074	0	0	0	0	0	0	0	0	0	0	0	0	0	5	0	1	0	4	0	0	0	0	3	9	0	0	0	0	0	0	0	1	0	15	0	2	0	0	4	6	0	0	0	0	0	0	3	4	0
Observation10810J	0	0	0	1	0	0	5	0	2	0	0	0	0	46	0	0	0	2	0	0	0	0	0	1	3	1	0	0	0	0	0	0	0	50	0	0	1	0	48	3	0	0	3	1	0	0	0	3	0
Observation1089	0	1	0	2	0	0	1	0	3	0	0	0	0	14	0	0	0	0	0	0	0	0	0	0	0	2	0	0	0	0	0	1	0	23	0	0	0	0	15	0	0	0	0	2	0	0	0	7	0
Observation1096	0	0	0	11	0	0	6	0	0	0	0	0	0	15	0	0	0	25	0	0	0	0	0	0	0	0	0	0	0	0	0	12	0	39	0	0	0	0	13	32	0	0	0	0	0	0	1	8	2
Observation11050J	0	0	0	5	0	0	12	0	5	0	0	0	0	28	0	0	0	7	0	0	0	0	0	0	0	0	0	0	0	0	0	4	0	35	0	0	1	0	25	8	0	0	0	3	0	0	2	1	0
Observation11060J	0	1	0	3	0	0	0	0	2	0	0	0	0	18	0	0	0	0	0	0	0	0	0	0	0	2	0	0	0	0	0	2	0	33	0	0	0	0	15	0	0	0	0	1	0	0	0	19	0
Observation11210J	0	0	0	0	0	0	0	0	0	0	0	0	0	19	0	7	1	3	0	0	0	0	0	0	6	2	0	0	0	0	0	0	5	39	0	0	0	9	27	13	0	0	16	0	0	0	0	5	0
Observation1131	0	0	0	0	0	0	1	0	3	0	0	0	0	19	0	0	0	0	0	0	0	0	0	0	0	0	0	0	0	0	0	7	0	20	0	0	0	0	17	1	0	0	1	2	0	1	0	6	0
Observation11320J	0	0	0	7	0	0	1	0	0	0	0	0	2	23	0	5	0	1	0	0	0	0	0	0	0	5	0	0	0	0	0	0	0	33	0	0	0	2	27	4	0	0	5	1	0	0	0	4	1
Observation11450J	0	0	0	0	0	0	0	0	1	0	1	0	3	10	0	1	0	0	0	0	0	0	0	0	3	3	0	0	0	0	0	0	0	20	0	0	0	0	9	2	0	0	3	1	0	0	0	5	0
Observation1153	0	0	0	1	0	0	4	0	3	0	0	0	0	12	0	0	0	0	0	0	0	0	0	0	0	1	0	0	0	0	0	6	0	12	0	0	0	0	10	0	0	0	0	1	0	2	0	7	0
Observation1154	0	0	0	0	0	0	0	0	0	0	0	0	0	12	0	0	0	1	0	0	0	0	0	0	0	0	0	0	0	0	0	3	0	11	0	0	0	0	11	1	0	0	0	1	0	0	0	0	0
Observation11620J	1	0	0	0	0	0	1	0	0	0	0	0	0	7	0	0	0	14	0	0	0	5	0	0	0	0	0	0	0	0	0	2	0	27	0	0	0	0	4	24	0	0	1	0	0	0	1	5	0
Observation1169	0	0	0	0	0	0	0	0	0	0	0	0	0	2	0	0	0	6	0	0	0	0	0	0	0	0	0	0	0	0	0	1	0	8	0	4	0	0	1	6	0	0	0	1	0	0	2	2	0
Observation11760J	0	0	0	0	0	0	0	0	0	0	0	0	1	4	0	7	0	2	0	0	0	0	0	0	6	1	0	0	0	0	0	0	0	23	0	0	1	4	5	5	0	0	3	1	0	0	1	7	0
Observation11850J	0	1	0	2	0	0	3	0	0	0	0	0	0	5	0	0	0	0	0	0	0	0	0	0	0	0	0	0	0	0	0	0	0	14	0	0	0	0	5	0	0	0	0	1	0	24	0	11	0
Observation11860J	0	0	0	0	3	0	0	0	0	0	0	0	0	1	1	1	0	0	0	0	0	0	0	0	0	0	0	0	0	0	0	0	0	4	0	0	0	1	2	1	0	0	0	1	0	2	0	2	0
Observation11870J	0	0	0	2	0	0	1	0	0	0	5	0	0	32	2	0	0	1	0	0	0	0	0	0	0	1	0	0	0	0	0	5	0	35	0	0	0	0	29	4	0	0	0	1	0	3	1	3	0
Observation11880J	0	0	0	0	0	0	0	0	0	0	0	0	0	11	0	0	0	0	0	0	0	0	0	0	0	0	0	0	0	0	0	0	0	11	0	0	0	0	11	0	0	0	0	2	0	0	0	0	0
Observation12050J	0	0	0	0	0	0	0	0	6	0	0	0	0	10	0	0	0	0	0	0	0	0	0	0	0	1	0	0	0	0	0	2	0	11	0	0	0	0	7	0	0	0	1	1	0	0	0	2	0
Observation12060J	0	0	0	0	0	0	0	0	4	0	0	0	0	20	0	5	0	1	0	0	0	0	0	0	1	2	0	0	0	0	0	5	3	27	0	0	1	3	12	4	0	0	5	2	0	0	2	3	3
Observation12070J	0	0	0	0	0	0	0	0	4	0	0	0	0	11	0	0	0	0	0	0	0	0	0	0	2	1	0	0	0	0	0	0	0	18	0	0	0	0	13	0	0	0	6	2	0	1	0	8	1
Observation12240J	0	0	0	0	0	0	0	0	1	0	0	0	0	32	0	0	0	2	0	0	0	0	1	17	0	10	0	0	0	0	0	3	0	47	0	0	0	0	29	4	0	0	3	1	0	2	1	11	1
Observation1232	0	0	1	0	0	0	0	0	2	0	2	0	0	21	0	0	0	0	0	0	0	0	0	0	4	2	0	0	0	0	0	5	0	24	1	2	0	0	18	2	0	0	0	1	0	0	1	10	0
Observation1240	0	2	1	5	0	0	2	0	0	0	0	0	0	13	0	0	0	0	0	0	0	0	0	0	0	6	0	0	2	0	0	1	0	16	0	0	0	0	14	0	0	0	0	3	0	6	1	4	0
Observation12470J	0	0	0	0	0	0	0	0	0	0	0	0	4	11	0	0	0	6	0	0	0	0	1	15	1	3	0	0	0	0	0	0	0	23	0	1	0	0	15	9	0	0	4	1	0	0	0	5	0
Observation1255	0	1	0	7	0	0	3	0	2	0	0	0	0	5	0	0	0	7	0	0	0	0	0	0	0	0	0	0	0	0	0	12	0	12	0	0	0	0	3	8	0	0	0	2	0	0	1	1	0
Observation1256	0	0	0	3	0	0	3	0	2	0	0	0	0	10	0	0	0	0	0	0	0	0	0	0	0	0	0	0	0	0	0	10	0	8	0	0	0	0	10	0	0	0	0	0	0	0	0	5	4
Observation1270	0	0	0	0	0	0	0	0	1	0	0	0	0	2	0	6	4	0	0	0	0	0	4	5	2	7	0	0	0	0	0	3	0	19	0	1	0	1	2	3	0	0	0	1	0	0	2	6	3
Observation1278	0	0	0	0	0	0	0	0	0	0	0	0	0	14	0	0	0	0	0	0	0	0	3	8	0	3	0	0	2	0	0	7	0	14	0	0	0	0	12	0	0	0	1	1	0	0	0	10	0
Observation1279	0	1	0	0	0	0	1	0	5	0	0	0	0	9	0	3	0	4	0	0	0	0	0	0	3	2	0	0	0	0	0	3	0	18	0	0	0	0	11	9	0	0	0	2	0	0	2	6	3
Observation1292	0	0	0	0	0	0	0	0	0	0	1	0	0	9	0	1	0	3	0	0	0	0	7	13	1	3	1	0	1	0	0	5	0	14	0	1	0	0	7	5	0	0	0	0	0	0	1	4	0
Observation12990J	0	0	0	3	0	0	0	0	0	0	0	0	0	3	0	0	0	4	0	0	0	0	1	7	0	1	0	0	0	0	0	0	0	8	0	0	0	0	2	4	0	0	0	0	0	0	0	0	0
Observation13000J	0	0	0	0	0	0	0	0	1	0	0	0	0	2	0	0	0	1	0	0	0	0	2	5	0	2	0	0	0	0	0	0	0	5	0	0	0	0	2	1	0	0	0	0	0	0	0	0	0
Observation1307	0	0	0	1	0	0	1	0	2	0	0	0	0	2	0	0	0	1	0	0	0	0	0	0	0	0	0	0	0	0	0	12	0	3	0	0	0	0	1	1	0	0	0	0	0	0	0	1	0
Observation13140J	0	0	0	0	0	0	0	0	1	0	0	0	0	17	0	0	0	0	0	0	0	0	0	12	0	1	0	0	0	0	0	0	0	23	0	0	1	0	14	1	0	0	1	1	0	0	1	4	0
Observation13150J	0	0	0	0	0	0	0	0	1	0	0	0	0	5	0	0	0	0	0	0	0	0	1	6	0	0	0	0	0	0	0	0	0	8	0	0	0	0	5	1	0	0	0	1	0	0	0	3	2
Observation13260J	0	7	0	2	0	0	0	3	1	0	0	0	0	13	1	2	0	1	0	3	0	0	0	0	2	0	0	0	0	0	0	0	1	37	0	0	0	3	20	6	0	4	0	1	1	0	1	8	0
Observation13270J	0	0	0	0	0	0	0	0	0	0	0	0	0	0	0	0	0	2	0	0	0	0	0	0	0	0	0	0	0	0	0	0	0	2	0	0	0	0	0	1	0	0	0	0	0	0	0	0	0
Observation13280J	0	1	1	3	0	0	1	0	0	0	0	0	0	9	0	0	0	0	0	0	0	0	0	0	0	2	0	0	0	0	0	0	0	19	0	0	0	0	8	0	0	0	0	0	0	0	0	3	0
Observation13290J	0	0	0	0	0	0	0	0	0	0	0	0	0	5	0	0	0	0	0	0	0	0	0	0	0	2	0	0	0	0	0	0	0	8	0	0	0	0	4	0	0	0	0	0	0	0	0	3	1
Observation13430J	0	3	0	6	0	0	0	0	0	0	0	0	0	3	0	0	0	10	0	0	0	0	0	0	0	0	0	0	0	0	0	0	1	16	0	0	0	0	5	9	0	0	0	0	0	12	0	3	0
Observation13440J	0	2	0	3	0	0	3	1	2	0	0	0	0	18	0	3	0	0	0	0	0	0	0	0	0	3	0	0	0	0	0	1	1	27	0	0	0	2	18	4	0	0	1	1	0	0	0	1	0
Observation13450J	0	4	0	2	0	0	4	0	2	0	0	0	0	20	2	0	0	3	0	0	0	0	0	0	0	0	0	0	0	0	0	1	1	30	0	0	1	0	22	3	0	0	1	0	0	0	1	4	0
Observation1370	0	5	1	5	0	0	2	0	0	0	0	0	0	14	0	0	0	0	0	0	0	0	2	1	0	2	0	0	0	0	0	5	0	19	0	0	0	0	19	0	0	0	1	1	0	0	0	0	1
Observation13710J	0	2	0	10	0	0	2	0	0	0	0	0	0	26	0	0	0	0	0	0	0	0	0	0	0	0	0	0	0	0	0	3	0	29	0	0	0	0	23	0	0	0	1	0	0	1	0	12	1
Observation13830J	0	3	1	1	0	0	1	4	1	0	0	0	0	11	0	5	0	0	0	0	0	0	1	0	9	4	0	0	0	0	0	1	2	30	0	0	1	11	15	4	0	0	5	1	0	0	1	4	0
Observation1391	0	3	0	1	0	0	1	0	2	0	0	0	0	29	0	0	0	0	0	0	0	0	4	0	1	2	0	0	0	0	1	7	0	34	0	0	0	0	29	0	0	0	0	2	0	0	1	11	2
Observation13990J	0	2	0	5	1	0	1	0	0	0	0	0	0	22	0	0	0	9	0	4	0	0	0	7	0	0	0	0	0	0	0	0	2	37	0	0	1	0	28	14	0	4	2	1	0	0	0	0	0
Observation1408	0	0	0	0	0	0	0	0	2	0	2	0	0	8	0	0	0	2	0	0	0	0	0	0	1	1	0	0	0	0	1	8	0	13	0	1	0	0	5	3	0	0	0	1	0	0	0	5	0
Observation14160J	0	1	0	0	0	0	0	0	1	0	0	0	1	0	0	4	0	0	0	0	0	0	0	0	0	9	0	0	0	0	0	0	0	6	0	0	0	2	1	1	0	0	2	0	0	0	1	4	0
Observation1423	0	0	0	0	0	0	0	0	0	0	0	0	0	17	0	12	0	0	0	0	0	0	1	8	3	2	0	0	0	0	0	3	2	27	0	2	0	11	17	5	0	0	2	1	0	0	1	3	0
Observation1430	0	0	0	0	0	0	0	0	2	0	0	0	0	15	0	5	0	0	0	0	0	0	1	0	5	1	0	0	1	0	0	7	0	25	0	0	0	6	13	4	0	0	0	1	1	0	0	28	2
Observation14390J	0	0	0	0	0	0	0	0	0	0	0	0	0	0	0	0	0	9	0	0	0	0	0	0	0	0	0	0	0	0	0	0	1	9	0	0	0	0	1	9	0	0	0	0	0	1	0	2	0
Observation14400J	0	0	0	0	0	0	1	3	0	0	0	0	0	13	0	1	0	0	0	0	0	0	11	9	2	0	0	0	0	0	0	2	0	29	0	0	1	4	18	4	0	0	9	0	0	0	0	8	0
Observation14410J	0	2	0	1	0	0	1	0	1	0	0	0	0	19	0	3	0	0	0	0	0	0	1	0	5	1	0	0	0	0	0	3	0	24	0	0	0	0	19	4	0	0	3	0	1	0	1	5	0
Observation1461	0	1	0	3	0	0	0	0	0	0	0	0	0	8	0	0	0	3	2	0	0	0	0	0	6	0	0	0	0	0	0	3	0	12	0	0	0	0	10	4	2	1	1	0	1	0	2	14	1
Observation14680J	0	0	0	0	0	0	0	0	0	0	0	0	0	0	0	1	0	0	0	0	0	0	0	0	0	0	0	0	0	0	0	0	0	9	0	0	0	0	0	0	0	0	0	0	0	0	2	10	0
Observation14690J	0	4	3	8	0	0	3	0	0	0	0	0	0	24	0	0	0	2	0	0	0	0	0	0	1	1	0	0	0	0	0	4	0	42	0	0	0	0	22	2	0	0	2	1	0	0	0	13	1
Observation14760J	0	1	2	8	0	0	1	0	0	0	0	0	0	17	0	5	0	4	0	0	0	0	1	15	5	1	0	0	0	0	0	0	1	42	0	0	0	2	18	10	0	0	0	2	1	1	0	13	0
Observation1486	0	5	0	3	0	0	2	0	2	0	2	0	0	4	0	7	0	0	0	0	0	0	0	0	2	4	0	0	0	0	0	1	1	15	0	0	0	2	9	2	0	0	4	0	0	0	0	1	2
Observation1487	0	3	0	2	0	0	1	0	3	0	0	0	0	6	0	0	0	0	0	0	0	0	3	5	2	0	0	0	1	0	0	5	0	13	0	0	0	0	6	0	0	0	0	5	0	0	0	1	0
Observation1503	0	3	0	5	0	0	1	0	1	0	0	0	0	34	0	0	0	0	0	0	0	0	0	7	0	1	0	0	0	0	2	8	0	32	0	0	0	0	39	1	0	0	0	0	0	0	0	1	0
Observation1513	0	0	0	0	0	0	0	0	1	0	0	0	0	26	0	0	0	0	0	0	0	0	0	0	0	1	0	0	0	0	0	10	0	24	0	2	0	0	25	0	0	0	0	1	0	0	0	4	1
Observation1514	0	0	0	0	1	0	0	0	0	0	0	0	0	10	0	1	0	0	0	0	0	0	1	1	1	0	0	0	0	0	0	0	0	12	0	2	0	1	14	4	0	0	6	2	1	0	0	8	2
Observation1527	0	0	0	0	0	0	0	0	0	0	0	0	0	20	0	0	0	0	0	0	0	0	0	0	3	0	0	0	3	0	0	4	0	20	0	0	0	0	20	0	0	0	1	2	0	0	1	21	3
Observation15340J	0	4	0	8	0	0	1	0	0	0	0	0	0	8	0	0	0	0	0	0	0	0	0	0	0	0	0	0	0	0	0	0	0	12	0	0	0	0	10	0	0	0	2	1	0	0	0	0	1
Observation1542	0	0	0	2	0	0	2	0	0	0	0	0	0	11	0	0	0	1	0	0	0	0	0	3	0	0	0	0	1	0	0	2	0	13	0	1	0	0	13	1	0	0	0	3	1	0	0	2	0
Observation15500J	0	0	0	0	0	0	0	0	0	0	0	0	2	13	0	0	1	6	1	0	0	0	0	0	9	1	0	0	0	0	0	3	0	28	0	0	1	0	13	8	0	2	6	0	0	0	0	7	1
Observation15580J	0	0	0	0	0	0	0	0	3	0	0	0	0	1	0	6	0	0	0	0	0	0	0	0	0	0	0	0	0	0	0	0	0	7	0	0	1	1	0	2	0	0	2	0	0	0	0	1	1
Observation15590J	0	0	0	0	0	0	0	0	1	0	0	0	0	14	0	0	0	0	0	0	0	0	0	0	0	0	0	0	0	0	0	3	0	29	0	0	0	0	10	0	0	0	1	0	0	0	1	4	1
Observation15730J	0	0	0	0	0	0	0	0	4	0	0	0	0	13	0	0	0	2	0	0	1	0	0	0	0	0	0	0	0	0	0	1	0	16	0	0	0	0	9	3	0	0	0	0	0	0	0	3	0
Observation1581	0	1	0	2	0	0	1	0	2	0	0	0	0	16	0	3	0	0	0	0	0	0	0	0	0	0	0	0	0	0	0	0	0	19	0	1	0	2	17	1	0	0	0	2	0	0	0	2	1
Observation15890J	0	1	0	3	0	0	1	1	2	0	0	0	1	10	0	4	0	1	0	0	0	0	0	0	6	2	0	0	0	0	0	0	0	21	0	0	0	4	11	7	0	0	2	1	1	0	2	5	0
Observation1597	0	0	0	2	0	0	0	0	7	0	0	0	0	9	0	0	0	0	0	0	0	0	0	0	0	0	0	0	0	0	0	5	0	19	0	0	0	0	8	0	0	0	0	5	0	0	0	4	1
Observation16060J	0	3	1	14	0	0	13	0	0	0	0	0	0	43	2	0	1	0	0	0	0	0	1	3	4	3	0	0	0	0	0	5	0	53	0	1	0	0	44	0	0	0	11	1	0	0	3	0	0
Observation16150J	0	5	1	2	0	0	1	0	0	0	0	0	0	26	0	1	0	0	0	0	0	0	0	14	0	0	0	0	0	0	0	0	0	33	0	0	0	0	34	1	0	0	4	0	0	0	0	5	0
Observation1626	0	4	0	9	0	0	14	0	2	0	1	0	0	22	0	2	0	2	0	0	0	0	0	0	1	0	0	0	0	0	0	19	1	28	0	0	0	1	21	3	0	1	0	2	0	0	5	8	0
Observation16330J	0	0	0	0	0	0	0	0	0	0	0	0	0	9	0	0	4	0	0	0	0	0	0	0	3	5	0	0	0	0	0	0	0	13	0	0	0	0	6	0	0	0	3	0	0	0	1	11	1
Observation1640	0	0	0	0	0	0	0	0	0	0	0	0	0	6	0	12	1	0	0	0	0	0	5	10	3	0	0	0	0	0	0	6	0	31	0	0	0	2	5	3	0	0	0	0	1	0	1	12	0
Observation1650	0	0	0	1	0	0	2	0	7	0	4	0	0	21	0	0	0	1	0	0	0	0	0	0	1	2	0	0	0	0	0	16	0	23	0	2	0	0	17	1	0	0	0	3	0	0	2	7	0
Observation16570J	0	0	0	0	0	0	0	0	1	0	0	0	0	12	0	0	2	1	0	0	0	0	0	0	5	1	0	0	0	0	0	0	0	20	0	0	0	0	10	2	0	0	0	0	0	0	0	2	0
Observation16680J	0	22	1	5	0	0	7	0	0	0	0	0	0	22	0	0	0	2	0	0	0	0	0	0	0	0	0	0	0	0	0	0	1	48	0	0	0	0	42	11	0	0	4	1	0	0	0	3	0
Observation1675	0	3	0	2	0	0	3	0	0	0	0	0	0	6	0	1	0	1	1	1	0	0	0	0	0	0	0	0	0	0	0	4	0	11	0	0	0	0	4	3	0	2	2	1	0	0	0	10	0
Observation16820J	0	0	0	0	0	0	0	0	0	0	0	0	0	0	0	0	0	4	0	0	0	0	0	0	0	0	0	0	0	0	0	0	0	4	0	0	0	0	0	3	0	0	0	0	0	0	0	28	0
Observation16830J	1	2	0	3	0	0	1	0	0	0	0	0	0	1	0	0	0	4	0	0	0	0	0	0	0	0	0	0	0	0	0	0	0	8	0	0	0	0	3	4	0	0	0	0	0	0	0	0	0
Observation1691	0	0	0	0	0	0	0	0	0	0	0	0	0	3	0	1	0	0	0	0	0	0	0	0	0	0	0	0	0	0	0	0	0	4	0	0	0	1	2	1	0	0	0	0	0	0	0	0	0
Observation1692	0	0	0	0	0	0	0	0	2	0	0	0	0	4	0	0	0	0	0	0	0	0	0	0	0	1	0	0	0	0	0	0	0	5	0	0	0	0	3	0	0	0	0	0	0	0	0	0	1
Observation1693	0	0	0	0	2	0	0	0	0	0	0	0	0	4	0	0	0	0	0	0	0	0	0	0	0	1	0	0	0	0	0	1	0	7	0	0	0	0	4	0	0	0	2	2	0	0	0	5	4
Observation17010J	0	0	0	0	0	0	0	0	2	0	0	0	0	9	0	7	0	0	0	4	0	0	0	0	3	1	0	0	0	0	0	2	0	26	0	1	0	3	7	8	0	5	0	2	0	0	0	12	0
Observation17130J	0	0	1	0	0	0	0	0	0	0	0	0	1	14	0	6	1	0	0	0	0	0	0	0	2	0	0	0	0	0	0	1	2	28	0	0	0	8	17	5	0	0	6	1	0	0	1	8	1
Observation1722	0	1	0	3	0	0	0	0	1	0	0	0	0	0	0	2	0	1	1	0	0	0	0	0	0	4	0	0	0	0	0	2	0	4	0	0	0	2	0	2	0	0	0	1	0	0	0	2	0
Observation17300J	0	2	0	1	0	0	1	0	0	0	0	0	0	7	1	0	3	6	1	0	0	0	0	0	0	5	0	0	0	0	0	1	2	22	0	0	0	0	9	9	0	1	5	0	0	0	0	4	0
Observation17390J	0	3	0	4	0	0	7	0	0	0	0	0	0	24	0	0	0	0	0	0	0	0	0	6	0	0	0	0	0	0	0	1	0	30	0	0	0	0	26	0	0	0	3	1	0	0	0	1	0
Observation17400J	0	0	0	0	0	0	0	0	0	0	0	0	0	4	0	0	0	0	0	0	0	0	0	0	0	0	0	0	0	0	0	1	0	4	0	0	0	0	2	0	0	0	0	1	0	0	0	0	0
Observation1748	0	4	0	4	0	0	5	0	1	0	0	0	0	11	0	0	0	0	0	0	0	0	0	0	2	1	0	0	0	0	0	5	0	17	0	0	0	0	14	0	0	0	0	2	0	0	1	5	1
Observation17580J	0	0	0	0	0	0	0	0	0	0	0	0	0	1	0	0	0	8	0	0	0	0	0	0	0	0	0	0	0	0	0	0	0	11	0	0	0	0	1	8	0	0	0	0	0	0	0	1	0
Observation17590J	0	1	0	1	0	0	3	0	0	0	0	0	0	16	1	0	0	0	0	0	0	0	0	0	0	0	0	0	0	0	0	2	0	28	0	0	0	0	15	0	0	0	0	1	0	0	1	6	3
Observation17700J	0	1	0	15	0	0	11	0	2	0	0	0	0	18	0	0	0	18	0	0	0	0	0	0	0	0	0	0	0	0	0	0	0	37	0	0	0	0	20	23	0	0	0	1	0	0	0	5	0
Observation17710J	0	0	0	0	0	0	0	0	2	0	0	0	0	4	0	0	0	0	0	0	0	0	0	0	0	1	0	0	0	0	0	0	0	6	0	0	0	0	3	0	0	0	0	0	0	0	0	4	0
Observation17720J	0	0	0	4	0	0	3	0	4	0	0	0	0	12	0	0	0	0	0	0	0	0	0	0	0	0	0	0	0	0	0	1	0	12	0	0	0	0	10	0	0	0	0	0	0	0	0	3	0
Observation17860J	0	0	0	0	0	0	0	0	0	0	0	0	0	4	0	0	0	0	5	1	0	0	0	0	4	2	0	0	0	0	0	0	0	16	0	0	0	0	4	1	3	2	1	0	0	0	0	5	0
Observation1797	0	2	0	5	0	0	1	0	1	0	0	0	0	17	0	0	0	0	0	0	0	0	0	0	3	1	0	0	0	0	0	5	0	22	0	0	0	0	18	2	0	0	0	1	0	1	0	9	1
Observation17980J	0	0	0	0	0	0	1	0	0	0	0	0	0	41	2	0	0	25	0	0	0	0	0	0	1	0	0	0	0	0	0	1	3	72	0	0	0	0	46	41	0	0	1	0	0	0	0	6	0
Observation18110J	0	0	0	0	0	0	0	0	0	0	0	0	0	6	0	4	1	0	0	0	0	0	0	0	0	1	0	0	0	0	0	0	1	18	0	0	0	7	8	4	0	0	3	0	0	0	3	12	0
Observation1823	0	2	0	3	0	0	3	0	5	0	2	0	0	24	0	0	0	3	0	0	0	0	0	0	1	3	0	0	0	0	4	12	0	25	0	0	0	0	23	5	0	0	0	1	0	0	5	18	0
Observation1830	1	13	0	2	0	0	7	0	0	0	0	0	0	9	0	0	0	2	0	0	0	0	0	0	0	0	0	0	1	0	0	11	0	21	0	0	0	0	19	5	0	0	0	0	0	0	0	0	0
Observation18370J	0	0	0	1	0	0	0	0	4	0	0	0	0	16	0	0	0	1	0	0	0	0	6	23	0	4	0	0	0	0	0	1	0	24	0	0	0	0	13	1	0	0	3	4	0	0	5	7	0
Observation1845	0	0	0	0	0	0	0	0	0	0	0	0	0	3	0	0	0	0	0	0	0	0	0	0	0	0	0	0	0	0	0	0	0	4	0	0	0	0	2	0	0	0	0	0	0	0	0	6	0
Observation1846	0	0	0	0	0	0	0	0	0	0	0	0	0	10	0	0	0	0	0	0	0	0	0	0	0	0	0	0	0	0	0	2	0	9	0	0	0	0	10	0	0	0	0	2	0	0	0	2	3
Observation18550J	0	1	0	1	0	0	1	0	1	0	0	0	0	30	0	0	0	2	0	0	0	0	0	0	0	0	0	0	0	0	0	2	0	36	0	0	0	0	27	5	0	0	0	1	0	1	0	7	0
Observation18560J	0	2	0	1	0	0	0	0	0	0	0	0	0	44	0	0	0	26	0	0	0	0	0	0	0	0	0	0	0	0	0	0	6	72	0	0	0	0	49	41	0	0	0	0	0	3	0	3	0
Observation1873	0	0	0	0	0	0	0	0	2	0	0	0	0	8	0	1	0	0	0	0	0	0	0	0	1	0	0	0	0	0	0	0	0	13	0	0	0	1	8	3	0	0	0	2	0	0	1	7	4
Observation1874	0	0	0	0	0	0	0	0	3	0	0	0	0	11	0	0	0	0	0	0	0	0	3	6	1	2	0	0	0	0	0	3	0	11	0	4	0	0	10	0	0	0	0	5	1	0	0	9	1
Observation1875	0	0	0	0	0	0	0	0	9	0	1	0	0	12	0	0	0	0	0	0	0	0	0	0	0	2	0	0	0	0	0	3	0	15	0	0	0	0	9	0	0	0	0	3	0	1	0	4	3
Observation1894	0	5	0	2	0	0	3	0	0	0	0	0	2	8	0	0	0	5	3	1	0	0	0	0	4	0	0	0	0	0	0	6	0	23	0	0	0	0	16	12	1	3	0	0	0	1	0	6	0
Observation19020J	0	0	0	5	0	0	7	0	3	0	0	0	0	14	0	0	0	12	0	0	0	0	0	0	0	0	0	0	0	0	0	0	0	27	0	0	0	0	13	14	0	0	0	0	0	0	0	4	0
Observation19030J	1	6	0	4	0	0	1	0	6	0	0	0	0	9	1	0	0	0	0	0	0	0	0	0	0	0	0	0	0	0	0	0	0	17	0	0	0	0	12	2	0	0	0	1	0	1	0	0	0
Observation19180J	0	0	0	0	0	0	0	0	0	0	0	0	1	13	0	18	0	0	0	0	0	0	4	2	2	0	0	0	0	0	0	0	0	43	0	0	0	17	15	3	0	0	8	0	0	0	1	11	1
Observation19260J	0	3	0	4	0	0	0	0	0	0	0	0	0	12	0	0	0	0	0	0	0	0	2	15	0	0	0	0	0	0	0	0	0	17	0	0	0	0	13	0	0	0	0	0	0	0	0	0	0
Observation19270J	0	0	0	0	0	0	0	0	1	0	0	0	0	5	0	1	0	0	0	0	0	0	0	0	0	2	0	0	0	0	0	1	0	10	0	0	0	0	4	1	0	0	0	0	0	0	0	4	0
Observation19450J	0	1	0	1	0	0	0	0	1	0	0	0	0	5	0	1	0	2	0	0	0	0	0	0	2	0	0	0	0	0	0	0	0	13	0	0	0	0	6	3	0	0	2	0	0	0	0	3	1
Observation19460J	0	0	0	0	0	0	0	0	0	0	0	0	0	7	0	0	0	3	0	0	0	0	0	0	2	0	0	0	0	0	0	0	0	15	0	0	0	0	9	5	0	0	1	0	0	0	0	5	0
Observation1953	0	3	1	6	0	0	4	0	2	0	0	0	0	8	0	0	0	4	1	0	0	0	0	0	1	1	0	0	0	0	0	1	0	19	0	0	0	0	8	4	1	2	0	2	0	0	0	5	0
Observation1960	1	3	0	17	0	0	14	0	5	0	0	0	0	18	0	0	0	3	0	0	0	0	0	0	0	0	0	0	0	0	0	20	0	22	0	0	0	0	16	9	0	0	0	0	0	0	0	1	0
Observation19680J	3	3	0	1	0	0	1	0	3	0	0	0	0	20	0	0	0	1	0	0	0	0	0	0	0	0	0	0	0	0	0	0	0	27	0	0	0	0	21	5	0	0	0	5	0	1	0	1	0
Observation1977	0	8	0	1	0	0	6	0	0	0	0	0	0	16	0	0	0	0	0	0	0	0	0	0	3	1	0	0	0	0	0	16	0	22	0	0	0	0	18	1	0	0	0	2	0	0	0	11	0
Observation1978	1	1	0	3	0	0	2	0	1	0	0	0	0	5	0	0	0	7	0	0	0	0	0	0	0	0	0	0	0	0	0	25	0	14	0	0	0	0	5	7	0	0	0	0	0	0	0	0	0
Observation1994	0	0	0	0	0	0	0	0	3	0	0	0	0	5	0	7	0	0	0	0	0	0	0	0	1	0	0	0	0	0	0	6	1	12	0	1	0	6	5	1	0	0	0	2	0	0	0	1	2
Observation19950J	0	0	0	0	0	0	0	0	1	0	0	0	0	18	0	0	0	0	0	0	0	0	0	0	0	0	0	0	0	0	0	2	0	18	0	0	0	0	15	0	0	0	0	0	0	0	0	1	0
Observation19960J	0	0	0	0	0	0	0	0	3	0	0	0	0	7	0	0	0	0	0	0	0	0	0	0	0	0	0	0	0	0	0	0	0	7	0	0	0	0	6	0	0	0	0	1	0	0	0	1	1
Observation20080J	0	0	0	0	0	0	0	0	2	0	0	0	0	23	0	13	0	0	0	0	0	0	0	0	13	3	0	0	0	0	0	3	0	42	0	0	0	16	25	10	0	0	2	0	0	0	2	0	0
Observation2016	0	0	0	1	0	0	1	0	4	0	0	0	0	16	0	0	0	0	0	0	0	0	0	0	0	1	0	0	0	0	0	7	0	16	0	0	0	0	15	0	0	0	0	0	0	0	3	14	0
Observation20240J	0	0	0	0	0	0	0	0	0	0	0	0	0	22	0	0	0	0	0	0	0	0	0	0	0	0	0	0	0	0	0	0	0	22	0	0	0	0	22	0	0	0	1	0	0	0	1	3	0
Observation20250J	0	4	0	2	0	0	2	0	0	0	0	0	0	16	0	0	0	0	0	0	0	0	0	0	0	0	0	0	0	0	1	0	0	21	0	0	0	0	18	0	0	0	2	1	0	0	0	2	0
Observation2033	0	0	0	0	0	0	0	0	0	0	0	0	0	0	0	0	0	0	0	8	0	0	0	0	0	0	0	0	0	0	0	22	0	7	0	0	0	0	0	0	0	7	0	0	0	0	0	2	0
Observation20400J	0	3	0	0	0	0	2	0	0	0	0	0	0	4	0	4	2	0	0	0	0	0	0	0	0	2	0	0	0	0	0	0	0	24	0	0	0	3	8	1	0	0	4	0	0	0	0	12	0
Observation2049	0	0	0	0	0	0	0	0	0	0	0	0	0	11	0	7	0	0	0	0	0	0	0	6	3	2	0	0	1	0	0	7	0	17	0	2	0	9	13	6	0	0	0	2	0	0	0	1	0
Observation2056	0	0	0	0	0	0	0	0	0	0	0	0	0	4	0	1	0	0	0	0	0	0	0	0	4	1	0	0	0	0	0	3	0	8	0	0	0	0	4	1	0	0	0	1	0	0	0	5	1
Observation20680J	0	0	0	0	0	0	0	0	0	0	0	0	0	0	0	0	0	6	0	0	0	0	0	0	0	0	0	0	0	0	0	0	0	8	0	0	0	0	0	5	0	0	0	0	0	0	0	3	1
Observation20690J	0	4	0	1	0	0	1	0	0	0	0	0	0	11	0	0	0	3	0	0	0	0	0	0	1	0	0	0	0	0	0	0	1	19	0	0	0	0	18	4	0	0	6	1	0	0	0	2	2
Observation20700J	0	2	0	2	0	0	8	0	0	0	0	0	0	14	0	9	0	2	0	0	0	0	0	0	0	0	0	0	0	0	0	2	0	34	0	0	0	5	14	7	0	0	0	1	0	0	0	9	0
Observation2088	0	0	0	0	0	0	0	0	0	0	0	1	0	3	0	2	2	0	0	0	0	0	0	0	1	1	0	0	0	0	0	1	0	7	0	0	0	0	3	2	0	0	0	0	0	0	0	8	0
Observation2089	0	1	0	3	0	0	0	0	0	0	0	0	0	5	0	7	0	0	0	0	0	0	0	0	0	0	0	0	0	0	0	4	0	13	0	0	0	3	6	4	0	0	0	0	0	0	1	2	0
Observation2099	0	0	0	0	0	0	0	0	3	0	1	0	0	14	4	0	1	2	0	0	0	0	0	0	9	2	0	0	0	0	0	12	0	18	0	1	0	0	11	3	0	0	2	1	0	0	1	15	0
Observation21060J	0	0	4	0	0	0	0	0	1	0	0	0	0	7	0	4	0	1	3	0	0	0	4	11	1	4	0	0	0	0	0	1	1	26	0	0	0	1	9	5	2	1	3	1	0	0	0	8	0
Observation2113	0	0	3	0	0	0	0	0	0	0	0	0	0	12	0	0	1	0	2	0	0	0	0	0	2	0	0	0	0	0	0	2	0	12	0	0	0	0	12	2	3	1	0	0	2	0	2	11	2
Observation21200J	0	4	0	1	0	0	3	0	0	0	0	0	0	4	0	0	0	0	0	0	0	0	0	0	0	0	0	0	0	0	0	0	0	8	0	0	0	0	7	0	0	0	1	0	0	0	0	0	0
Observation21210J	0	0	0	0	0	0	0	0	0	0	0	0	0	3	1	2	0	2	1	1	0	0	0	0	2	3	0	0	0	0	0	0	0	14	0	0	0	1	2	5	0	1	1	0	0	0	0	5	0
Observation2131	0	0	0	0	0	0	0	0	0	0	0	0	0	12	0	1	0	0	0	0	0	0	4	8	3	3	0	0	0	0	0	10	0	13	0	2	0	0	14	1	0	0	0	0	0	3	1	6	0
Sum of numbers	14	241	29	325	8	0	248	12	224	0	33	1	19	2232	18	281	27	374	21	23	4	5	129	346	221	224	1	0	15	0	11	517	63	3792	1	51	14	216	2312	709	12	39	240	166	15	68	95	1011	106
Average daily count in A3 per subject	0.0875	1.50625	0.18125	2.03125	0.05	0	1.55	0.075	1.4	0	0.20625	0.00625	0.11875	13.95	0.1125	1.75625	0.16875	2.3375	0.13125	0.14375	0.025	0.03125	0.80625	2.1625	1.38125	1.4	0.00625	0	0.09375	0	0.06875	3.23125	0.39375	23.7	0.00625	0.31875	0.0875	1.35	14.45	4.43125	0.075	0.24375	1.5	1.0375	0.09375	0.425	0.59375	6.31875	0.6625
Notice: the data include the 40 subjects and 4 days, that means(the same process procedure with A2): average daily count in each single phase=sum/(40*4); Phase=A2,A3,A4,P2,P3,P4,P5;
[truncated: 7 more columns]

## Sheet: Number Phase A4
observations	feeding_while_hanging	feeding_while_sitting	drinking	chewing	lick_food_residue_of_the_cage	eat_something_catch_from_body	pick_food_rest	feeding_while_sitting_on_the_board	embrace	lick_gential_area	button_present	mount	copulation	sitting_rest	sitting_rest_but_face_the_wall	sitting_on_the_board	lying_rest	climbing_rest	hanging_on_the_iron_chain_rest	hanging_on_the_skylight_rest	sitting_and_sleeping	hanging_on_the_ventilator	nursing	hold_baby	mutual_grooming	been_groomed	driving	fighting	flighting	bite	been_invade	position_shift	alert_jumping	watch_company	involuntary_call	lip_smacking	galloping	walking_on_the_board	walking_aside	climibing	walking_on_the_iron_chain	hang_walk_on_the_skylight	standing	quiver	playing	licking_hair	scratching_body_by_hindleg	scratching_body_by_foreleg	yawn
Observation08300J	0	0	0	0	0	0	0	0	1	0	0	0	0	17	0	0	0	1	0	0	0	0	0	0	2	1	0	0	0	0	0	1	1	20	0	0	0	0	16	3	0	0	0	0	0	0	0	0	0
Observation08310J	0	0	0	0	0	0	0	0	4	0	0	0	0	12	0	0	0	2	0	0	0	0	0	0	4	1	0	0	0	0	0	3	0	19	0	0	0	0	7	3	0	0	0	1	0	0	0	1	0
Observation08430J	0	0	0	2	0	0	11	0	1	0	0	0	0	25	0	0	0	5	0	0	0	0	0	0	4	0	0	0	0	0	0	0	1	41	0	0	1	0	23	6	0	0	1	1	0	0	2	12	1
Observation0852	0	0	0	2	0	0	0	0	5	0	1	0	0	1	0	11	0	1	0	0	0	0	0	0	4	1	0	0	0	0	0	2	3	20	0	1	0	9	1	3	0	0	0	2	0	0	1	5	4
Observation0853	0	0	0	0	0	0	0	0	2	0	0	0	0	5	0	0	0	0	0	0	0	0	0	0	2	1	0	0	0	0	0	1	0	27	0	1	0	0	4	0	0	0	0	3	0	0	0	17	1
Observation0866	0	0	0	1	0	0	5	0	9	0	0	0	0	30	0	3	0	0	0	0	0	0	0	16	3	3	0	0	0	0	0	0	0	39	0	1	0	3	32	3	0	0	0	0	6	0	2	3	0
Observation08750J	0	0	0	0	0	0	0	0	2	0	0	0	0	23	0	3	0	1	0	0	0	0	0	0	0	3	0	0	0	0	0	1	3	32	0	0	0	0	19	4	0	0	1	1	0	0	0	5	0
Observation08820J	0	2	0	2	0	0	3	0	0	0	0	0	1	21	1	0	0	5	0	0	0	0	2	0	4	2	0	0	0	0	0	1	0	39	0	0	0	0	20	7	0	0	5	1	0	0	1	14	0
Observation0889	0	0	0	1	0	0	0	0	1	0	0	0	0	5	0	3	0	0	0	0	0	0	10	15	8	2	0	0	0	0	0	0	0	20	0	1	0	1	5	3	0	0	1	0	2	0	2	11	0
Observation0898	0	0	0	2	0	0	0	0	3	0	0	0	0	6	0	0	0	0	0	0	0	0	0	0	0	0	0	0	0	0	0	1	0	27	0	0	0	0	7	0	0	0	0	0	0	0	0	5	1
Observation0899	0	0	0	0	0	0	0	0	2	0	1	0	0	2	0	0	0	0	0	0	0	0	0	0	0	0	0	0	0	0	0	0	0	6	0	0	0	0	2	0	0	0	0	1	0	0	1	1	0
Observation0900	0	4	1	0	0	0	3	0	2	0	4	0	0	18	0	5	0	0	0	0	0	0	0	2	0	4	0	0	0	0	1	1	1	26	0	1	0	3	22	4	0	0	3	0	1	0	0	5	0
Observation0911	0	0	0	0	0	0	0	0	0	0	0	0	0	9	0	1	0	0	0	0	0	0	0	0	0	0	0	0	0	0	0	0	0	10	0	0	0	0	12	1	0	0	2	1	0	0	0	2	0
Observation0912	0	7	0	10	0	0	6	0	1	0	0	0	1	15	0	9	0	0	0	1	0	0	0	0	1	1	0	0	0	0	0	9	1	28	0	0	0	5	19	6	0	0	1	1	2	0	1	2	2
Observation09200J	0	0	0	0	0	0	0	0	1	0	0	0	0	17	0	0	0	0	0	0	0	0	0	0	0	6	0	0	0	0	0	1	0	19	0	0	0	0	15	0	0	0	1	1	0	0	1	5	1
Observation09290J	0	0	0	0	0	0	0	0	0	0	0	0	0	20	0	1	2	2	0	0	0	0	4	32	0	1	0	0	0	0	1	1	0	35	0	1	0	0	17	2	0	0	3	1	0	0	1	8	0
Observation0936	0	0	0	0	0	0	0	0	0	0	0	0	0	6	0	13	0	9	0	0	0	0	2	4	0	1	0	0	3	0	3	2	4	26	0	2	0	5	6	14	0	0	0	0	0	0	0	4	1
Observation09450J	0	0	0	0	0	0	0	0	1	0	0	0	0	10	0	9	0	1	0	0	0	0	0	0	0	1	0	0	0	0	0	2	4	23	0	0	0	7	8	3	0	0	1	0	0	0	5	6	12
Observation09460J	0	0	1	3	6	0	10	0	0	0	0	0	0	63	0	0	0	8	0	0	0	0	0	0	0	0	0	0	1	1	0	5	1	74	0	0	0	0	60	13	0	0	6	1	0	0	5	5	0
Observation09600J	0	0	0	0	0	0	0	0	1	0	0	0	0	7	0	0	0	0	0	0	0	0	0	0	10	0	0	0	0	0	0	1	0	16	0	0	0	0	3	0	0	0	2	0	0	0	1	1	0
Observation09690J	0	2	0	9	0	0	2	0	1	0	0	0	0	21	0	0	3	0	0	0	0	0	0	0	6	14	0	0	0	0	0	3	0	30	0	0	0	0	17	0	0	0	7	0	1	0	0	2	1
Observation0977	0	1	2	2	0	1	0	0	0	0	1	0	0	10	0	6	0	0	0	0	0	0	0	2	8	0	0	0	0	0	0	0	0	25	0	1	0	6	11	2	0	0	2	1	0	0	4	13	1
Observation0984	0	0	0	0	0	0	0	0	2	0	0	0	0	3	0	0	0	1	0	0	0	0	0	0	0	1	0	0	0	0	0	0	0	4	0	0	0	0	3	1	0	0	0	0	0	0	1	0	0
Observation0991	0	2	0	2	0	0	1	0	0	0	1	0	0	24	1	1	4	0	0	0	0	0	2	8	1	11	0	0	0	0	0	3	0	30	0	0	0	0	22	1	0	0	1	1	0	0	2	2	1
Observation09980J	0	0	0	2	0	0	2	0	0	0	1	0	0	7	0	10	1	0	0	0	0	0	0	0	2	4	0	0	0	0	0	1	0	28	0	0	0	8	9	1	0	0	5	0	0	0	3	22	2
Observation1006	0	1	0	0	0	0	2	0	0	0	0	0	0	13	0	8	1	0	0	0	0	0	8	14	1	1	0	0	1	0	0	4	0	30	0	2	0	5	19	8	0	0	1	1	0	0	1	7	1
Observation10140J	0	0	0	0	0	0	14	0	0	0	0	0	0	24	2	0	1	7	0	0	0	1	0	0	2	5	0	0	0	0	0	1	0	39	0	0	0	0	27	10	0	0	4	0	0	0	1	8	0
Observation1021	0	0	0	0	0	0	0	0	8	0	0	0	0	9	0	0	0	4	0	0	0	0	0	0	0	0	0	0	0	0	0	10	0	13	0	2	0	0	8	5	0	0	0	2	0	0	1	15	1
Observation10290J	0	0	0	0	0	0	1	0	2	0	0	0	0	23	0	0	2	0	0	0	0	0	0	0	0	5	0	0	0	0	1	2	0	37	0	0	1	0	17	0	0	0	2	1	0	0	5	19	1
Observation1036	0	1	1	5	0	0	2	0	3	0	0	0	0	11	0	0	0	8	0	0	0	0	0	0	0	0	0	0	0	0	1	2	0	20	0	0	0	0	15	10	0	0	1	1	0	0	1	10	1
Observation1044	0	0	0	0	0	0	0	0	2	0	0	0	0	0	0	7	0	7	0	6	0	0	0	0	0	1	0	0	0	0	0	4	0	18	0	1	0	2	0	8	0	8	0	0	0	0	0	6	0
Observation10530J	0	0	0	4	0	0	0	0	1	0	0	0	0	30	0	0	0	8	0	0	0	0	0	0	2	4	0	0	0	0	0	1	0	47	0	0	1	0	27	12	0	0	4	1	1	0	0	15	0
Observation1061	0	1	0	2	1	0	2	0	2	0	0	0	0	20	0	0	0	0	0	0	0	0	0	0	0	1	1	0	1	0	1	3	0	30	0	0	0	0	17	0	0	0	1	2	0	0	1	3	3
Observation10680J	0	0	0	0	0	0	0	0	1	0	0	0	0	4	0	0	0	0	0	0	0	0	0	0	4	3	0	0	0	0	0	0	0	10	0	0	0	0	3	0	0	0	1	0	0	0	0	3	0
Observation1075	0	0	0	0	0	0	0	0	1	0	2	0	0	16	0	2	1	4	0	0	0	0	3	4	1	4	0	0	0	0	0	3	0	24	0	1	0	0	12	11	0	0	0	0	0	0	1	6	0
Observation10820J	0	0	0	0	0	0	0	0	0	0	0	0	0	4	0	0	0	0	0	0	0	0	4	8	0	3	0	0	0	0	0	1	0	11	0	0	0	0	2	0	0	0	0	0	0	0	1	9	0
Observation10900J	0	0	0	0	0	0	0	0	1	0	0	0	0	1	0	0	0	0	0	0	0	0	0	0	0	0	0	0	0	0	0	0	0	18	0	0	0	0	0	0	0	0	0	1	0	0	2	4	0
Observation1097	0	0	1	0	4	0	3	0	0	0	0	0	0	28	0	0	0	21	0	0	0	0	0	0	2	2	0	0	0	0	0	6	0	49	0	0	0	0	27	26	0	0	1	1	0	0	4	17	0
Observation11070J	0	0	0	0	0	0	0	0	2	0	0	0	0	5	0	0	0	0	0	0	0	0	0	0	1	13	0	0	0	0	0	1	0	8	0	1	0	0	1	0	0	0	2	0	0	0	0	6	0
Observation11080J	0	0	0	0	0	0	0	0	4	0	0	0	0	18	0	0	0	0	0	0	0	0	0	0	1	8	0	0	0	0	0	13	0	24	0	0	0	0	4	0	0	0	0	0	0	0	1	15	0
Observation11220J	0	0	0	0	0	0	0	0	0	0	0	0	0	5	0	13	0	1	0	0	0	0	0	0	2	1	0	0	0	0	0	0	0	25	0	0	0	13	6	6	0	0	6	0	0	0	4	6	0
Observation11330J	0	0	0	0	0	0	2	0	4	0	0	0	0	22	0	0	0	2	0	1	0	0	0	0	1	0	0	0	0	0	0	1	0	29	0	0	2	0	21	4	0	2	0	1	0	0	0	5	1
Observation11340J	0	0	0	2	0	0	0	0	0	0	0	0	0	45	2	0	0	5	0	0	0	0	0	0	0	2	0	0	0	0	0	1	2	57	0	0	0	0	45	9	0	0	1	2	0	0	0	9	0
Observation11460J	0	8	0	2	0	0	6	0	0	0	0	0	2	11	0	0	0	0	0	0	0	0	0	0	0	0	0	0	0	0	0	0	0	17	0	0	0	0	15	0	0	0	4	0	0	0	0	0	0
Observation11470J	0	0	0	0	0	0	0	0	0	0	0	0	1	6	0	0	0	0	0	0	0	0	0	0	1	5	0	0	0	0	0	1	0	13	0	0	0	0	4	0	0	0	2	0	0	0	1	1	0
Observation1155	0	0	0	1	0	0	1	0	1	0	0	0	0	13	0	0	0	10	0	0	0	0	0	0	0	0	0	0	0	0	0	3	0	25	0	2	0	0	7	14	0	0	0	0	1	0	1	2	1
Observation11630J	5	3	0	6	0	0	4	0	0	0	0	0	0	9	0	0	0	20	0	0	0	3	0	0	0	0	0	0	0	0	0	0	1	40	0	0	0	0	11	35	0	0	2	0	0	0	2	3	0
Observation1170	0	0	0	0	0	0	0	0	0	0	0	0	0	0	0	0	0	1	0	0	0	0	0	0	0	0	0	0	0	0	0	0	0	1	0	0	0	0	0	0	0	0	0	0	0	0	0	2	0
Observation11770J	0	0	0	0	0	0	0	0	0	0	0	0	0	2	0	3	0	0	0	0	0	0	0	0	0	0	0	0	0	0	0	1	1	9	0	0	0	1	2	1	0	0	0	0	0	8	2	8	1
Observation11780J	0	7	0	9	0	0	5	0	0	0	0	0	0	23	0	5	0	3	0	0	0	0	0	0	0	0	0	0	0	0	0	2	1	38	0	0	0	1	32	6	0	0	3	1	0	0	1	0	0
Observation11890J	0	0	0	0	0	0	0	0	3	0	0	0	1	14	0	0	0	1	0	0	0	0	0	0	0	0	0	0	0	0	0	6	0	28	0	0	2	0	6	1	0	0	2	1	0	12	1	10	2
Observation11900J	0	1	0	7	0	0	1	0	0	0	0	0	0	65	4	1	0	2	0	0	0	0	0	0	0	1	0	0	0	0	0	3	1	73	0	0	2	1	69	8	0	0	2	2	0	0	0	0	0
Observation12080J	0	1	0	3	0	0	0	0	8	0	0	0	0	15	0	0	0	0	0	0	2	0	0	0	0	0	0	0	0	0	0	3	0	16	0	1	1	0	9	0	0	0	2	2	0	0	0	1	3
Observation12090J	0	1	0	2	0	0	1	0	0	0	0	0	0	1	0	5	0	1	0	0	0	0	0	0	2	1	0	0	0	0	0	1	0	11	0	0	0	1	3	3	0	0	2	0	0	0	0	3	3
Observation12100J	0	0	0	0	0	0	1	0	3	0	0	0	0	20	0	0	0	0	0	0	0	0	0	0	1	1	0	0	0	0	0	4	0	28	0	1	0	0	16	0	0	0	1	1	0	0	2	14	3
Observation12250J	0	2	0	10	0	0	1	0	0	0	0	0	1	44	0	0	0	0	0	0	0	0	0	17	0	1	0	0	0	0	0	3	0	49	0	0	0	0	40	0	0	0	5	0	0	2	1	7	1
Observation12330J	0	0	0	0	0	0	0	0	2	0	0	0	0	5	0	8	0	0	0	0	0	0	0	0	0	1	0	0	0	0	0	2	0	16	0	1	0	6	4	1	0	0	1	0	0	0	0	10	0
Observation1241	0	0	0	0	0	0	0	0	2	0	0	0	0	15	0	0	0	0	0	0	0	0	0	0	0	6	0	0	1	0	0	4	0	16	0	0	0	0	13	0	0	0	0	3	0	12	2	5	1
Observation12480J	0	0	0	0	0	0	0	0	0	0	0	0	1	8	0	0	1	7	1	0	0	0	0	9	0	8	0	0	0	0	0	1	1	17	0	0	0	0	5	8	0	2	4	0	0	0	0	1	0
Observation1257	0	0	1	1	0	0	0	0	5	0	0	0	0	10	0	0	0	2	0	0	0	0	0	0	0	6	0	0	0	0	0	17	0	12	0	0	0	0	11	3	0	0	0	1	0	0	1	4	1
Observation12580J	0	0	0	0	0	0	0	0	5	0	0	0	0	8	0	0	0	0	0	0	0	0	0	0	0	1	0	0	0	0	0	4	0	19	0	0	0	0	3	0	0	0	0	0	0	0	0	8	0
Observation1271	0	11	0	5	0	0	3	4	0	0	0	0	0	5	0	11	1	0	0	0	0	0	1	10	2	1	0	0	0	0	0	16	0	35	0	0	0	5	19	13	0	0	2	1	0	0	5	14	0
Observation1280	0	1	0	5	0	0	1	0	0	0	2	0	0	21	0	0	1	0	0	0	0	0	0	1	0	5	2	0	0	0	0	3	0	22	0	1	0	0	18	0	0	0	0	1	0	0	1	1	1
Observation1281	0	3	0	0	0	0	0	0	0	0	0	0	0	1	0	0	0	0	0	0	0	0	0	0	0	0	0	0	0	0	0	1	0	4	0	0	0	0	2	1	0	1	0	0	0	0	0	0	0
Observation1282	0	0	0	0	0	0	0	0	4	0	1	0	0	16	0	0	0	2	0	0	0	0	0	0	3	5	0	0	0	0	0	3	0	18	0	2	0	0	15	3	0	0	0	2	0	0	0	1	0
Observation1293	0	0	0	0	0	0	0	0	0	0	0	0	0	16	0	0	0	5	0	0	0	0	4	5	0	0	0	0	2	0	0	4	0	21	0	4	0	0	13	7	0	0	0	1	0	0	0	9	1
Observation13010J	0	0	0	0	0	0	0	0	1	0	0	0	0	7	0	0	0	3	0	0	0	0	0	13	6	1	0	0	0	0	0	0	0	15	0	0	0	0	7	4	0	0	0	1	0	0	0	1	0
Observation1308	0	0	0	0	0	0	0	0	3	0	0	0	0	5	0	0	0	2	0	0	0	0	0	0	0	0	0	0	0	0	0	22	0	7	0	0	0	0	4	1	0	0	0	1	0	0	0	6	0
Observation13160J	0	0	0	0	0	0	0	0	0	0	0	0	0	9	0	0	0	0	0	0	0	0	0	6	0	0	0	0	0	0	0	0	0	9	0	0	0	0	8	0	0	0	0	0	0	0	0	0	0
Observation13170J	0	0	1	0	0	0	0	0	0	0	0	0	0	32	0	0	0	1	0	0	0	0	0	3	0	0	0	0	0	0	0	1	0	36	0	0	0	0	33	2	0	0	1	2	1	0	5	3	0
Observation13300J	0	0	0	0	0	0	0	0	3	0	0	0	0	7	0	5	0	3	0	0	0	0	0	0	0	3	0	0	0	0	0	3	1	18	0	0	0	3	6	8	0	0	1	0	0	0	2	4	0
Observation13310J	0	0	0	0	0	0	0	0	3	0	0	0	0	5	0	0	0	0	0	0	0	0	0	0	0	1	0	0	0	0	0	0	0	34	0	0	0	0	4	0	0	0	1	0	0	0	0	12	0
Observation1346	0	0	0	0	0	0	0	0	8	0	1	0	0	7	0	0	0	2	0	0	0	0	0	0	0	0	0	0	0	0	0	3	0	9	0	0	0	0	6	3	0	0	0	1	0	27	2	30	1
Observation1347	0	0	0	0	0	0	0	0	3	0	0	0	1	2	0	6	0	0	0	0	0	0	0	0	2	3	0	0	0	0	0	2	0	9	0	0	0	5	2	1	0	0	0	0	0	0	0	0	0
Observation1348	0	0	0	0	0	0	0	0	7	0	0	0	0	18	0	0	0	0	0	0	0	0	0	0	0	0	0	0	1	0	0	23	0	19	0	0	0	0	17	0	0	0	0	1	1	0	4	9	0
Observation13720J	0	1	0	4	0	0	1	0	1	0	0	0	0	19	0	3	0	1	0	0	0	0	2	8	0	7	0	0	0	0	0	0	0	26	0	0	0	2	17	3	0	0	8	1	0	0	0	1	0
Observation13730J	0	0	0	0	0	0	0	0	0	0	0	0	0	15	0	0	0	0	0	0	0	0	0	0	9	0	0	0	0	0	0	0	0	21	0	0	0	0	14	0	0	0	2	0	0	0	0	2	0
Observation13840J	0	0	4	0	0	0	0	0	0	0	0	0	0	20	0	7	0	1	0	0	0	0	1	4	4	5	0	0	0	0	0	1	2	33	0	0	0	5	23	7	0	0	5	1	0	10	3	8	0
Observation1392	0	0	0	0	0	0	0	0	1	0	1	0	0	30	0	0	0	0	0	0	0	0	0	2	12	0	0	0	0	0	2	12	0	26	0	0	0	0	30	0	0	0	0	2	1	0	4	11	0
Observation14000J	0	0	0	0	0	0	0	0	0	0	0	0	0	5	0	0	0	0	0	0	0	0	4	4	0	3	0	0	0	0	0	0	0	13	0	0	0	0	4	0	0	0	1	0	0	0	0	6	1
Observation1409	0	1	0	1	0	0	1	0	1	0	1	0	0	9	0	0	1	3	0	0	0	0	0	0	3	3	0	0	0	0	2	7	0	14	0	1	0	0	9	5	0	0	2	2	0	0	0	8	0
Observation14170J	0	3	0	0	0	0	2	1	1	0	0	0	0	5	0	1	0	0	0	0	0	0	0	0	0	2	0	0	0	0	0	0	0	21	0	0	0	2	6	2	0	0	0	1	0	0	1	11	0
Observation14240J	0	3	0	11	0	0	2	0	0	0	0	0	0	33	0	0	2	0	0	0	0	0	1	5	2	5	0	0	0	0	0	0	0	40	0	0	0	0	33	0	0	0	2	1	0	0	0	12	0
Observation1431	0	1	0	0	0	0	1	0	1	0	0	0	0	13	0	0	0	0	0	0	0	0	2	0	3	0	0	0	1	0	0	2	0	18	0	0	0	1	13	2	0	0	0	1	0	0	0	25	1
Observation1442	0	0	0	3	0	0	1	0	4	0	0	0	0	16	0	0	0	1	0	0	0	0	0	0	0	1	0	0	0	0	0	17	0	16	0	0	0	0	16	1	0	0	0	0	0	0	0	5	1
Observation1443	0	1	0	1	0	0	6	0	0	0	0	0	0	15	0	2	0	0	0	0	0	0	2	1	1	0	0	0	0	0	0	1	0	18	0	0	0	1	17	2	0	0	3	0	0	0	2	3	0
Observation1444	0	0	0	0	0	0	0	0	1	0	0	0	0	9	0	4	1	2	0	0	0	0	1	0	2	5	0	0	0	0	0	4	0	17	0	0	0	0	9	8	0	0	0	1	0	0	0	6	1
Observation1462	0	0	0	0	0	0	0	0	0	0	0	0	0	3	0	0	0	2	3	0	0	0	0	0	1	0	0	0	0	0	0	6	0	9	0	0	0	0	5	5	3	2	0	0	0	0	3	11	3
Observation1470	0	0	0	0	0	0	0	0	0	0	3	0	0	8	0	0	0	1	0	0	0	0	0	0	6	10	0	0	0	0	1	3	1	10	0	0	0	0	6	1	0	0	1	0	0	0	0	2	0
Observation14770J	0	0	0	0	0	0	0	0	0	0	0	0	0	0	0	11	0	0	0	0	0	0	11	9	6	0	0	0	0	0	0	1	0	17	0	0	0	7	1	0	0	0	5	1	0	1	0	4	0
Observation1488	0	0	0	0	0	0	0	0	1	0	0	0	0	8	0	3	0	0	0	0	0	0	0	0	0	0	0	0	0	0	0	2	1	12	0	0	0	2	9	3	0	0	0	3	0	0	4	6	2
Observation14890J	0	0	0	0	0	0	1	0	1	0	0	0	0	8	0	0	0	0	0	0	0	0	2	8	2	2	0	0	0	0	0	1	0	13	0	0	0	0	6	0	0	0	0	0	0	0	0	4	0
Observation1504	0	0	0	7	0	0	0	0	0	0	5	0	1	32	0	0	0	2	0	0	0	0	1	5	4	5	0	0	0	0	1	7	0	32	0	2	0	0	32	2	0	0	0	0	0	0	1	4	0
Observation1515	0	0	0	0	0	0	0	0	1	0	4	0	0	21	0	0	0	0	0	0	0	0	0	0	2	9	0	0	0	0	0	9	0	16	0	0	0	0	20	0	0	0	1	2	0	0	0	4	1
Observation1516	0	0	0	0	0	0	0	0	0	0	0	0	0	7	0	0	0	0	0	0	0	0	0	1	2	1	0	0	1	0	0	0	0	7	0	1	0	0	6	0	0	0	3	1	2	0	0	6	3
Observation1528	0	0	0	0	0	0	0	0	0	0	2	0	1	5	0	9	0	1	0	0	0	0	0	0	0	5	0	0	0	0	0	5	0	18	0	0	0	6	8	5	0	0	1	1	0	0	3	10	2
Observation15350J	0	0	0	0	0	0	0	0	2	0	0	0	0	5	0	0	0	0	0	0	0	0	0	0	0	4	0	0	0	0	0	1	0	9	0	0	0	0	3	0	0	0	0	1	0	0	0	5	1
Observation1543	0	3	0	1	0	0	1	0	0	0	0	0	0	2	0	0	0	0	0	0	0	0	2	4	0	0	0	0	0	0	0	0	0	5	0	2	0	0	2	0	0	0	0	0	0	0	0	2	1
Observation15510J	0	0	0	0	0	0	0	0	1	0	0	0	1	5	0	0	0	6	1	0	0	0	0	0	8	1	0	0	0	0	0	0	0	22	0	1	1	0	5	5	0	2	1	1	0	0	1	7	0
Observation15600J	0	0	0	0	0	0	0	0	1	0	0	0	0	0	0	2	0	0	0	0	0	0	0	0	0	0	0	0	0	0	0	1	0	2	0	0	0	0	0	0	0	0	0	0	0	0	0	5	7
Observation15610J	0	0	0	0	0	0	0	0	2	0	0	0	0	19	0	0	0	1	0	0	0	0	0	0	0	0	0	0	0	0	0	0	0	32	0	0	0	0	19	1	0	0	0	0	0	0	0	3	0
Observation15740J	0	0	4	0	0	0	0	0	1	0	0	0	0	20	0	0	0	0	0	0	0	0	0	0	0	1	0	0	0	0	0	0	0	34	0	1	0	0	17	0	0	0	5	2	0	0	2	10	0
Observation1582	0	0	0	0	0	0	0	0	1	0	3	0	0	4	0	3	0	0	0	0	0	0	1	0	1	3	0	0	0	0	0	4	0	7	0	0	0	1	3	1	0	0	0	0	0	0	0	1	0
Observation15900J	0	0	0	0	0	0	0	0	2	0	0	0	0	13	0	2	0	4	0	0	0	0	0	0	8	2	0	0	0	0	0	1	0	37	0	0	0	2	15	9	0	0	3	0	1	0	1	10	1
Observation1598	0	0	0	0	0	0	0	0	3	0	0	0	0	3	0	0	0	0	0	0	0	0	0	0	0	0	0	0	0	0	0	0	0	22	0	0	0	0	2	0	0	0	0	2	0	0	0	2	6
Observation1607	0	0	0	0	0	0	0	0	2	0	0	0	0	9	0	0	1	0	0	0	0	0	2	4	0	3	0	0	0	0	0	2	0	17	0	0	0	0	9	0	0	0	0	0	0	0	0	1	1
Observation16160J	0	0	0	0	0	0	0	0	3	0	0	0	0	6	0	5	0	0	0	0	0	0	0	9	0	5	0	0	0	0	0	1	1	11	0	0	0	4	7	1	0	0	1	1	1	0	0	0	0
Observation1627	0	0	0	0	0	0	0	0	1	0	0	0	0	0	0	6	0	0	0	0	0	0	0	0	2	0	0	0	0	0	0	4	0	8	0	0	0	3	0	2	0	1	0	1	0	0	3	9	1
Observation16340J	0	1	0	1	0	0	1	0	0	0	0	0	0	15	0	2	2	0	0	0	0	0	1	0	4	2	0	0	0	0	0	2	1	26	0	0	0	1	17	1	0	0	4	1	0	0	0	23	0
Observation16410J	0	12	0	3	0	0	6	0	0	0	0	0	0	20	0	7	4	0	0	0	0	0	5	19	1	6	0	0	0	0	0	0	1	51	0	0	0	5	31	3	0	0	3	0	0	0	0	5	0
Observation1651	0	0	0	0	0	0	0	0	3	0	8	0	0	12	0	0	0	1	0	0	0	0	0	0	0	3	0	0	0	0	0	9	0	14	0	1	0	0	6	1	0	0	0	1	0	0	1	26	0
Observation16580J	0	0	0	1	0	0	2	0	0	0	0	0	0	18	0	3	1	0	0	0	0	0	0	0	5	3	0	0	0	0	0	0	0	29	0	0	1	3	18	2	0	0	4	0	0	0	2	5	3
Observation16690J	0	0	0	0	0	0	0	0	0	0	0	0	0	6	0	0	2	5	0	0	0	0	0	0	1	4	0	0	0	0	0	0	0	14	0	0	0	0	7	7	0	0	2	0	0	0	2	6	0
Observation1676	0	5	0	2	0	0	2	0	0	0	1	0	0	16	0	1	5	1	1	0	0	0	0	0	1	2	0	0	1	0	0	8	0	22	0	0	0	0	18	8	0	0	0	1	0	0	1	5	0
Observation16840J	0	0	0	4	2	0	0	0	0	0	0	0	0	4	0	0	0	9	0	0	0	0	0	0	0	0	0	0	0	0	0	1	0	14	0	0	0	0	3	9	0	0	0	0	0	0	0	10	0
Observation1694	0	0	0	4	1	0	1	0	0	0	0	0	0	16	0	0	0	0	0	0	0	0	0	0	0	5	0	0	0	0	0	5	0	23	0	0	0	0	15	0	0	0	1	1	0	0	0	7	0
Observation17020J	0	0	0	0	0	0	0	0	1	0	0	0	0	0	0	5	0	0	0	5	0	0	0	0	2	1	0	0	1	0	0	0	1	13	0	0	0	3	0	3	0	4	1	0	2	0	0	11	0
Observation17140J	0	1	0	2	0	0	1	0	0	0	0	0	0	4	0	6	0	0	0	0	0	0	0	0	0	0	0	0	0	0	0	1	1	17	0	0	0	5	6	1	0	0	1	1	0	0	2	6	0
Observation1723	0	0	1	0	0	0	0	0	1	0	1	0	0	4	0	1	0	0	0	0	0	0	0	0	0	3	0	0	0	0	0	0	0	6	0	0	0	0	6	1	0	0	1	1	0	0	2	14	1
Observation1724	0	0	0	0	0	0	0	0	0	0	0	0	0	1	0	1	0	0	0	0	0	0	0	0	0	0	0	0	0	0	0	0	0	2	0	0	0	0	1	1	0	0	0	1	0	0	0	0	0
Observation17310J	0	0	0	0	0	0	0	0	0	0	1	0	0	2	0	5	0	0	2	1	0	0	0	0	1	0	0	0	0	0	0	0	0	23	0	0	0	1	2	2	1	0	4	0	0	0	0	14	0
Observation17410J	0	0	0	0	0	0	0	0	1	0	0	0	0	15	0	0	0	1	0	0	0	0	0	0	3	2	0	0	0	0	0	2	0	17	0	0	0	0	13	2	0	0	0	1	0	0	0	0	0
Observation1749	0	0	0	2	0	0	2	0	5	0	1	0	0	19	0	0	0	0	0	0	0	0	0	0	5	2	0	0	0	0	0	14	0	20	0	0	0	0	18	0	0	0	0	1	0	0	2	12	0
Observation17600J	0	1	0	11	0	0	11	0	0	0	0	0	0	28	0	0	0	5	0	0	0	0	0	0	2	0	0	0	0	0	0	1	0	46	0	0	0	0	25	7	0	0	3	1	1	0	0	7	4
Observation17730J	0	0	0	5	0	0	2	0	3	0	0	0	0	16	0	0	0	0	0	0	0	0	0	0	0	0	0	0	0	0	0	0	0	16	0	0	0	0	16	1	0	0	0	1	0	0	2	4	0
Observation17740J	0	0	0	0	0	0	0	0	2	0	0	0	0	2	0	0	0	0	0	0	0	0	0	0	0	0	0	0	0	0	0	1	0	4	0	0	0	0	0	0	0	0	0	0	0	0	1	5	0
Observation17750J	0	0	0	0	0	0	0	0	3	0	0	0	0	3	0	0	0	0	0	0	0	0	0	0	0	0	0	0	0	0	0	0	0	7	0	0	0	0	2	0	0	0	0	0	0	0	0	1	1
Observation17870J	0	0	0	0	0	0	1	0	0	0	0	0	0	18	1	0	0	1	0	0	0	0	0	0	6	2	0	0	0	0	0	0	0	28	0	0	0	0	19	2	0	0	1	0	0	0	1	15	0
Observation17990J	1	1	0	0	0	0	3	0	0	0	0	0	0	23	0	0	0	2	0	0	0	0	0	0	1	4	0	0	0	0	0	3	0	31	0	0	0	0	20	4	0	0	1	1	0	0	0	1	0
Observation18000J	0	0	0	0	0	0	0	0	0	0	0	0	0	41	4	0	0	12	0	0	0	0	0	0	0	0	0	0	0	0	0	0	3	60	0	0	0	0	47	24	0	0	1	1	0	0	0	17	0
Observation18120J	0	0	0	0	0	0	0	0	0	0	0	0	0	3	0	3	3	0	0	0	0	0	0	0	0	4	0	0	0	0	0	0	0	14	0	0	0	1	2	1	0	0	1	1	0	0	1	4	0
Observation18130J	0	0	0	0	0	0	0	0	0	0	0	0	0	0	0	0	2	0	0	0	0	0	0	0	0	3	0	0	0	0	0	0	0	2	0	0	0	0	0	0	0	0	1	0	0	0	0	0	0
Observation18240J	0	0	2	0	0	0	0	0	0	0	0	0	0	39	0	0	0	0	0	0	0	0	0	0	3	1	0	0	0	0	0	3	0	50	0	0	0	0	35	0	0	0	2	0	0	0	4	19	0
Observation1831	0	1	0	0	0	0	0	0	2	0	1	0	0	8	2	0	2	2	0	0	0	0	0	0	0	4	0	0	0	0	0	10	0	23	0	0	0	0	9	4	0	0	1	1	0	0	4	8	0
Observation18380J	0	0	0	0	0	0	0	0	0	0	0	0	0	0	0	0	0	2	0	0	0	0	0	2	0	0	0	0	0	0	0	0	0	3	0	0	0	0	0	1	0	0	0	0	0	0	0	6	0
Observation1847	0	16	0	8	0	0	11	1	0	0	0	0	0	25	0	0	0	0	0	0	0	0	0	0	1	0	0	0	0	0	2	15	0	37	0	0	0	0	37	2	0	0	0	0	0	0	0	0	0
Observation1850	0	0	0	3	0	0	6	0	1	0	1	0	0	36	0	0	0	0	0	0	0	0	0	0	2	2	0	0	0	0	0	11	0	31	0	1	0	0	34	0	0	0	1	2	0	3	1	2	2
Observation1858	0	0	1	0	0	0	0	0	3	0	1	0	0	21	1	0	0	6	0	0	0	0	0	0	1	4	0	0	0	0	0	10	0	23	0	0	0	0	23	11	0	0	0	4	0	1	0	13	1
Observation18760J	0	1	0	1	0	0	3	0	0	0	0	0	0	18	0	8	0	0	0	0	0	0	0	0	1	1	0	0	0	0	0	0	2	28	0	0	0	5	18	4	0	0	1	1	0	0	1	3	2
Observation18770J	0	1	0	3	0	0	0	0	2	0	0	0	0	7	0	3	0	0	0	0	0	0	1	13	1	2	0	0	0	0	0	1	0	13	0	0	0	2	8	2	0	0	0	2	0	0	0	2	1
Observation18780J	0	1	0	3	0	0	1	0	5	0	0	0	0	19	0	0	0	0	0	0	0	0	0	0	0	0	0	0	0	0	0	1	0	20	0	0	0	0	18	0	0	0	1	2	0	0	1	4	1
Observation1895	0	0	0	0	0	0	0	0	3	0	0	0	2	12	0	0	2	4	0	0	0	0	0	0	4	2	0	0	0	0	0	6	0	18	0	0	0	0	14	6	0	0	0	1	0	0	1	9	0
Observation19040J	0	0	0	0	0	0	0	0	4	0	0	0	0	6	0	0	0	0	0	0	0	0	0	0	1	1	0	0	0	0	0	1	0	7	0	0	0	0	4	0	0	0	0	0	0	0	1	1	0
Observation19050J	0	0	0	0	0	0	0	0	5	0	0	0	0	6	0	0	0	0	0	0	0	0	0	0	0	1	0	0	0	0	0	1	0	11	0	0	0	0	4	0	0	0	0	0	0	4	0	4	1
Observation1919	0	4	0	4	0	0	0	0	1	0	0	0	0	19	0	4	0	0	0	0	0	0	2	4	2	1	0	0	0	0	0	17	2	30	0	1	0	0	26	4	0	0	0	1	1	0	0	4	0
Observation19280J	0	0	1	0	0	0	0	0	0	0	0	0	0	21	0	0	0	0	0	0	0	0	0	0	5	2	0	0	0	0	0	0	0	21	0	0	0	0	20	0	0	0	0	0	0	0	1	6	0
Observation19290J	0	1	0	8	0	0	2	0	0	0	0	0	0	12	0	6	0	1	0	0	0	0	0	0	1	0	0	0	0	0	0	0	0	29	0	1	0	4	12	6	0	1	1	0	0	0	0	10	0
Observation19470J	0	0	0	0	0	0	0	0	0	0	0	0	0	20	0	5	0	6	3	0	0	0	0	0	5	0	0	0	0	0	1	0	0	43	0	0	3	8	25	16	2	6	8	2	0	0	0	7	0
Observation19540J	0	0	0	0	0	0	0	0	0	0	0	0	1	14	0	0	2	4	0	0	0	0	0	0	3	6	0	0	0	0	0	0	0	28	0	0	0	0	14	4	0	0	1	1	0	0	0	10	1
Observation1961	0	0	0	1	0	0	2	0	6	0	0	0	0	6	0	0	0	0	0	0	0	0	0	0	1	0	0	0	0	0	0	2	0	5	0	0	0	0	7	0	0	0	0	1	0	0	0	2	0
Observation1962	0	0	0	0	0	0	0	0	3	0	0	0	0	6	0	0	0	0	0	0	0	0	0	0	1	2	0	0	0	0	0	2	0	7	0	0	0	0	6	0	0	0	0	0	0	0	1	4	0
Observation19690J	0	0	0	0	0	0	2	0	0	0	0	0	0	12	0	0	0	0	0	0	0	0	1	3	0	1	0	0	0	0	0	0	0	18	0	0	0	0	11	0	0	0	0	2	0	0	1	7	1
Observation1979	0	0	0	0	0	0	0	0	6	0	0	0	1	9	0	2	0	0	0	0	0	0	0	0	1	0	0	0	0	0	0	3	0	11	0	0	0	1	9	4	0	0	0	1	0	0	0	1	0
Observation19800J	0	1	0	4	0	0	10	0	0	0	0	0	0	32	0	0	0	9	0	0	0	0	0	0	0	0	0	0	0	0	0	2	2	42	0	0	0	0	28	12	0	0	1	5	0	0	0	0	1
Observation19970J	0	3	0	1	0	0	1	0	1	0	0	0	1	15	0	2	0	0	0	0	0	0	0	0	2	3	0	0	0	0	0	0	0	22	0	1	0	2	16	2	0	0	4	0	0	0	0	4	0
Observation19980J	0	1	0	1	0	0	0	0	4	0	0	0	0	8	0	0	0	0	0	0	0	0	0	0	0	0	0	0	0	0	0	1	0	9	0	0	0	0	6	0	0	0	0	0	0	0	0	0	0
Observation20090J	0	1	0	1	0	0	3	0	6	0	0	0	0	14	0	5	0	0	0	0	0	0	0	0	4	4	0	0	0	0	0	1	0	23	0	0	0	5	16	3	0	0	1	2	0	0	0	0	0
Observation2017	0	0	0	0	0	0	0	0	4	0	0	0	0	7	0	0	0	0	0	0	0	0	0	0	3	0	0	0	0	0	0	1	0	8	0	0	0	0	6	0	0	0	0	1	0	0	1	8	1
Observation20260J	0	0	0	1	1	0	1	0	2	0	0	0	0	35	1	0	0	3	0	0	1	0	0	0	2	0	0	0	0	0	0	1	1	43	0	1	0	0	33	6	0	0	0	0	0	1	1	8	0
Observation2034	0	1	0	2	0	0	0	1	3	0	0	0	0	0	0	2	0	1	0	13	0	0	0	0	1	0	0	0	1	0	0	17	0	18	0	0	0	0	1	3	0	12	0	2	0	0	2	4	1
Observation20410J	0	1	0	1	0	0	1	1	0	0	0	0	0	1	0	2	0	0	0	0	0	0	0	0	2	2	0	0	0	0	0	0	0	9	0	0	0	2	2	1	0	0	0	0	0	0	0	2	0
Observation20500J	0	0	0	4	0	0	8	0	0	0	0	0	0	17	0	9	0	0	0	0	0	0	0	4	6	6	0	0	0	0	0	1	1	29	0	0	0	9	18	4	0	0	6	0	0	0	0	1	1
Observation2057	0	6	0	1	0	0	2	0	1	0	0	0	0	5	0	3	1	0	0	0	0	0	0	0	1	0	0	0	0	0	0	9	0	16	0	0	0	2	12	3	0	0	0	1	0	0	2	12	2
Observation2071	0	0	0	0	0	0	0	0	0	0	0	0	0	0	0	0	0	1	0	0	0	0	0	0	0	0	0	0	0	0	0	1	0	1	0	0	0	0	0	0	0	0	0	0	0	0	0	3	0
Observation2072	0	0	0	0	0	0	0	0	0	0	4	0	0	12	0	1	0	5	0	0	0	0	0	0	2	5	0	0	0	0	0	2	0	22	0	0	0	0	11	7	0	0	1	1	0	0	0	5	2
Observation2073	0	0	0	1	0	0	0	0	2	0	2	0	0	8	0	4	2	0	0	0	0	0	0	0	7	7	0	0	0	0	0	6	1	15	0	0	0	4	6	5	0	0	1	1	2	1	1	13	0
Observation2090	0	0	0	0	0	0	0	0	1	0	2	0	0	10	0	0	1	0	0	0	0	0	0	0	8	1	0	0	0	0	0	1	0	12	0	0	0	0	8	0	0	0	0	1	0	0	0	2	0
Observation2100	0	0	0	0	0	0	0	0	1	0	1	0	0	4	0	0	2	1	0	0	0	0	0	0	3	3	0	0	0	0	0	1	0	9	0	0	0	0	4	0	0	0	0	1	0	0	0	1	0
Observation21070J	0	0	2	0	0	0	0	0	0	0	0	0	0	6	0	15	0	0	1	0	0	0	0	4	17	2	0	0	0	0	0	1	0	39	0	0	0	10	6	4	0	1	9	0	0	0	3	14	0
Observation2114	0	0	0	0	0	0	0	0	0	0	0	0	0	16	0	0	0	0	4	0	0	0	0	0	7	0	0	0	0	0	0	1	0	17	0	0	0	0	17	4	3	2	0	0	0	0	1	3	0
Observation21220J	0	0	0	0	0	0	0	0	0	0	0	0	2	16	0	0	0	0	1	0	0	0	0	0	5	0	0	0	0	0	0	1	0	21	0	0	0	0	14	1	0	0	2	1	0	0	0	0	0
Observation21230J	0	0	0	0	0	0	0	0	0	0	0	0	0	6	1	0	1	0	0	0	0	0	0	0	5	8	0	0	0	0	0	0	0	12	0	0	0	0	1	0	0	0	3	0	0	0	0	1	0
Observation21320J	0	0	2	0	0	0	0	0	0	0	0	0	0	18	0	0	1	0	0	0	0	0	0	2	12	11	0	0	0	0	0	0	0	28	0	0	0	0	9	0	0	0	9	0	1	0	1	2	0
Sum of Numbers	6	132	25	213	15	1	194	8	248	0	58	0	19	2274	20	312	56	275	17	27	3	4	82	284	323	371	3	0	15	1	17	497	48	3790	0	42	15	199	2221	576	9	44	227	129	28	82	162	1090	115
Average daily count in A4 per subject	0.0375	0.825	0.15625	1.33125	0.09375	0.00625	1.2125	0.05	1.55	0	0.3625	0	0.11875	14.2125	0.125	1.95	0.35	1.71875	0.10625	0.16875	0.01875	0.025	0.5125	1.775	2.01875	2.31875	0.01875	0	0.09375	0.00625	0.10625	3.10625	0.3	23.6875	0	0.2625	0.09375	1.24375	13.8812	3.6	0.05625	0.275	1.41875	0.80625	0.175	0.5125	1.0125	6.8125	0.71875
Notice: the data include the 40 subjects and 4 days, that means(the same process procedure with A2): average daily count in each single phase=sum/(40*4); Phase=A2,A3,A4,P2,P3,P4,P5;
[truncated: 7 more columns]

## Sheet: Number Phase P2
observations	feeding_while_hanging	feeding_while_sitting	drinking	chewing	lick_food_residue_of_the_cage	eat_something_catch_from_body	pick_food_rest	feeding_while_sitting_on_the_board	embrace	lick_gential_area	button_present	mount	copulation	sitting_rest	sitting_rest_but_face_the_wall	sitting_on_the_board	lying_rest	climbing_rest	hanging_on_the_iron_chain_rest	hanging_on_the_skylight_rest	sitting_and_sleeping	hanging_on_the_ventilator	nursing	hold_baby	mutual_grooming	been_groomed	driving	fighting	flighting	bite	been_invade	position_shift	alert_jumping	watch_company	involuntary_call	lip_smacking	galloping	walking_on_the_board	walking_aside	climibing	walking_on_the_iron_chain	hang_walk_on_the_skylight	standing	quiver	playing	licking_hair	scratching_body_by_hindleg	scratching_body_by_foreleg	yawn
Observation08320J	0	0	0	0	0	0	0	0	1	0	0	0	0	4	0	0	0	0	0	0	0	0	2	0	0	3	0	0	0	0	0	0	0	8	0	0	0	0	3	0	0	0	0	0	0	0	1	8	1
Observation08330J	0	0	0	0	0	0	0	0	4	0	0	0	0	16	0	3	0	0	0	0	0	0	0	0	2	0	0	0	0	0	0	3	0	33	0	0	0	2	13	1	0	0	2	1	0	0	9	18	1
Observation08440J	0	0	0	0	0	0	0	0	8	0	0	0	0	10	0	0	0	0	0	0	0	0	0	0	1	1	0	0	0	0	0	0	0	20	0	0	0	0	9	0	0	0	0	1	0	0	2	9	3
Observation08540J	0	0	0	0	0	0	0	0	3	0	0	0	1	4	0	3	0	0	0	0	0	0	0	0	0	0	0	0	0	0	0	0	2	7	0	0	0	2	8	4	0	0	1	0	0	0	0	2	2
Observation08550J	0	0	0	0	0	0	0	0	2	0	0	0	0	1	0	1	0	0	0	0	0	0	0	0	0	0	0	0	0	0	0	0	0	7	0	0	0	0	0	1	0	0	0	0	0	0	0	13	0
Observation0867	0	0	0	0	0	0	0	0	8	0	2	0	0	21	0	0	0	1	0	0	0	0	1	14	2	4	0	0	0	0	0	2	0	31	0	2	0	0	18	4	0	0	0	0	1	0	0	5	1
Observation0876	0	0	0	0	0	0	0	0	2	0	0	0	0	11	0	18	0	1	0	0	0	0	1	3	2	3	0	3	1	0	0	2	0	31	0	1	0	11	12	16	0	1	3	1	3	0	0	8	1
Observation08830J	0	0	0	0	0	0	0	0	0	0	0	0	0	15	0	0	0	6	0	0	0	0	0	0	0	0	0	0	0	0	0	1	1	35	0	0	2	0	10	8	0	0	2	0	0	0	1	15	0
Observation0890	0	0	0	0	0	0	0	0	0	0	0	0	0	0	0	6	0	0	0	0	0	0	15	17	0	2	0	0	0	0	0	0	0	19	0	0	0	5	0	0	0	0	0	0	0	0	4	9	0
Observation09010J	0	0	0	0	0	0	0	0	1	0	0	0	0	12	0	0	0	0	0	0	0	0	0	0	0	2	0	0	0	0	0	1	0	23	0	0	0	0	11	0	0	0	1	1	0	0	0	4	4
Observation09020J	0	0	0	0	0	0	0	0	1	0	0	0	0	13	0	3	0	0	0	0	0	0	0	1	1	3	0	0	0	0	0	1	0	17	0	0	0	3	13	2	0	0	4	2	0	0	0	2	0
Observation0913	0	0	0	0	0	0	0	0	4	0	0	0	1	17	0	7	0	0	0	0	0	0	0	0	1	1	0	0	0	0	0	3	3	23	0	0	0	8	16	2	0	0	1	1	0	0	1	3	2
Observation0921	0	0	0	0	0	0	0	0	1	0	0	0	0	6	0	0	0	0	0	0	0	0	0	0	0	1	0	0	0	0	0	0	0	38	0	1	0	0	5	0	0	0	0	1	0	0	0	7	3
Observation09300J	0	0	0	0	0	0	0	0	0	0	0	0	0	0	0	1	0	0	0	0	0	0	9	14	0	0	0	0	0	0	0	0	0	11	0	0	0	0	0	0	0	0	0	0	0	0	0	3	0
Observation0937	0	0	0	0	0	0	0	0	0	0	0	0	0	1	0	3	0	10	0	0	0	0	0	2	0	0	0	0	0	0	1	0	0	12	0	0	0	0	2	7	0	0	0	0	0	0	0	0	0
Observation0947	0	0	0	0	0	0	0	0	0	0	0	0	0	3	0	2	0	1	0	0	0	0	0	0	0	0	0	0	0	0	0	0	0	6	0	0	0	2	3	2	0	0	0	1	0	0	1	0	1
Observation0948	0	0	0	0	0	0	0	0	0	0	0	0	0	1	0	5	0	0	0	0	0	0	0	0	0	0	0	0	0	0	0	1	1	6	0	0	0	6	1	1	0	0	0	1	0	0	0	1	0
Observation0949	0	0	0	0	0	0	0	0	3	0	0	0	0	3	0	1	0	0	0	0	0	0	0	0	0	1	0	0	0	0	0	0	0	4	0	0	0	1	3	1	0	0	0	0	0	0	0	0	0
Observation0950	0	0	0	0	0	0	0	0	1	0	0	0	0	6	0	0	0	0	0	0	0	0	0	0	0	0	0	0	0	0	1	1	0	8	0	0	0	0	6	0	0	0	0	0	0	0	0	0	0
Observation0951	0	0	0	0	0	0	0	0	5	0	0	0	0	15	0	0	0	0	0	0	0	0	0	0	0	0	0	0	0	0	0	6	0	15	0	0	0	0	13	0	0	0	0	1	0	0	0	1	1
Observation09610J	0	0	0	0	0	0	0	0	5	0	0	0	0	13	0	0	0	0	0	0	0	0	0	0	0	0	0	0	0	0	0	0	0	13	0	0	0	0	12	0	0	0	0	0	0	0	1	7	0
Observation09620J	0	0	0	0	0	0	0	0	3	0	0	0	0	6	0	0	0	0	0	0	0	0	0	0	0	0	0	0	0	0	0	0	0	6	0	0	0	0	5	0	0	0	0	0	0	0	0	2	0
Observation0978	0	0	0	0	0	0	0	0	0	0	0	0	0	2	0	8	0	0	0	0	0	0	0	2	0	0	0	0	0	0	0	6	0	22	0	0	0	8	2	1	0	0	0	1	2	0	11	23	2
Observation0985	0	0	1	0	0	0	0	0	3	0	0	0	0	10	0	0	0	0	0	0	0	0	0	0	0	2	0	0	0	0	0	9	0	10	0	3	0	0	9	1	0	0	0	3	0	0	3	21	9
Observation0992	0	0	1	0	0	0	0	0	1	0	0	0	0	34	1	0	1	0	0	0	0	0	8	17	0	0	0	0	0	0	0	4	0	32	0	1	0	0	32	0	0	0	3	1	0	0	3	4	0
Observation09990J	0	0	0	0	0	0	0	0	10	0	0	0	0	5	0	0	0	0	0	0	5	0	0	0	0	0	0	0	0	0	0	0	0	5	0	0	0	0	0	0	0	0	0	0	0	0	0	3	0
Observation1007	0	0	1	0	0	0	1	0	0	0	0	0	0	14	0	9	0	0	0	0	0	0	4	13	0	1	0	0	0	0	0	3	0	26	0	1	0	8	17	5	0	0	0	0	0	0	1	7	2
Observation1008	0	0	0	0	0	0	0	0	0	0	0	0	0	5	0	0	0	0	0	0	0	0	2	1	0	0	0	0	0	0	0	0	0	7	0	0	0	0	4	0	0	0	0	0	0	0	0	1	0
Observation10150J	0	0	0	0	0	0	1	0	0	0	0	0	0	10	0	0	0	8	0	0	0	0	0	0	1	0	0	0	0	0	0	0	0	21	0	0	0	0	10	8	0	0	2	0	0	0	5	13	0
Observation1022	0	0	0	0	0	0	0	0	3	0	0	0	0	9	0	0	0	3	0	0	0	0	0	0	0	0	0	0	0	0	1	15	0	12	0	1	0	0	8	4	0	0	0	0	0	0	0	3	1
Observation10300J	0	0	0	0	0	0	0	0	0	0	0	0	0	0	0	0	0	0	1	2	0	0	0	0	1	1	0	0	0	0	0	0	0	9	0	0	0	0	0	0	0	2	0	0	0	0	0	4	1
Observation10370J	0	0	2	0	0	0	0	0	2	0	0	0	1	14	0	0	0	9	0	0	0	0	0	0	0	0	0	0	0	0	0	0	0	27	0	0	0	0	15	12	0	0	3	0	0	0	1	5	1
Observation1045	0	0	0	0	0	0	0	0	0	0	0	0	0	0	0	2	0	0	0	1	0	0	0	2	0	0	0	0	0	0	0	0	0	3	0	0	1	0	0	0	0	1	0	0	0	0	0	0	0
Observation1046	0	0	0	0	0	0	0	0	2	0	0	0	0	0	0	1	0	0	0	0	0	0	1	1	0	1	0	0	0	0	0	0	0	5	0	0	0	0	0	0	0	0	0	0	0	0	0	5	0
Observation10540J	0	0	0	0	0	0	0	0	1	0	0	0	0	16	0	0	0	14	0	0	0	0	0	0	3	0	0	0	0	0	0	3	2	36	0	0	0	0	11	19	0	0	0	1	0	0	2	8	0
Observation1062	0	0	0	0	0	0	0	0	5	0	1	0	0	7	0	0	0	0	0	0	0	0	0	0	0	1	0	0	3	0	0	1	0	13	0	0	0	0	6	0	0	0	0	0	0	0	0	1	0
Observation10690J	0	0	0	0	0	0	0	0	0	0	0	0	0	14	0	1	0	2	1	0	0	0	0	0	0	0	0	0	0	0	0	0	0	19	0	0	0	0	15	6	0	2	0	2	0	0	1	3	0
Observation1076	0	0	0	0	0	0	0	0	0	0	2	0	0	14	0	4	1	1	2	0	0	0	0	5	0	6	0	0	0	0	1	1	1	23	0	0	0	1	16	5	2	1	2	0	0	0	1	6	1
Observation1083	0	0	0	0	0	0	0	0	4	0	1	0	0	14	0	0	0	0	0	0	0	0	1	5	0	4	0	0	0	0	0	1	0	15	0	1	0	0	12	0	0	0	1	1	0	0	1	5	13
Observation10910J	0	0	0	0	0	0	0	0	7	0	0	0	0	11	0	0	0	0	0	0	0	0	0	0	0	1	0	0	0	0	0	3	0	29	0	0	0	0	8	0	0	0	0	2	0	0	2	11	0
Observation1098	0	0	0	0	0	0	0	0	1	0	0	0	0	2	0	0	0	1	0	0	0	0	0	0	0	0	0	0	0	0	0	0	0	3	0	0	0	0	4	4	0	0	0	0	0	0	0	2	1
Observation1099	0	0	0	0	0	0	3	0	1	0	0	0	0	12	0	0	0	14	0	0	0	0	0	0	0	0	0	0	0	0	0	5	0	31	0	1	0	0	10	17	0	0	0	0	0	0	0	12	2
Observation1109	0	0	0	0	0	0	0	0	2	0	0	0	0	4	0	0	0	1	0	0	0	0	0	0	0	4	0	0	0	0	0	0	0	6	0	0	0	0	4	1	0	0	0	1	0	0	0	0	0
Observation1110	0	0	0	0	0	0	0	0	0	0	0	0	0	2	0	0	0	0	0	0	0	0	0	0	0	0	0	0	0	0	0	1	0	3	0	0	0	0	2	0	0	0	0	0	0	0	0	4	2
Observation1111	0	0	0	0	0	0	0	0	2	0	0	0	0	9	0	0	0	0	0	0	0	0	0	0	0	0	0	0	0	0	0	1	0	15	0	0	0	0	8	0	0	0	0	0	0	0	1	13	2
Observation11230J	0	0	0	0	0	0	0	0	0	0	0	0	0	1	0	5	0	1	0	0	0	0	0	0	2	0	0	0	0	0	0	0	1	8	0	0	0	4	1	2	0	0	1	0	0	0	0	2	0
Observation11350J	0	0	0	0	0	0	0	0	0	0	0	0	0	28	0	0	0	2	0	0	0	0	0	0	0	1	0	0	0	0	0	6	0	43	0	0	1	0	21	2	0	0	1	1	0	0	2	17	0
Observation11360J	0	0	0	0	0	0	0	0	0	0	0	0	0	1	0	0	0	0	0	0	0	0	0	0	0	0	0	0	0	0	0	0	0	3	0	0	0	0	1	0	0	0	0	0	0	0	0	2	0
Observation11370J	0	0	0	0	0	0	0	0	0	0	1	0	0	34	3	0	0	1	0	0	0	0	0	0	0	0	0	0	0	0	0	1	0	51	0	2	0	0	35	2	0	0	0	1	0	0	0	18	0
Observation11480J	0	0	0	0	0	0	0	0	2	0	3	0	8	10	0	3	0	0	0	0	0	0	0	0	3	1	0	0	0	0	0	0	0	16	0	0	0	0	14	3	0	0	9	0	0	0	0	10	0
Observation1156	0	0	0	0	0	1	0	0	3	0	0	0	0	7	0	0	0	2	0	0	0	0	0	0	0	0	0	0	0	0	1	3	0	15	0	3	0	0	6	5	0	0	0	2	0	0	7	12	5
Observation11640J	0	0	0	0	0	0	0	0	0	0	0	0	0	6	0	0	0	15	0	0	0	3	0	0	0	0	0	0	0	0	0	0	0	24	0	0	0	0	4	19	0	0	0	0	0	0	3	4	0
Observation1171	0	0	0	0	0	0	0	0	1	0	0	0	0	0	0	0	0	1	0	0	0	0	0	0	0	0	0	0	0	0	0	0	0	1	0	0	0	0	0	0	0	0	0	0	0	0	0	0	0
Observation1179	0	0	0	0	0	0	0	0	0	0	0	0	0	9	0	4	0	0	0	1	0	0	0	0	1	0	0	0	0	0	0	4	1	14	0	0	1	3	9	6	0	3	0	3	0	0	0	10	1
Observation11910J	0	5	0	0	0	0	0	0	4	0	0	0	0	7	0	0	0	0	0	0	0	0	0	0	0	3	0	0	0	0	0	0	0	18	0	0	0	1	12	2	0	0	1	2	0	11	0	3	0
Observation11920J	0	0	0	0	0	0	0	0	0	0	0	0	0	12	0	0	0	1	0	0	0	0	0	0	0	0	0	0	0	0	0	1	0	13	0	0	0	0	8	3	0	0	0	0	0	1	0	0	0
Observation11930J	0	0	0	0	0	0	0	0	2	0	0	0	0	43	2	0	0	4	0	0	0	0	0	0	0	4	0	0	0	0	0	2	3	49	0	0	0	0	43	8	0	0	0	1	0	4	0	3	0
Observation12110J	0	0	0	0	0	0	0	0	7	0	0	0	0	14	0	0	0	1	0	0	1	0	0	0	0	0	0	0	0	0	0	2	0	17	0	0	1	0	10	1	0	0	0	1	0	0	1	6	0
Observation12120J	0	0	0	0	0	0	0	0	2	0	0	0	0	1	0	3	0	0	0	0	0	0	0	0	0	0	0	0	0	0	0	0	1	4	0	0	0	2	1	1	0	0	0	0	0	0	1	1	0
Observation12130J	0	0	0	0	0	0	1	0	4	0	0	0	0	11	0	0	0	0	0	0	0	0	0	0	0	1	0	0	0	0	0	3	0	19	0	1	0	0	8	0	0	0	1	1	0	1	1	10	0
Observation1226	0	0	0	0	0	0	0	0	0	0	2	0	0	14	0	0	0	2	0	0	0	0	2	5	0	4	0	0	0	0	0	0	0	18	0	0	0	0	16	3	0	0	0	1	0	6	0	7	1
Observation12340J	0	0	0	0	0	0	0	0	1	0	0	0	0	22	0	2	0	2	0	0	0	0	0	0	0	4	0	0	0	0	0	1	0	29	0	1	0	1	21	4	0	0	1	1	0	0	1	3	1
Observation1242	0	0	0	0	0	0	0	0	0	0	1	0	0	15	0	0	0	1	0	0	0	0	0	0	0	3	0	0	0	0	0	0	0	17	0	0	0	0	16	2	0	0	1	3	0	15	2	8	4
Observation12490J	0	0	0	0	0	0	0	0	0	0	0	0	0	4	0	0	0	7	0	0	0	0	2	11	0	1	0	0	0	0	0	0	0	13	0	0	0	0	5	8	0	0	0	0	0	0	0	0	1
Observation12590J	0	0	0	0	0	0	0	0	2	0	0	0	0	4	0	0	0	0	0	0	0	0	0	0	0	0	0	0	0	0	0	1	0	4	0	0	0	0	2	0	0	0	0	1	0	0	0	1	0
Observation12600J	0	0	0	0	0	0	0	0	3	0	0	0	0	7	0	0	0	0	0	0	0	0	0	0	0	1	0	0	0	0	0	1	0	7	0	0	0	0	5	0	0	0	0	1	0	0	0	0	0
Observation12610J	0	0	0	0	0	0	0	0	0	0	0	0	0	2	0	0	0	0	0	0	0	0	0	0	0	0	0	0	0	0	0	0	0	8	0	0	0	0	1	0	0	0	0	0	0	0	0	7	1
Observation12620J	0	0	0	0	0	0	0	0	2	0	0	0	0	3	0	0	0	0	0	0	0	0	0	0	0	3	0	0	0	0	0	0	0	9	0	0	0	0	2	0	0	0	0	0	0	2	0	6	0
Observation12720J	0	0	0	0	0	0	0	0	0	0	0	0	0	32	0	10	0	0	0	0	0	0	6	42	2	0	0	0	0	0	0	1	2	48	0	0	0	8	35	5	0	0	2	0	0	1	1	2	0
Observation1283	0	0	0	0	0	0	0	0	1	0	0	0	0	20	0	0	0	0	0	0	0	0	0	3	0	7	0	0	0	0	0	3	0	19	0	0	0	0	20	0	0	0	3	0	0	0	0	2	1
Observation1284	0	0	0	0	0	0	0	0	2	0	0	0	0	2	0	0	0	0	0	0	0	0	0	0	0	0	0	0	0	0	0	0	0	3	0	0	0	0	1	0	0	0	0	0	0	0	0	0	1
Observation1294	0	0	0	0	0	0	0	0	0	0	0	0	0	9	0	0	0	6	0	0	0	0	2	3	0	0	0	0	0	0	1	1	0	15	0	2	0	0	7	8	0	0	0	0	0	0	0	0	0
Observation13020J	0	0	0	0	0	0	0	0	0	0	0	0	0	3	0	0	0	5	1	0	0	0	0	9	0	0	0	0	0	0	0	0	0	9	0	0	0	0	4	4	0	2	0	0	0	0	0	0	0
Observation1309	0	0	0	0	0	0	0	0	6	0	0	0	0	12	0	0	0	2	0	0	0	0	0	0	0	2	0	0	0	0	0	12	0	14	0	0	0	0	14	2	0	0	0	2	0	0	0	5	1
Observation1318	0	0	0	0	0	0	0	0	3	0	0	0	0	9	0	0	0	0	0	0	0	0	3	7	1	2	0	0	0	0	0	3	0	13	0	0	0	0	8	0	0	0	0	1	0	0	0	6	0
Observation13320J	0	0	0	0	0	0	0	0	9	0	0	0	0	28	0	2	0	5	0	0	0	0	0	0	0	1	0	0	0	0	0	1	2	35	0	0	0	0	28	7	0	1	0	0	0	0	0	1	0
Observation13330J	0	0	0	0	0	0	0	0	6	0	0	0	0	27	0	0	0	2	0	0	0	0	0	0	0	2	0	0	0	0	0	1	0	36	0	0	1	0	26	5	0	1	0	0	0	0	0	4	0
Observation1349	0	0	3	0	0	0	0	0	2	0	0	0	0	8	0	0	0	0	0	0	0	0	0	0	0	0	0	0	0	0	1	0	0	8	0	0	0	0	9	0	0	0	2	0	0	15	0	13	0
Observation1350	0	0	0	0	0	0	0	0	0	0	0	0	0	0	0	0	0	2	0	0	0	0	0	0	0	0	0	0	0	0	0	1	0	2	0	0	0	0	0	1	0	0	0	1	0	4	0	1	0
Observation1351	0	0	0	0	0	0	0	0	0	0	0	0	0	0	0	0	0	2	0	0	0	0	0	0	0	0	0	0	0	0	0	0	0	2	0	0	0	0	0	1	0	0	0	0	0	0	0	1	0
Observation1352	0	0	0	0	0	0	0	0	1	0	0	0	0	7	0	3	0	0	0	0	0	0	0	0	0	0	0	0	0	0	0	1	0	10	0	3	0	2	7	1	0	0	0	1	0	0	0	0	1
Observation1353	0	0	0	0	0	0	0	0	1	0	0	0	0	1	0	1	0	0	0	0	0	0	0	0	0	0	0	0	0	0	0	0	0	2	0	0	0	0	1	1	0	0	0	0	0	0	0	0	0
Observation1354	0	0	0	0	0	0	0	0	3	0	0	0	0	6	0	0	0	0	0	0	0	0	0	0	0	0	0	0	0	0	0	3	0	7	0	0	0	0	6	0	0	0	0	0	0	0	1	0	0
Observation1355	0	0	0	0	0	0	0	0	0	0	0	0	0	2	0	0	0	0	0	0	0	0	0	0	0	0	0	0	0	0	0	0	0	10	0	0	0	0	1	0	0	0	0	0	0	0	0	0	0
Observation13740J	0	0	0	0	0	0	0	0	4	0	0	0	0	18	0	0	0	0	0	0	0	0	6	24	0	2	0	0	0	0	0	3	0	23	0	0	0	0	14	0	0	0	3	0	0	0	1	3	0
Observation13750J	0	0	0	0	0	0	0	0	0	0	0	0	0	24	0	0	0	0	0	0	0	0	0	0	0	0	0	0	0	0	0	0	0	27	0	0	0	0	24	0	0	0	2	1	0	0	0	4	1
Observation13850J	0	0	1	0	0	0	0	0	0	0	0	0	1	19	0	9	0	0	0	0	0	0	0	4	8	0	0	0	0	0	0	2	0	37	0	0	0	7	25	4	0	0	7	0	0	3	2	11	1
Observation1393	0	0	0	0	0	0	0	0	6	0	0	0	0	10	0	0	0	0	0	0	0	0	0	0	0	0	0	0	0	0	0	0	0	15	0	0	0	0	11	0	0	0	0	1	0	0	1	11	4
Observation14010J	0	0	0	0	0	0	0	0	0	0	0	0	0	3	0	1	0	0	0	2	0	0	0	5	0	1	0	0	0	0	0	0	0	6	0	0	0	0	3	2	0	2	0	0	0	0	0	1	0
Observation1410	0	0	0	0	0	0	0	0	2	0	0	0	0	7	0	0	0	5	0	0	0	0	0	0	0	0	0	0	0	0	0	8	0	10	0	0	0	0	7	7	0	0	0	1	0	0	2	5	5
Observation1418	0	0	0	0	0	0	0	0	0	0	1	1	0	0	0	3	0	0	0	0	0	0	0	0	0	2	0	0	0	0	0	1	1	10	0	0	0	1	0	0	0	0	0	1	0	0	1	11	0
Observation14250J	0	0	0	0	0	0	0	0	0	0	0	0	0	3	0	0	2	0	0	0	0	0	1	4	0	8	0	0	0	0	0	0	0	6	0	0	0	0	2	0	0	0	1	0	0	0	0	3	0
Observation1432	0	0	0	0	0	0	0	0	2	0	0	0	0	3	0	0	0	0	0	0	0	0	0	0	0	4	0	0	0	0	0	3	0	3	0	0	0	0	1	0	0	0	0	1	0	0	0	5	0
Observation1445	0	0	0	0	0	0	0	0	2	0	1	0	0	7	0	0	0	2	0	0	0	0	0	0	0	6	0	0	0	0	0	7	1	7	0	0	0	0	5	2	0	0	0	0	0	2	3	4	1
Observation1446	0	0	0	0	0	0	0	0	3	0	3	0	0	11	0	2	0	0	0	0	0	0	5	1	0	0	0	0	0	0	0	1	0	16	0	1	0	2	11	2	0	0	1	1	0	3	0	11	3
Observation1447	0	0	0	0	0	0	0	0	3	0	0	0	0	17	0	7	0	1	0	0	0	0	1	0	0	2	0	0	0	0	0	4	1	27	0	0	0	4	15	7	0	0	0	2	0	0	0	10	1
Observation14630J	0	0	0	0	0	0	0	0	1	0	0	0	0	11	0	0	0	6	5	0	0	0	0	0	8	0	0	0	0	0	0	3	0	32	0	0	0	0	11	10	3	4	0	0	0	1	1	8	2
Observation1471	0	0	0	0	0	0	0	0	5	0	0	0	0	13	0	0	0	1	0	1	0	0	0	0	3	1	0	0	1	0	0	13	1	15	0	0	0	0	13	4	0	1	0	0	0	1	0	0	3
Observation14780J	0	0	0	0	0	0	0	0	0	0	0	0	0	4	0	7	0	1	0	0	0	0	14	23	6	1	0	0	0	0	0	0	0	31	0	0	0	3	5	5	0	0	0	0	0	8	0	11	0
Observation14900J	0	0	0	0	0	0	0	0	0	0	0	0	0	5	0	2	0	0	0	0	0	0	0	0	0	0	0	0	0	0	0	0	0	7	0	0	0	0	7	1	0	0	1	0	0	0	0	2	2
Observation14910J	0	0	0	0	0	0	0	0	1	0	0	0	0	1	0	5	0	0	0	0	0	0	0	0	0	2	0	0	0	0	0	0	0	11	0	0	0	3	1	1	0	0	2	0	0	0	1	5	0
Observation14920J	0	0	0	0	0	0	0	0	0	0	0	0	0	11	0	0	0	0	0	0	0	0	1	12	0	1	0	0	0	0	0	1	0	13	0	1	0	0	9	0	0	0	0	0	0	0	0	2	0
Observation14930J	0	0	0	0	0	0	0	0	0	0	0	0	0	4	0	0	0	0	0	0	0	0	1	5	0	0	0	0	0	0	0	0	0	5	0	0	0	0	3	0	0	0	0	1	0	0	0	0	0
Observation15050J	0	0	0	0	0	0	0	0	0	0	0	0	0	19	0	0	0	1	0	0	0	0	2	22	0	0	0	0	0	0	0	1	0	22	0	0	0	0	18	2	0	0	1	0	0	0	0	0	1
Observation15060J	0	0	0	0	0	0	0	0	0	0	0	0	0	5	0	1	0	0	0	0	0	0	0	6	0	0	0	0	0	0	0	0	0	6	0	0	0	0	5	1	0	0	0	0	0	0	0	2	0
Observation1517	0	0	0	0	0	0	0	0	1	0	3	0	0	9	0	0	0	2	0	0	0	0	0	0	0	2	0	0	0	0	0	2	0	7	0	1	0	0	8	2	0	0	0	1	0	0	0	7	0
Observation1518	0	0	0	0	0	0	0	0	0	0	1	0	0	6	0	9	0	1	0	0	0	0	0	0	3	0	0	0	0	0	0	1	0	18	0	1	0	5	7	8	0	3	2	0	0	0	0	7	0
Observation1529	0	0	0	0	0	0	0	0	1	0	0	0	0	5	0	0	0	0	0	0	0	0	0	0	0	0	0	0	0	0	0	1	0	6	0	0	0	0	5	0	0	0	0	1	0	0	0	17	8
Observation15360J	0	0	0	0	0	0	0	0	4	0	0	0	0	15	0	0	0	0	0	0	0	0	0	0	0	1	0	0	0	0	0	0	0	18	0	0	0	0	15	0	0	0	0	2	0	0	2	10	1
Observation1544	0	0	0	0	0	0	0	0	0	0	1	0	0	5	0	3	0	2	0	0	0	0	0	1	0	2	0	0	0	0	0	2	0	9	0	0	0	3	6	3	0	0	0	0	0	0	0	4	0
Observation1552	0	0	0	0	0	0	0	0	0	0	0	0	0	0	0	0	0	5	1	0	0	0	0	0	0	0	0	0	0	0	0	4	0	6	0	0	0	0	0	1	0	3	0	0	0	0	0	1	0
Observation15620J	0	0	0	0	0	0	0	0	2	0	0	0	0	0	0	7	0	0	0	0	0	0	0	0	0	0	0	0	0	0	0	1	0	7	0	0	0	5	0	0	0	0	0	0	0	0	0	1	0
Observation15630J	0	0	0	0	0	0	0	0	6	0	0	0	0	5	0	0	0	0	0	0	0	0	0	0	0	0	0	0	0	0	0	0	0	10	0	0	0	0	4	0	0	0	0	0	0	0	0	0	0
Observation15750J	0	0	0	0	0	0	0	0	2	0	0	0	0	20	0	0	0	0	0	0	0	0	0	0	0	0	0	0	0	0	0	0	0	22	0	0	0	0	18	0	0	0	3	1	0	0	0	0	0
Observation1583	0	0	0	0	0	0	0	0	2	0	1	0	0	4	0	6	0	0	0	0	0	0	0	0	3	0	0	0	0	0	0	8	0	10	0	0	0	6	5	1	0	0	1	2	0	0	0	5	4
Observation15910J	0	0	0	0	0	0	0	0	3	0	0	0	1	27	0	5	0	2	0	0	0	0	0	0	9	0	0	0	0	0	0	0	0	42	0	0	1	4	29	5	0	0	8	3	0	0	5	10	2
Observation15990J	0	0	0	0	0	0	0	0	3	0	0	0	0	12	0	0	0	0	0	0	0	0	0	0	0	0	0	0	0	0	0	1	0	12	0	0	0	0	9	0	0	0	1	2	0	0	1	4	2
Observation1608	0	0	0	0	0	0	0	0	0	0	0	0	0	22	0	13	0	0	0	0	0	0	2	8	0	0	0	0	0	0	0	7	2	37	0	0	0	12	25	6	0	0	1	0	0	0	1	2	0
Observation16170J	0	0	0	0	0	0	0	0	0	0	0	0	0	12	0	0	0	0	0	0	0	0	0	12	0	0	0	0	0	0	0	0	0	12	0	0	0	0	12	0	0	0	3	0	0	0	0	0	0
Observation16180J	0	0	0	0	0	0	0	0	0	0	0	0	0	4	0	0	0	0	0	0	0	0	0	4	0	0	0	0	0	0	0	0	0	4	0	0	0	0	4	0	0	0	1	0	0	0	0	0	0
Observation1628	0	0	0	0	0	0	0	0	4	0	0	0	0	4	0	0	0	0	0	0	0	0	0	0	6	0	0	0	0	0	0	7	0	8	0	0	0	0	2	0	0	0	0	0	0	0	1	2	0
Observation1635	0	0	0	0	0	0	0	0	2	0	0	0	0	7	0	0	0	0	0	0	0	0	0	0	0	0	0	0	0	0	0	2	0	7	0	0	0	0	6	0	0	0	0	1	0	0	1	16	2
Observation16420J	0	0	0	0	0	0	0	0	0	0	0	0	0	36	0	12	0	0	0	0	0	0	5	24	2	0	0	0	0	0	0	1	0	55	0	0	0	7	45	14	0	0	11	0	0	0	0	9	0
Observation1652	0	0	0	0	0	0	0	0	1	0	0	0	0	1	0	0	0	1	0	0	0	0	0	0	0	0	0	0	0	0	0	2	0	2	0	0	0	0	1	1	0	0	0	0	0	0	0	0	0
Observation16590J	0	0	0	0	0	0	0	0	1	0	0	0	1	10	0	6	0	0	0	0	0	0	0	1	1	1	0	0	0	0	0	0	0	18	0	0	0	5	11	1	0	0	2	1	0	0	0	1	0
Observation16700J	0	0	0	0	0	0	0	0	0	0	0	0	0	15	0	0	0	12	0	0	0	1	0	0	0	5	0	0	0	0	0	0	0	31	0	0	0	0	21	20	0	0	1	0	0	0	1	6	0
Observation1677	0	0	0	0	0	0	0	0	5	0	1	0	0	21	0	0	3	2	0	0	0	0	0	0	0	0	0	0	0	0	0	22	0	20	0	0	0	0	20	3	0	0	0	1	0	0	0	14	3
Observation16850J	0	0	0	0	1	0	0	0	0	0	0	0	0	0	0	0	0	2	0	0	0	0	0	0	0	0	0	0	0	0	0	0	0	2	0	0	0	0	0	1	0	0	0	0	0	0	0	0	0
Observation16860J	0	0	0	0	1	0	0	0	1	0	0	0	0	1	0	0	0	4	0	0	0	0	0	0	0	2	0	0	0	0	0	0	0	5	0	0	0	0	0	4	0	0	0	0	0	0	0	11	0
Observation1695	0	0	0	0	0	0	0	0	0	0	0	0	0	5	0	0	0	6	0	0	0	0	0	0	0	0	0	0	0	0	1	0	2	11	0	0	0	0	5	8	0	2	0	0	0	0	0	0	0
Observation1696	0	0	0	0	0	0	0	0	0	0	0	0	1	22	0	4	0	1	0	2	0	0	0	0	0	0	0	0	0	0	1	2	2	28	0	0	0	2	25	8	0	2	0	1	0	0	1	1	0
Observation1703	0	0	0	0	0	0	0	0	9	0	0	0	0	12	0	3	0	3	0	0	0	0	0	0	0	0	0	0	0	0	0	8	0	15	0	1	0	2	14	7	0	1	0	2	0	0	2	5	3
Observation17150J	0	0	0	0	0	0	0	0	0	0	0	0	0	17	0	6	0	0	0	0	0	0	0	0	0	2	0	0	0	0	0	0	0	32	0	0	0	5	18	3	0	0	1	0	0	0	3	11	0
Observation1725	0	0	0	0	0	0	0	0	0	0	0	0	0	9	0	0	0	0	2	0	0	0	0	0	2	3	0	0	0	0	0	6	0	14	0	0	0	1	10	1	0	2	1	1	0	0	4	4	0
Observation17320J	0	0	0	0	0	0	0	0	0	0	0	0	0	4	0	5	0	13	1	0	0	0	0	0	0	0	0	0	0	0	0	0	1	28	0	0	1	5	4	13	0	3	1	0	0	0	0	8	1
Observation17420J	0	0	0	0	0	0	0	0	0	0	0	0	0	33	0	0	0	4	0	0	0	0	0	19	0	0	0	0	0	0	0	0	2	38	0	0	0	0	34	5	0	0	1	1	0	0	2	4	0
Observation1750	0	0	0	0	0	0	0	0	2	0	0	0	0	22	0	0	0	0	0	0	0	0	0	0	0	0	0	0	0	0	0	6	0	28	0	0	0	0	23	0	0	0	0	1	0	0	3	15	2
Observation1761	0	0	1	0	0	0	0	0	0	0	0	0	0	11	0	0	0	6	0	0	0	0	0	0	0	0	0	0	0	0	1	12	0	23	0	1	0	0	10	8	0	0	0	0	2	0	0	14	0
Observation17760J	0	0	0	0	0	0	0	0	3	0	0	0	0	9	0	0	0	0	0	0	0	0	0	0	0	1	0	0	0	0	0	0	0	9	0	0	0	0	8	0	0	0	0	0	0	0	0	2	0
Observation17770J	0	0	2	0	0	0	0	0	4	0	0	0	0	5	0	0	0	0	0	0	0	0	0	0	0	0	0	0	0	0	0	0	0	13	0	0	0	0	5	0	0	0	1	1	0	0	0	15	1
Observation17880J	0	0	0	0	0	0	0	0	0	0	0	0	0	8	1	0	0	2	1	0	0	0	0	0	1	1	0	0	0	0	0	0	0	21	0	0	0	0	9	4	0	0	0	1	2	0	2	11	0
Observation18010J	0	0	0	0	0	0	0	0	0	0	0	0	0	6	0	0	0	0	0	0	0	0	0	0	0	0	0	0	0	0	0	0	0	6	0	0	0	0	5	0	0	0	0	0	0	0	0	0	0
Observation18020J	0	0	0	0	0	0	0	0	1	0	0	0	0	6	0	0	0	0	0	0	0	0	0	0	0	0	0	0	0	0	0	0	0	8	0	0	0	0	5	0	0	0	0	1	0	2	0	0	0
Observation18030J	0	0	0	0	0	0	0	0	0	0	0	0	0	22	0	0	0	0	0	0	0	0	0	0	0	0	0	0	0	0	0	2	0	24	0	0	0	0	19	0	0	0	0	1	0	0	0	14	0
Observation18140J	0	0	0	0	0	0	0	0	1	0	0	0	0	6	0	9	0	0	0	0	0	0	0	0	0	0	0	0	1	0	0	1	3	35	0	0	0	6	9	4	0	0	2	0	0	0	0	23	0
Observation18250J	0	0	0	0	0	0	0	0	0	0	0	0	0	27	0	0	0	0	0	0	0	0	0	0	7	3	0	0	0	0	0	1	0	39	0	0	0	0	25	0	0	0	0	1	0	1	3	13	1
Observation1832	0	0	0	0	0	0	0	0	0	0	1	0	0	10	0	0	0	4	0	0	0	0	0	0	0	2	0	0	0	0	0	3	0	16	0	0	0	0	13	7	0	0	3	0	0	0	6	5	1
Observation18390J	0	0	0	0	0	0	0	0	1	0	0	0	0	5	0	0	0	1	0	0	0	0	0	6	0	6	0	0	0	0	0	0	0	12	0	0	0	0	6	1	0	0	4	1	0	3	0	9	2
Observation1848	0	0	0	0	0	0	0	0	2	0	0	0	0	2	0	2	0	0	0	0	0	0	0	0	0	0	0	0	0	0	0	0	1	4	0	0	0	0	2	1	0	0	0	0	0	2	0	8	1
Observation1859	0	0	0	0	0	0	0	0	1	0	0	0	0	18	0	0	0	4	0	0	0	0	0	0	0	0	0	0	0	0	4	5	0	18	0	1	0	0	18	7	0	0	0	1	0	0	1	19	3
Observation1860	0	0	0	0	0	0	0	0	0	0	0	0	0	15	0	0	0	4	0	0	0	0	0	0	0	0	0	0	0	0	0	20	0	20	0	0	0	0	14	10	0	0	0	2	0	9	1	17	1
Observation18790J	0	0	0	0	0	0	0	0	1	0	0	0	0	19	0	0	0	0	0	0	0	0	0	0	1	0	0	0	0	0	0	1	0	21	0	0	0	0	17	0	0	0	0	0	0	0	3	8	3
Observation18800J	0	0	0	0	0	0	0	0	1	0	0	0	0	14	0	0	0	0	0	0	0	0	1	17	0	1	0	0	0	0	0	0	0	19	0	0	0	0	13	0	0	0	0	0	0	0	0	8	0
Observation18810J	0	0	0	0	0	0	0	0	5	0	0	0	0	5	0	0	0	0	0	0	0	0	0	0	0	0	0	0	0	0	0	0	0	5	0	0	0	0	5	0	0	0	1	1	0	6	2	12	4
Observation1896	0	0	0	0	0	0	0	0	0	0	0	0	0	2	0	0	0	6	2	0	0	0	0	0	0	0	0	0	0	0	0	6	0	10	0	0	0	0	3	6	1	1	3	2	0	0	1	4	0
Observation1906	0	0	0	0	0	0	0	0	6	0	0	0	0	10	0	0	0	0	0	0	0	0	0	0	0	0	0	0	0	0	0	2	0	10	0	0	0	0	11	0	0	0	0	1	0	0	0	2	1
Observation1907	0	0	4	0	0	0	0	0	7	0	0	0	0	13	0	0	0	0	0	0	0	0	0	0	0	4	0	0	0	0	0	3	0	12	0	0	0	0	11	0	0	0	0	1	0	6	0	1	2
Observation1920	0	0	0	0	0	0	0	0	0	0	0	0	0	23	0	16	0	0	0	0	0	0	4	6	2	0	0	0	1	0	0	7	0	35	0	2	0	11	30	15	0	0	0	0	0	0	4	22	0
Observation19300J	0	0	0	0	0	0	0	0	1	0	0	0	0	31	0	0	0	0	0	0	0	0	0	31	0	0	0	0	0	0	0	0	0	31	0	0	0	0	31	1	0	0	0	0	0	0	2	3	0
Observation1931	0	0	0	0	0	0	0	0	4	0	0	0	0	4	0	4	0	0	0	0	0	0	0	0	2	0	0	0	0	0	0	5	0	9	0	7	0	2	4	2	0	0	0	0	0	0	3	7	0
Observation1948	0	0	0	0	0	0	0	0	5	0	2	0	0	10	0	5	0	4	0	0	0	0	0	0	2	2	0	0	0	0	0	10	0	21	0	0	0	2	8	8	0	0	0	0	0	0	0	9	1
Observation19550J	0	0	0	0	0	0	0	0	0	0	0	0	1	10	0	0	0	5	1	0	0	0	0	0	2	0	0	0	0	0	0	3	0	19	0	0	0	0	10	6	1	3	1	0	0	0	0	2	0
Observation1963	0	0	0	0	0	0	0	0	2	0	0	0	0	4	0	0	0	1	0	0	0	0	0	0	0	2	0	0	0	0	0	2	0	5	0	0	0	0	3	2	0	0	0	0	0	0	2	8	1
Observation19700J	0	0	0	0	0	0	0	0	1	0	0	0	0	21	0	0	0	2	0	0	0	0	0	3	0	0	0	0	0	0	0	1	1	23	0	0	0	0	21	2	0	0	0	0	0	0	0	0	1
Observation19810J	0	0	0	0	0	0	0	0	1	0	0	0	4	14	0	0	0	0	4	5	0	0	0	0	0	0	0	0	0	0	0	0	0	52	0	0	0	0	14	1	0	9	1	0	0	2	1	28	0
Observation19820J	0	0	0	0	0	0	0	0	0	0	0	0	0	5	0	0	0	0	0	0	0	0	0	0	0	0	0	0	0	0	0	0	0	6	0	0	0	0	4	0	0	0	0	0	1	2	1	3	0
Observation19830J	0	0	0	0	0	0	0	0	1	0	0	0	0	15	1	0	1	0	0	0	0	0	0	0	0	7	0	0	0	0	1	1	0	31	0	0	0	0	14	0	0	0	0	1	0	0	2	24	1
Observation19990J	0	0	0	0	0	0	0	0	1	0	0	0	0	8	0	4	0	0	0	0	0	0	0	0	2	0	0	0	0	0	0	0	0	13	0	2	0	5	9	2	0	0	1	0	0	0	0	4	0
Observation20000J	0	0	0	0	0	0	0	0	4	0	0	0	0	14	0	0	0	5	0	0	0	0	0	0	0	0	0	0	0	0	0	0	0	19	0	0	0	0	13	6	0	0	1	0	0	0	0	1	0
Observation20100J	0	0	1	0	0	0	0	0	7	0	0	0	0	18	0	7	0	0	0	0	0	0	0	0	0	1	0	0	0	0	0	1	0	25	0	0	0	7	22	4	0	0	4	0	1	0	4	1	0
Observation2018	0	0	0	0	0	0	0	0	0	0	0	0	0	3	0	0	0	0	0	0	0	0	0	0	0	0	0	0	0	0	0	0	0	4	0	0	0	0	2	0	0	0	0	0	0	0	0	8	2
Observation2019	0	0	0	0	0	0	0	0	1	0	0	0	0	4	0	0	0	0	0	0	0	0	0	0	0	0	0	0	0	0	0	1	0	4	0	0	0	0	3	0	0	0	0	0	0	0	0	0	0
Observation20270J	0	0	0	0	0	0	0	0	0	0	0	0	0	2	0	0	0	0	0	0	0	0	0	0	0	0	0	0	0	0	0	0	0	2	0	0	0	0	1	0	0	0	0	0	0	0	0	1	1
Observation20280J	0	0	0	0	0	0	0	0	0	0	0	0	0	7	0	0	0	0	0	0	1	0	0	0	0	0	0	0	0	0	0	0	0	8	0	0	0	0	6	0	0	0	1	1	0	0	0	3	0
Observation2035	0	0	0	0	5	0	0	0	0	0	0	0	0	0	0	0	0	1	0	10	0	0	0	0	0	0	0	0	0	0	0	26	0	10	0	0	0	0	0	0	0	9	0	0	0	0	0	2	0
Observation2042	0	0	0	0	0	0	0	0	0	0	0	0	0	0	0	4	0	1	0	0	0	0	0	0	0	0	0	0	0	0	0	3	0	5	0	0	0	1	0	3	0	0	0	0	0	0	0	3	0
Observation2043	0	0	0	0	0	0	0	0	1	0	0	0	1	3	0	1	0	0	0	0	0	0	0	0	0	4	0	0	0	0	0	0	1	3	0	0	0	0	3	1	0	0	0	0	0	0	0	1	0
Observation20510J	0	0	0	0	0	0	0	0	0	0	0	0	0	2	0	9	0	0	0	0	0	0	0	12	3	0	0	0	0	0	0	0	0	15	0	0	0	8	2	1	0	0	1	0	0	0	0	1	0
Observation2058	0	0	0	0	0	0	0	0	0	0	0	0	0	9	0	1	0	0	0	0	0	0	0	0	0	0	0	0	0	0	0	2	0	10	0	0	0	0	9	2	0	0	0	0	0	0	0	18	2
Observation2074	0	0	0	0	0	0	0	0	1	0	1	0	0	9	0	0	1	4	0	0	0	0	0	0	1	5	0	0	0	0	0	2	0	13	0	0	0	0	9	5	0	0	0	1	0	0	0	6	3
Observation2075	0	0	0	0	0	0	0	0	0	0	0	0	0	5	0	0	0	0	0	0	0	0	0	0	3	0	0	0	0	0	0	4	0	7	0	2	0	0	4	0	0	0	0	1	0	5	1	5	1
Observation2076	0	0	0	0	0	0	0	0	0	0	0	2	1	4	0	4	0	0	0	0	0	0	0	0	1	0	0	0	0	0	0	3	0	9	0	0	0	2	4	3	0	0	0	0	0	0	2	16	0
Observation20910J	0	0	0	0	0	0	0	0	0	0	0	0	0	5	0	10	0	3	0	0	0	0	0	0	12	0	0	0	0	0	0	2	0	27	0	0	0	6	6	7	0	0	1	0	0	0	0	5	0
Observation2101	0	0	1	0	0	0	0	0	0	0	1	1	0	10	1	1	0	2	0	0	0	0	0	0	4	0	0	0	1	0	0	3	0	19	0	2	0	0	11	4	0	0	0	1	1	0	0	11	0
Observation21080J	0	0	2	0	0	0	0	0	0	0	0	0	0	8	0	7	0	2	2	0	0	0	9	3	0	1	0	0	0	0	0	1	0	34	0	0	0	5	9	4	0	2	3	1	0	1	6	11	0
Observation2115	0	0	0	0	0	0	0	0	0	0	0	0	0	17	1	0	0	3	4	0	0	0	0	0	1	0	0	0	0	0	0	3	0	25	0	0	0	0	20	7	3	2	2	0	0	0	1	7	0
Observation2124	0	0	0	0	0	0	0	0	0	0	0	0	0	14	0	0	0	11	0	0	0	0	0	0	0	0	0	0	0	0	1	8	0	28	0	0	0	0	20	16	0	1	1	0	0	2	0	15	0
Observation21330J	0	0	2	0	0	0	0	0	0	0	0	0	0	32	0	3	0	7	0	0	0	0	2	38	1	0	0	0	0	0	0	0	2	45	0	0	0	2	40	18	0	0	3	0	0	2	2	3	0
Sum of Numbers	0	5	22	0	7	1	6	0	304	0	30	4	22	1891	10	314	9	291	28	24	7	4	113	468	119	170	0	3	8	0	16	400	41	3151	0	46	9	217	1880	569	10	64	137	97	13	121	161	1133	160
Average daily count in P2 per subject	0	0.03125	0.1375	0	0.04375	0.00625	0.0375	0	1.9	0	0.1875	0.025	0.1375	11.8187	0.0625	1.9625	0.05625	1.81875	0.175	0.15	0.04375	0.025	0.70625	2.925	0.74375	1.0625	0	0.01875	0.05	0	0.1	2.5	0.25625	19.6938	0	0.2875	0.05625	1.35625	11.75	3.55625	0.0625	0.4	0.85625	0.60625	0.08125	0.75625	1.00625	7.08125	1
Notice: the data include the 40 subjects and 4 days, that means(the same process procedure with A2): average daily count in each single phase=sum/(40*4); Phase=A2,A3,A4,P2,P3,P4,P5;
[truncated: 7 more columns]

## Sheet: Number Phase P3
observations	feeding_while_hanging	feeding_while_sitting	drinking	chewing	lick_food_residue_of_the_cage	eat_something_catch_from_body	pick_food_rest	feeding_while_sitting_on_the_board	embrace	lick_gential_area	button_present	mount	copulation	sitting_rest	sitting_rest_but_face_the_wall	sitting_on_the_board	lying_rest	climbing_rest	hanging_on_the_iron_chain_rest	hanging_on_the_skylight_rest	sitting_and_sleeping	hanging_on_the_ventilator	nursing	hold_baby	mutual_grooming	been_groomed	driving	fighting	flighting	bite	been_invade	position_shift	alert_jumping	watch_company	involuntary_call	lip_smacking	galloping	walking_on_the_board	walking_aside	climibing	walking_on_the_iron_chain	hang_walk_on_the_skylight	standing	quiver	playing	licking_hair	scratching_body_by_hindleg	scratching_body_by_foreleg	yawn
Observation08340J	0	0	2	0	0	0	0	0	3	0	0	0	0	12	0	0	0	0	0	0	0	0	3	0	0	0	0	0	0	0	0	1	0	19	0	0	0	0	10	0	0	0	0	1	0	0	0	6	0
Observation0835	0	0	0	0	0	0	0	0	3	0	0	0	0	27	0	4	0	1	0	0	0	0	0	0	0	0	0	0	0	0	0	4	0	35	0	2	0	4	25	6	0	1	1	1	2	0	5	7	1
Observation08450J	0	0	0	0	0	0	0	0	5	0	1	0	0	15	0	0	0	0	0	0	0	0	0	0	0	6	0	0	0	0	0	1	0	27	0	0	0	0	12	0	0	0	5	1	0	0	2	19	1
Observation08560J	0	0	0	0	0	0	0	0	1	0	0	0	0	1	0	0	0	0	0	0	0	0	0	0	0	0	0	0	0	0	0	0	0	1	0	0	0	0	0	0	0	0	0	0	0	0	0	0	0
Observation08570J	0	0	0	0	0	0	0	0	3	0	0	0	0	9	0	5	0	1	0	0	0	0	0	0	1	0	0	0	0	0	0	2	2	22	0	0	0	5	5	3	0	0	0	0	0	0	0	2	13
Observation08580J	0	0	0	0	0	0	0	0	1	0	0	0	0	1	0	0	0	0	0	0	0	0	0	0	1	0	0	0	0	0	0	0	0	5	0	0	0	0	0	0	0	0	0	0	0	0	0	3	0
Observation08590J	0	0	0	0	0	0	0	0	0	0	0	0	0	2	0	0	0	0	0	0	0	0	0	0	1	0	0	0	0	0	0	0	0	3	0	0	0	0	1	0	0	0	0	0	0	0	0	0	0
Observation08680J	0	0	0	0	0	0	0	0	0	0	0	0	0	4	0	0	0	0	0	0	0	0	0	5	0	2	0	0	0	0	0	1	0	5	0	0	0	0	2	0	0	0	1	0	0	0	0	2	0
Observation08690J	0	0	0	0	0	0	1	0	1	0	0	0	0	16	0	0	0	0	0	0	0	0	1	24	0	2	0	0	0	0	0	0	0	18	0	0	0	0	16	0	0	0	2	1	0	0	0	5	2
Observation0877	0	0	0	0	0	0	0	0	2	0	2	0	0	5	0	13	0	0	0	0	0	0	1	1	3	7	0	0	0	0	0	2	1	20	0	0	0	10	8	4	0	0	0	2	1	0	1	5	0
Observation08840J	0	0	0	0	0	0	0	0	1	0	0	0	0	20	0	0	0	4	0	0	0	0	0	0	4	0	0	0	0	0	0	2	1	41	0	1	1	0	15	6	0	0	2	1	5	0	1	16	0
Observation0891	0	0	0	0	0	0	0	0	1	0	0	0	0	0	0	5	0	1	0	0	0	0	12	14	0	0	0	0	0	0	0	0	0	19	0	0	0	4	0	3	0	0	0	0	0	0	2	14	0
Observation09030J	0	0	0	0	2	0	0	0	3	0	0	0	0	13	1	0	0	1	0	0	0	0	0	0	0	1	0	0	0	0	0	1	0	26	0	0	0	0	11	2	0	0	3	1	0	0	0	3	3
Observation09040J	0	0	0	0	0	0	0	0	0	1	0	0	0	24	0	7	0	1	0	0	0	0	1	1	1	4	0	0	0	0	0	2	3	38	0	0	0	4	19	2	0	0	9	2	4	0	0	10	1
Observation09140J	0	0	0	0	0	0	0	0	2	0	0	0	0	3	0	8	0	0	0	0	0	0	0	0	5	0	0	0	0	0	0	0	2	18	0	0	1	7	6	2	0	1	2	2	2	0	1	2	2
Observation0922	0	0	0	0	0	0	0	0	4	0	0	0	0	14	0	0	0	0	1	0	0	0	0	0	0	7	0	0	0	0	0	6	0	41	0	0	0	0	11	2	1	2	2	2	0	0	2	9	1
Observation09310J	0	0	1	0	0	0	0	0	0	0	0	0	0	18	0	1	0	1	0	0	0	0	2	23	2	2	0	0	0	0	0	0	0	25	0	1	0	0	17	3	0	0	3	1	0	0	1	1	0
Observation0938	0	0	0	0	0	0	0	0	1	0	0	0	0	1	0	7	0	2	0	0	0	0	1	6	0	2	0	0	0	0	0	2	0	11	0	1	0	4	0	3	0	0	0	1	0	0	0	3	2
Observation0952	0	1	0	0	0	0	1	1	0	0	0	0	0	2	0	12	0	0	0	0	0	0	0	0	0	0	0	0	0	0	0	1	1	16	0	0	0	14	4	2	0	0	0	2	0	0	0	0	4
Observation0953	0	4	2	4	0	0	3	0	5	0	0	0	0	33	0	0	0	0	0	0	0	0	0	0	0	0	0	0	0	0	0	7	0	33	0	0	0	0	36	0	0	0	0	1	0	0	4	13	0
Observation09630J	0	11	0	0	0	0	0	0	3	0	0	0	0	11	0	0	0	1	0	0	0	0	0	0	0	0	0	0	0	0	0	0	0	23	0	0	0	0	22	2	0	0	0	0	0	0	1	8	3
Observation09710J	0	0	0	0	0	0	0	0	0	0	0	0	0	23	0	0	0	0	0	0	0	0	4	14	1	3	0	0	0	0	0	2	0	28	0	0	0	0	22	0	0	0	7	0	1	0	1	9	2
Observation0979	0	0	2	0	0	0	0	0	1	0	0	0	1	15	0	3	0	0	0	0	0	0	0	1	2	1	0	0	1	0	0	2	0	35	0	0	0	6	19	5	0	0	2	3	1	0	8	17	4
Observation0986	0	0	0	0	0	0	0	0	6	0	0	0	0	7	0	0	0	0	0	0	0	0	0	0	0	1	0	0	0	0	0	1	1	8	0	0	0	0	6	0	0	0	0	0	0	0	0	4	0
Observation0993	0	0	0	0	0	0	0	0	0	0	0	0	0	28	0	0	1	0	0	0	0	0	4	12	1	10	0	0	0	0	0	2	0	28	0	0	0	0	28	0	0	0	5	1	0	0	1	3	0
Observation10000J	0	0	0	0	0	0	0	0	3	0	0	0	0	5	0	0	0	0	0	0	1	0	0	0	0	0	0	0	0	0	0	0	0	5	0	0	0	0	7	0	0	0	3	1	0	0	3	6	0
Observation10010J	0	0	0	0	0	0	0	0	2	0	0	0	0	2	0	0	0	0	0	0	0	0	0	0	0	0	0	0	0	0	0	0	0	2	0	0	0	0	0	0	0	0	1	0	0	0	0	0	0
Observation1009	0	0	0	0	0	0	0	0	0	0	0	0	1	35	0	3	1	0	0	0	0	0	4	10	4	0	0	0	0	0	0	6	0	45	0	0	0	1	37	5	0	0	1	0	0	0	3	13	0
Observation10160J	0	0	0	0	0	0	0	0	0	0	0	0	0	4	0	0	0	3	0	0	0	0	0	0	0	0	0	0	0	0	0	0	1	10	0	0	0	0	4	3	0	0	1	0	0	0	9	9	1
Observation1023	0	0	0	0	0	0	0	0	4	0	0	0	0	7	0	0	0	5	0	0	0	0	0	0	0	0	0	0	0	0	0	6	0	13	0	1	0	0	10	6	0	0	0	1	0	0	0	3	0
Observation1031	0	0	0	0	0	0	0	0	8	0	0	0	0	12	0	0	0	0	1	0	0	0	0	0	4	3	0	0	0	0	0	13	0	16	0	0	0	0	10	1	0	1	0	2	0	0	2	11	2
Observation10380J	0	0	1	0	0	0	0	0	0	0	0	0	0	10	0	0	0	7	0	0	0	0	0	0	0	1	0	0	0	0	0	1	1	23	0	0	1	0	10	9	0	0	1	0	0	0	0	2	0
Observation10390J	0	0	0	0	0	0	0	0	1	0	0	0	0	3	0	0	0	2	0	0	0	0	0	0	0	0	0	0	0	0	0	0	0	7	0	0	0	0	2	2	0	0	0	0	0	0	0	2	2
Observation1047	0	0	0	0	0	0	0	0	4	0	1	0	0	0	0	5	0	1	0	2	0	0	0	2	3	4	0	0	0	0	0	4	0	11	0	0	0	0	0	6	0	4	0	0	0	0	0	11	0
Observation10550J	0	0	0	0	0	0	0	0	1	0	0	0	0	18	0	0	0	11	0	0	0	0	0	0	3	0	0	0	0	0	0	0	1	29	0	0	0	0	15	16	0	0	0	1	0	0	2	3	1
Observation1063	0	0	0	0	0	0	0	0	5	0	0	0	0	10	0	3	0	0	0	0	0	0	0	0	0	0	0	0	1	0	0	4	0	20	0	0	0	1	11	2	0	0	0	1	0	0	3	5	1
Observation10700J	0	0	3	0	0	0	0	0	1	0	0	0	0	15	0	1	0	1	1	0	0	0	0	0	0	2	0	0	0	0	0	2	0	22	0	0	0	0	15	4	0	2	2	3	0	0	0	3	0
Observation10770J	0	0	0	0	0	0	0	0	2	0	0	0	0	8	0	2	0	3	0	0	0	0	5	18	0	0	0	0	0	0	0	0	1	19	0	0	0	0	8	5	0	0	1	0	0	0	1	3	0
Observation1084	0	2	0	6	0	0	2	0	2	0	0	0	0	24	0	0	0	0	0	0	0	0	0	5	0	1	0	0	0	0	0	5	0	25	0	0	0	0	27	0	0	0	0	1	0	0	4	5	0
Observation10920J	0	1	0	1	0	0	1	0	5	0	0	0	0	12	0	0	0	0	0	0	0	0	0	0	0	0	0	0	0	0	0	2	0	17	0	0	0	0	8	0	0	0	0	1	0	0	1	11	0
Observation1100	0	0	1	0	0	0	1	0	0	0	0	0	0	20	0	0	1	15	0	0	0	0	0	0	2	3	0	0	0	0	0	7	0	35	0	1	0	0	16	19	0	0	0	0	0	0	1	21	2
Observation1112	0	0	0	0	0	0	0	0	4	0	0	0	0	5	0	0	0	0	0	0	0	0	0	0	0	0	0	0	0	0	0	2	0	5	0	0	0	0	3	0	0	0	0	0	0	0	1	3	1
Observation1113	0	0	0	0	0	0	0	0	1	0	0	0	0	1	0	0	0	0	0	0	0	0	0	0	0	0	0	0	0	0	0	0	0	16	0	1	0	0	1	0	0	0	0	0	0	0	0	0	0
Observation1114	0	0	0	0	0	0	0	0	1	0	0	0	0	1	0	0	0	0	0	0	0	0	0	0	0	0	0	0	0	0	0	0	0	11	0	0	0	0	0	0	0	0	0	0	0	0	0	1	1
Observation1124	0	0	2	0	0	0	0	0	1	0	0	0	0	16	0	0	1	0	0	0	0	0	0	0	0	3	0	0	0	0	0	0	0	14	0	0	0	0	14	0	0	0	2	0	0	0	1	9	1
Observation11380J	0	0	0	0	0	0	1	0	3	0	0	0	0	31	0	0	0	0	0	0	0	0	0	0	0	1	0	0	0	0	0	4	0	40	0	0	0	0	26	0	0	0	0	1	0	0	2	18	0
Observation1139	0	0	0	1	0	0	1	0	0	0	0	0	0	31	2	0	0	1	0	0	0	0	0	0	0	1	0	0	0	0	0	12	0	32	0	1	0	0	35	2	0	0	2	2	0	0	0	11	1
Observation11490J	0	0	0	0	0	0	0	0	6	0	2	0	2	14	0	0	0	0	0	0	0	0	0	0	1	1	0	0	0	0	0	3	0	17	0	0	0	0	11	0	0	0	4	1	0	0	0	5	0
Observation1157	0	0	0	0	0	0	0	0	2	0	0	0	0	11	0	0	0	0	0	0	0	0	0	0	0	4	0	0	0	0	0	4	0	12	0	0	0	0	14	0	0	0	0	1	0	1	3	6	1
Observation11650J	0	0	0	0	0	0	0	0	1	0	0	0	0	7	0	0	0	15	0	0	0	2	0	0	0	0	0	0	0	0	0	1	0	24	0	0	0	0	7	18	0	0	0	0	0	0	1	4	0
Observation11720J	0	0	0	0	0	0	0	0	0	0	0	0	0	3	0	0	0	3	0	0	0	0	0	0	0	0	0	0	0	0	0	0	0	6	0	0	0	0	4	3	0	0	0	0	0	0	0	0	0
Observation1180	0	0	0	0	0	0	0	0	0	0	0	0	0	21	0	5	0	3	0	0	0	0	0	0	5	0	0	0	0	0	0	4	1	27	0	0	0	3	26	10	0	3	3	2	3	0	2	5	2
Observation11940J	0	0	0	0	0	0	3	0	4	0	0	0	0	15	0	0	0	0	0	0	0	0	0	0	0	1	0	0	0	0	0	5	0	22	0	0	0	0	9	0	0	0	0	1	0	4	1	14	0
Observation11950J	0	0	0	0	0	0	0	0	0	0	0	0	1	44	1	0	0	2	0	0	0	0	0	0	0	0	0	0	0	0	0	4	0	67	0	0	3	0	37	4	0	0	1	4	0	1	0	27	0
Observation1214	0	0	0	1	0	0	0	0	4	0	0	0	0	4	0	0	0	0	0	0	0	0	0	0	0	0	0	0	0	0	0	0	0	13	0	3	1	0	3	0	0	0	0	1	0	0	0	8	2
Observation1215	0	1	0	1	0	0	1	0	1	0	1	0	0	2	0	5	0	0	0	0	0	0	0	0	0	2	0	0	0	0	0	0	0	14	0	0	0	2	2	2	0	0	0	0	0	0	1	4	4
Observation1216	0	0	0	0	0	0	0	0	4	0	2	0	0	5	0	0	0	0	0	0	0	0	0	0	2	4	0	0	0	0	0	1	0	16	0	1	0	0	2	0	0	0	2	1	0	3	2	16	3
Observation1227	0	0	0	0	0	0	0	0	1	0	7	0	0	28	0	0	0	2	0	0	0	0	1	7	0	4	0	0	0	0	0	4	0	38	0	0	0	0	22	2	0	0	0	0	0	4	5	13	4
Observation12350J	0	0	0	0	0	0	0	0	7	0	0	0	0	17	0	0	0	0	0	0	0	0	0	1	1	1	0	0	0	0	0	1	0	20	0	0	0	0	13	0	0	0	3	1	0	0	1	5	2
Observation1243	0	0	0	0	0	0	0	0	4	0	0	0	0	11	0	0	0	0	0	0	0	0	0	0	1	4	0	0	0	0	0	1	0	11	0	0	0	0	11	0	0	0	0	2	0	0	1	6	1
Observation12500J	0	0	0	0	0	0	0	0	0	0	0	0	1	6	0	2	0	3	0	0	0	0	1	11	0	7	0	0	0	0	0	1	0	13	0	1	0	2	3	4	0	0	1	1	0	0	0	2	0
Observation12630J	0	0	0	0	0	0	0	0	5	0	0	0	0	5	0	0	0	0	0	0	0	0	0	0	0	0	0	0	0	0	0	1	0	5	0	0	0	0	3	0	0	0	0	0	0	0	0	0	0
Observation12640J	0	0	0	0	0	0	0	0	2	0	0	0	0	4	0	0	0	0	0	0	0	0	0	0	0	3	0	0	0	0	0	0	0	21	0	0	0	0	3	0	0	0	0	0	0	0	0	8	1
Observation12730J	0	0	0	0	0	0	0	0	0	0	0	0	0	4	0	0	0	0	0	0	0	0	1	4	4	1	0	0	0	0	0	0	0	13	0	0	0	0	3	0	0	0	0	0	0	0	0	1	0
Observation12850J	0	0	0	0	0	0	0	0	4	0	0	0	0	5	0	0	0	0	0	0	1	0	0	6	0	0	0	0	0	0	0	1	0	5	0	0	0	0	2	0	0	0	0	0	0	0	0	2	0
Observation12860J	0	0	0	0	0	0	0	0	5	0	0	0	0	8	0	2	0	0	0	0	0	0	0	0	5	6	0	0	0	0	0	0	0	17	0	0	0	0	9	1	0	0	2	1	0	0	0	7	0
Observation1295	0	0	0	0	0	0	0	0	0	0	0	0	0	16	0	3	0	3	0	0	0	0	0	5	1	0	0	0	0	0	1	3	0	23	0	4	0	0	20	8	0	0	0	2	0	0	0	6	2
Observation13030J	0	0	0	0	0	0	0	0	0	0	0	0	0	3	0	0	0	7	2	0	0	0	0	12	0	1	0	0	0	0	0	0	0	12	0	0	0	0	2	7	0	4	0	1	0	0	0	0	0
Observation13100J	0	0	0	0	0	0	0	0	3	0	0	0	0	4	0	0	0	0	0	0	0	0	0	0	0	0	0	0	0	0	0	0	0	4	0	0	0	0	3	0	0	0	0	0	0	0	0	1	0
Observation1319	0	0	0	0	0	0	0	0	2	0	0	0	0	8	0	0	0	1	0	0	0	0	2	7	0	4	0	0	0	0	1	4	0	12	0	1	0	0	8	2	0	0	0	1	0	0	1	1	0
Observation1334	0	0	0	0	0	0	0	0	3	0	0	0	0	7	0	1	0	0	0	0	0	0	0	1	0	0	0	0	0	0	0	7	0	7	0	0	0	0	7	2	0	0	0	0	0	0	0	1	1
Observation1335	0	0	0	0	0	0	0	0	2	0	0	0	0	2	0	0	0	0	0	0	0	0	0	0	0	2	0	0	0	0	0	2	0	17	0	1	0	0	1	0	0	0	0	0	0	0	1	1	0
Observation13560J	0	0	0	0	0	0	0	0	0	0	0	0	0	5	0	0	0	1	0	0	0	0	0	0	0	0	0	0	0	0	0	0	0	7	0	0	0	0	5	1	0	0	0	0	0	12	0	8	1
Observation13570J	0	0	0	0	0	0	0	0	1	0	0	0	0	0	0	1	0	0	0	0	0	0	0	0	0	0	0	0	0	0	0	0	0	1	0	0	0	0	0	0	0	0	0	0	0	0	0	0	0
Observation13580J	0	0	0	0	0	0	0	0	2	0	0	0	0	0	0	5	0	0	0	0	0	0	0	0	0	5	0	0	0	0	0	2	0	5	0	0	0	2	0	0	0	0	0	2	0	0	0	0	0
Observation13590J	0	0	1	0	0	0	0	0	4	0	0	0	0	11	0	0	0	0	0	0	0	0	0	0	0	0	0	0	0	0	0	0	0	21	0	0	0	0	11	0	0	0	1	0	0	0	0	0	0
Observation13760J	0	0	0	0	0	0	0	0	2	0	0	0	0	6	1	6	0	1	0	0	0	0	1	17	0	2	0	0	0	0	0	0	0	17	0	0	0	7	5	3	0	0	1	0	0	0	0	3	1
Observation1377	0	0	0	0	0	0	0	0	4	0	0	0	0	8	0	0	0	0	0	0	0	0	0	0	0	0	0	0	0	0	0	1	0	21	0	0	0	0	6	0	0	0	0	1	0	0	1	4	7
Observation13860J	0	0	1	0	0	0	0	0	0	0	0	0	0	8	0	3	0	0	0	0	0	0	1	1	5	1	0	0	0	0	0	1	0	16	0	0	0	3	9	1	0	0	2	0	0	0	0	7	0
Observation1394	0	0	0	0	0	0	0	0	2	0	0	0	0	2	0	0	0	0	0	0	0	0	0	0	0	6	0	0	0	0	0	0	0	10	0	0	0	0	1	0	0	0	0	1	0	0	1	2	1
Observation14020J	0	0	0	0	0	0	0	0	0	0	0	0	0	9	0	0	0	5	0	0	0	0	0	12	0	0	0	0	0	0	0	0	2	14	0	0	3	0	9	7	0	0	0	1	0	0	0	1	0
Observation14030J	0	0	0	0	0	0	0	0	0	0	0	0	0	0	0	0	0	0	0	2	0	0	0	0	0	0	0	0	0	0	0	0	0	2	0	0	0	0	0	0	0	1	0	0	0	0	0	1	0
Observation14110J	0	0	0	0	0	0	0	0	2	0	0	0	0	4	0	0	0	2	0	0	0	0	0	0	1	0	0	0	0	0	0	1	0	7	0	0	0	0	4	3	0	0	0	1	0	1	3	9	3
Observation1419	0	0	0	0	0	0	0	0	2	0	0	0	0	1	0	5	0	0	0	0	0	0	0	0	0	3	0	0	4	0	0	5	0	12	0	0	0	2	1	1	0	0	0	0	0	0	2	8	0
Observation14260J	0	0	1	0	0	0	0	0	0	0	0	0	0	29	0	15	2	0	0	0	0	0	1	11	3	6	0	0	0	0	0	1	1	50	0	1	0	13	29	1	0	0	3	1	1	0	2	7	0
Observation1433	0	0	0	0	0	0	0	0	2	0	0	0	0	10	0	0	0	0	0	0	0	0	1	0	0	2	0	0	0	0	0	4	0	11	0	0	0	0	6	0	0	0	3	4	0	0	1	20	1
Observation14480J	0	0	0	0	0	0	0	0	10	0	0	0	0	28	0	0	0	1	0	0	0	0	0	0	0	5	0	0	0	0	0	4	0	33	0	0	2	0	21	1	0	0	3	0	0	0	0	7	0
Observation14490J	0	0	0	0	0	0	0	0	0	0	0	0	0	10	0	3	2	0	0	0	0	0	0	3	0	4	0	0	0	0	0	0	1	19	0	0	0	6	15	2	0	0	9	3	1	0	0	7	2
Observation14500J	0	0	0	0	0	0	0	0	0	0	0	0	0	0	0	6	0	0	0	0	0	0	1	0	0	7	0	0	0	0	0	0	0	14	0	0	0	4	0	2	0	1	0	1	2	0	1	10	0
Observation14640J	0	0	0	0	0	0	0	0	1	0	0	0	0	16	0	0	0	0	0	0	0	0	0	0	10	6	0	0	0	0	0	0	0	19	0	0	0	0	16	0	0	0	1	0	0	0	1	3	0
Observation1472	0	0	0	0	0	0	0	0	2	0	1	0	0	8	0	0	0	0	0	0	0	0	0	0	5	1	0	0	0	0	0	6	0	9	0	1	0	0	8	0	0	0	0	0	0	0	0	3	4
Observation14790J	0	0	0	0	0	0	0	0	0	0	0	0	0	0	0	6	0	0	0	0	0	0	0	6	3	0	0	0	0	0	0	0	0	18	0	0	0	2	0	1	0	0	2	0	0	5	1	13	0
Observation14940J	0	0	0	0	0	0	0	0	1	0	0	0	0	17	0	4	0	1	0	0	0	0	0	0	0	0	0	0	0	0	0	2	1	34	0	0	0	3	16	2	0	0	0	0	0	0	0	2	0
Observation14950J	0	0	0	0	0	0	0	0	1	0	0	0	0	7	0	5	0	2	0	0	0	0	0	0	0	0	0	0	0	0	0	0	3	14	0	0	0	4	8	5	0	0	0	0	0	0	0	0	0
Observation14960J	0	0	0	0	0	0	0	0	1	0	0	0	0	12	0	0	0	0	0	0	0	0	4	15	1	0	0	0	0	0	0	0	0	16	0	0	0	0	11	0	0	0	0	0	0	0	0	0	0
Observation14970J	0	0	0	0	0	0	0	0	0	0	0	0	0	1	0	0	0	0	0	0	0	0	0	1	0	0	0	0	0	0	0	0	0	1	0	0	0	0	0	0	0	0	0	1	0	0	0	0	0
Observation15070J	0	0	0	0	0	0	0	0	0	0	0	0	0	21	0	1	0	0	0	0	0	0	1	22	0	0	0	0	0	0	0	0	0	23	0	0	0	0	20	2	0	0	3	0	0	0	0	0	0
Observation15080J	0	0	0	0	0	0	0	0	0	0	0	0	0	0	0	17	0	4	0	0	0	0	0	21	0	0	0	0	0	0	0	1	3	21	0	0	0	12	1	5	0	0	3	0	0	0	0	0	0
Observation15190J	0	0	0	0	0	0	0	0	3	0	0	0	0	28	0	0	1	0	0	0	0	0	1	0	3	10	0	0	0	0	0	1	0	30	0	0	0	0	23	0	0	0	7	0	0	0	0	10	0
Observation15200J	0	0	0	0	0	0	0	0	0	0	0	0	0	3	0	18	0	0	0	0	0	0	0	0	6	0	0	0	0	0	0	4	2	29	0	0	1	16	4	3	0	0	7	1	0	0	0	5	0
Observation1530	0	0	0	0	0	0	0	0	1	0	0	0	0	12	0	6	0	0	0	0	0	0	0	0	0	0	0	0	0	0	0	5	1	13	0	0	0	5	11	4	0	1	0	1	0	0	1	11	2
Observation15370J	0	0	0	0	0	0	0	0	2	0	0	0	0	9	0	0	0	0	0	0	0	0	0	0	0	1	0	0	0	0	0	1	0	18	0	0	0	0	7	0	0	0	0	2	0	0	0	9	3
Observation15450J	0	0	0	0	0	0	0	0	0	0	0	0	0	5	0	3	0	1	0	0	0	0	0	9	0	0	0	0	0	0	0	0	0	9	0	1	0	3	6	2	0	0	1	0	0	0	1	2	2
Observation1553	0	0	0	0	0	0	0	0	1	0	0	0	0	8	0	0	0	3	1	0	0	0	0	0	3	1	0	0	1	0	0	6	0	11	0	1	0	0	7	2	0	1	1	1	3	0	0	8	1
Observation1564	0	0	0	0	0	0	0	0	0	0	0	0	0	3	0	4	0	1	0	0	0	0	0	0	0	0	0	0	0	0	0	3	1	8	0	1	0	2	4	2	0	0	0	1	0	0	0	2	8
Observation1565	0	0	0	1	0	0	1	1	0	0	0	0	0	1	0	5	0	0	0	0	0	0	0	0	0	0	0	0	0	0	0	1	0	7	0	0	0	5	3	2	0	0	0	0	0	0	0	1	0
Observation1566	0	0	0	0	0	0	0	0	4	0	0	0	0	5	0	0	0	0	0	0	0	0	0	0	0	0	0	0	1	0	0	4	0	7	0	0	0	0	4	0	0	0	0	1	0	0	0	0	0
Observation1567	0	6	0	2	0	0	1	0	2	0	0	0	0	6	0	0	0	3	0	0	0	0	0	0	0	0	0	0	0	0	0	7	0	15	0	0	0	0	12	4	0	0	0	0	0	0	0	1	0
Observation15760J	0	1	0	5	0	0	1	0	3	0	0	0	1	34	0	0	0	0	0	0	0	0	0	0	0	0	0	0	0	0	0	0	0	35	0	0	0	0	33	0	0	0	2	1	0	0	0	3	0
Observation1584	0	0	0	0	0	0	0	0	1	0	1	0	0	6	0	9	0	0	0	0	0	0	0	0	0	2	0	0	0	0	0	5	1	14	0	0	0	5	5	1	0	0	1	0	0	0	0	1	3
Observation1592	0	0	0	0	0	0	0	0	3	0	0	0	0	7	0	0	0	0	0	0	0	0	0	0	1	4	0	0	0	0	0	2	0	18	0	0	0	0	7	0	0	0	0	0	0	0	1	6	1
Observation16000J	0	0	0	0	0	0	0	0	2	0	0	0	0	3	0	0	0	0	0	0	0	0	0	0	0	0	0	0	0	0	0	0	0	3	0	0	0	0	2	0	0	0	0	1	0	0	0	1	3
Observation1609	0	0	2	0	0	0	0	0	0	0	0	0	0	10	0	7	3	0	0	0	0	0	1	5	1	4	0	0	1	0	0	5	5	21	0	0	0	7	7	3	0	0	1	0	2	0	4	6	1
Observation16190J	0	0	0	0	0	0	0	0	0	0	0	0	0	14	0	3	0	1	0	0	0	0	0	9	0	1	0	0	0	0	0	0	0	18	0	0	0	4	14	4	0	0	1	0	0	0	1	1	0
Observation16200J	0	0	0	0	0	0	0	0	0	0	0	0	0	9	0	1	0	0	0	0	0	0	0	6	0	0	0	0	0	0	0	0	1	10	0	0	1	1	9	1	0	0	1	0	0	0	0	0	0
Observation16290J	0	0	0	3	0	0	13	0	3	0	0	0	0	26	0	0	0	0	0	0	0	0	0	0	0	0	0	0	0	0	0	2	0	32	0	0	1	0	22	0	0	0	0	1	0	0	2	10	1
Observation1636	0	3	0	0	0	0	1	0	1	0	3	0	0	8	0	0	0	0	0	0	0	0	0	0	1	4	0	0	0	0	0	1	0	8	0	0	0	0	7	0	0	0	0	0	0	0	0	11	0
Observation16430J	0	1	0	1	0	0	5	0	0	0	0	0	0	62	0	4	0	0	0	0	0	0	0	16	0	0	0	0	0	0	0	0	1	69	0	0	0	2	66	6	0	0	4	0	0	0	1	7	0
Observation1653	0	0	0	0	0	0	0	0	4	0	1	0	0	7	0	0	0	5	0	0	0	0	0	0	2	3	0	0	0	0	0	20	0	15	0	3	0	0	5	5	0	0	0	3	0	4	0	14	2
Observation1660	0	0	0	0	0	0	0	0	2	0	0	0	0	14	0	0	0	0	0	0	0	0	0	0	0	0	0	0	0	0	0	4	0	14	0	0	0	0	15	0	0	0	0	1	0	0	5	4	3
Observation1661	0	0	0	0	0	0	0	0	1	0	0	0	0	0	0	1	0	0	0	0	0	0	0	0	0	1	0	0	0	0	0	1	0	1	0	1	0	0	0	0	0	0	0	0	0	0	1	0	0
Observation16710J	0	0	0	0	0	0	0	0	0	0	0	0	1	30	3	0	0	3	0	0	0	0	0	0	7	6	0	0	0	0	0	2	0	39	0	0	0	0	36	6	0	0	8	1	0	0	1	7	0
Observation1678	0	0	0	0	0	0	0	0	11	0	0	0	0	12	0	0	0	0	0	0	0	0	0	0	0	0	0	0	0	0	0	5	0	12	0	0	0	0	12	0	0	0	0	0	0	0	1	5	4
Observation16870J	0	0	2	0	4	0	0	0	0	0	0	0	0	2	0	0	0	19	0	0	0	0	0	0	0	0	0	0	0	0	0	0	0	21	0	0	0	0	2	20	0	0	2	0	0	0	2	16	0
Observation16970J	0	0	0	0	0	0	0	0	0	0	0	0	0	31	0	3	0	0	0	0	0	0	0	0	0	0	0	0	0	0	0	0	1	40	0	0	0	3	32	2	0	1	3	1	0	0	4	10	0
Observation1704	0	0	0	0	0	0	1	1	3	0	0	0	0	0	0	6	0	1	0	3	0	0	0	0	0	0	0	0	0	0	0	2	0	10	0	0	0	1	1	9	0	8	0	1	0	0	1	1	2
Observation17160J	0	0	0	0	0	0	0	0	0	0	0	0	0	15	0	7	0	4	0	0	0	0	0	0	0	0	0	0	0	0	0	0	2	30	0	0	0	8	15	6	0	0	1	0	3	0	0	2	1
Observation1726	0	0	0	0	0	0	0	0	0	0	0	0	0	0	0	1	0	1	1	0	0	0	0	0	0	0	0	0	0	0	0	3	0	3	0	0	0	0	0	2	0	0	0	0	0	0	3	5	0
Observation1733	0	0	4	0	0	0	0	0	0	0	2	0	0	5	0	7	0	4	0	0	0	0	3	0	2	2	0	0	0	0	0	5	0	16	0	4	0	0	8	9	0	0	1	1	0	0	2	3	3
Observation17430J	0	0	0	0	0	0	0	0	2	0	0	0	0	24	0	0	0	1	0	0	0	0	0	3	0	3	0	0	0	0	0	2	0	37	0	0	1	0	20	1	0	0	2	0	0	0	2	17	0
Observation1751	0	0	0	0	0	0	0	0	3	0	0	0	0	13	0	0	0	1	0	0	0	0	0	0	0	0	0	0	0	0	0	4	0	15	0	0	0	0	12	1	0	0	0	1	0	0	3	12	3
Observation1762	0	0	0	0	0	0	0	0	0	0	0	0	0	4	0	0	0	10	0	0	0	0	0	0	0	0	0	0	0	0	1	12	0	14	0	1	0	0	4	11	0	0	0	0	0	0	2	2	0
Observation1763	0	0	0	0	0	0	0	0	0	0	0	0	0	5	0	0	0	2	0	0	0	0	0	0	0	0	0	0	0	0	0	5	0	8	0	1	0	0	5	2	0	0	0	0	0	0	3	4	0
Observation1778	0	0	0	0	0	0	0	0	3	0	0	0	0	6	0	0	0	1	0	0	0	0	0	0	0	5	0	0	0	0	0	2	0	7	0	0	0	0	5	2	0	0	0	0	0	0	0	2	1
Observation1779	0	0	0	0	0	0	0	0	1	0	0	0	0	1	0	0	0	0	0	0	0	0	0	0	0	0	0	0	0	0	0	0	0	2	0	0	0	0	0	0	0	0	0	0	0	0	0	4	1
Observation17890J	0	0	0	0	0	0	0	0	0	0	0	0	0	8	1	0	0	1	2	0	0	0	0	0	1	3	0	0	0	0	0	0	0	17	0	0	0	0	12	3	1	2	2	0	0	0	0	6	0
Observation18040J	0	0	0	0	0	0	0	0	3	0	0	0	0	2	0	0	0	0	0	0	0	0	0	0	0	1	0	0	0	0	0	0	0	9	0	0	0	0	1	0	0	0	0	0	0	0	0	5	1
Observation1805	0	0	0	0	0	0	0	0	0	0	0	0	0	26	1	0	0	3	0	0	0	0	0	0	0	0	0	0	0	0	0	10	0	28	0	0	0	0	27	6	0	0	0	3	1	0	0	8	0
Observation18150J	0	0	0	0	0	0	0	0	1	0	0	0	0	1	0	10	0	0	0	0	0	0	0	0	0	1	0	0	0	0	0	0	3	20	0	0	0	8	2	2	0	0	2	0	0	0	1	13	0
Observation18260J	0	0	0	0	0	0	0	0	3	0	0	0	0	11	0	0	0	0	0	0	0	0	0	0	0	5	0	0	0	0	0	2	0	33	0	0	0	0	7	0	0	0	3	0	0	0	3	11	0
Observation1833	0	0	0	0	0	0	0	0	1	0	0	0	0	5	1	0	0	7	0	0	0	0	0	0	0	2	0	0	0	0	0	2	0	13	0	0	0	0	8	7	0	0	0	0	0	0	3	5	1
Observation18400J	0	0	0	0	0	0	0	0	4	0	0	0	0	4	0	0	0	0	0	0	0	0	0	4	0	2	0	0	0	0	0	0	0	4	0	1	0	0	2	0	0	0	1	1	0	0	0	0	0
Observation1849	0	0	0	0	0	0	0	0	3	0	1	0	1	8	0	0	0	0	0	0	0	0	0	0	3	3	0	0	0	0	0	1	0	8	0	0	0	0	6	0	0	0	0	1	0	14	2	5	1
Observation1861	0	0	0	0	0	0	0	0	2	0	0	0	0	11	0	0	0	4	0	0	0	0	0	0	0	0	0	0	0	0	0	2	0	13	0	0	0	0	9	6	0	0	0	0	0	0	0	4	1
Observation1862	0	0	0	0	0	0	0	0	0	0	0	0	0	6	0	0	0	4	0	0	0	0	0	0	0	0	0	0	0	0	0	4	0	9	0	0	0	0	6	7	0	0	0	0	0	1	0	3	0
Observation1863	0	0	0	0	0	0	0	0	0	0	0	0	1	18	1	0	0	0	0	0	0	0	0	0	0	0	0	0	0	0	0	5	0	16	0	0	0	0	22	1	0	0	0	2	0	4	2	13	0
Observation1882	0	0	0	0	0	0	0	0	4	0	0	0	0	19	0	1	0	0	0	0	0	0	0	0	1	0	0	0	0	0	0	1	0	19	0	0	0	0	20	2	0	0	0	1	2	0	3	6	5
Observation1883	0	0	0	0	0	0	0	0	5	0	0	0	0	9	0	1	0	0	0	0	0	0	0	2	0	0	0	0	0	0	0	2	0	9	0	0	0	1	8	2	0	0	0	0	1	0	0	3	3
Observation1884	0	0	0	0	0	0	0	0	12	0	0	0	0	16	0	0	0	0	0	0	0	0	0	0	0	0	0	0	0	0	0	10	0	17	0	0	0	0	15	0	0	0	0	2	0	0	4	13	3
Observation1897	0	0	0	0	0	0	0	0	0	0	0	0	0	2	0	0	0	1	4	1	0	0	0	0	1	1	0	0	0	0	0	3	0	7	0	1	0	0	3	3	5	4	0	0	0	3	0	8	2
Observation1908	0	0	0	0	0	0	0	0	5	0	0	0	0	3	0	0	0	0	0	0	0	0	0	0	0	1	0	0	0	0	0	8	0	3	0	0	0	0	2	0	0	0	0	0	0	0	0	2	0
Observation1909	0	0	0	0	0	0	0	0	4	0	0	0	0	5	0	0	0	0	0	0	0	0	0	0	0	0	0	0	0	0	0	0	0	17	0	0	0	0	4	0	0	0	0	0	0	2	0	3	0
Observation1921	0	0	0	0	0	0	0	0	0	0	0	0	0	28	0	18	0	1	0	0	0	0	2	11	2	0	0	0	0	0	0	5	0	44	0	1	0	16	36	8	0	0	0	0	0	1	1	19	0
Observation1932	0	0	0	0	0	0	0	0	3	0	0	0	0	14	0	0	0	0	0	0	0	0	0	7	0	0	0	0	0	0	0	2	0	14	0	0	0	0	13	0	0	0	0	1	0	0	0	4	5
Observation1933	0	0	0	6	0	0	0	0	3	0	0	0	0	24	0	3	0	0	0	0	0	0	0	0	0	0	0	0	0	0	0	4	0	26	0	0	0	0	35	4	0	0	0	0	0	0	1	12	2
Observation1949	0	0	0	0	0	0	0	0	4	0	1	0	0	9	0	1	0	0	0	0	0	0	0	0	0	0	0	0	0	0	0	7	0	17	0	0	0	0	6	2	0	0	0	1	0	0	2	9	1
Observation19560J	0	0	0	0	0	0	0	0	2	0	0	0	4	11	0	0	0	3	0	0	0	0	0	0	3	1	0	0	0	0	0	1	0	15	0	0	0	0	12	5	0	0	4	1	1	0	0	5	0
Observation1964	0	0	0	0	0	0	0	0	2	0	0	0	0	8	0	0	0	2	0	0	0	0	0	0	0	0	0	0	0	0	0	4	0	8	0	0	0	0	6	4	0	0	0	0	0	0	1	1	0
Observation19710J	0	0	0	0	0	0	0	0	1	0	0	0	0	6	0	0	0	1	0	0	0	0	0	2	0	0	0	0	0	0	0	2	0	13	0	0	0	0	4	1	0	0	0	0	0	0	2	10	0
Observation19720J	0	0	0	0	0	0	0	0	2	0	0	0	0	2	0	0	0	0	0	0	0	0	7	9	0	0	0	0	0	0	0	0	0	9	0	0	0	0	1	0	0	0	0	0	0	0	0	2	4
Observation19840J	0	0	0	0	0	0	0	0	6	0	0	0	2	26	0	2	3	1	2	1	0	0	0	0	0	0	0	0	0	0	0	0	0	42	0	0	0	3	24	6	0	4	2	0	0	3	2	2	1
Observation19850J	0	0	0	0	0	0	0	0	9	0	0	0	0	20	1	0	0	0	0	0	0	0	0	0	0	1	0	0	0	0	0	1	0	31	0	0	0	0	16	0	0	0	3	0	0	0	2	21	0
Observation20010J	0	0	0	0	0	0	0	0	1	0	0	0	0	12	0	2	0	0	0	0	0	0	0	0	1	0	0	0	0	0	0	2	0	15	0	0	0	1	11	1	0	0	3	0	1	0	0	4	0
Observation2002	0	0	0	0	0	0	0	0	6	0	0	0	0	10	0	1	0	0	0	0	0	0	0	0	0	0	0	0	0	0	0	5	0	10	0	0	0	0	9	1	0	0	0	1	0	0	0	2	0
Observation20110J	0	0	1	0	0	0	0	0	9	0	0	0	0	18	0	6	0	0	0	0	0	0	0	0	1	3	0	0	0	0	0	0	0	25	0	0	0	6	21	4	0	0	1	0	0	0	1	4	1
Observation20120J	0	0	0	0	0	0	0	0	3	0	0	0	0	6	0	0	0	0	0	0	0	0	0	0	0	0	0	0	0	0	0	1	0	6	0	0	0	0	5	0	0	0	1	1	0	2	0	2	0
Observation2020	0	0	0	0	0	0	0	0	3	0	0	0	0	7	0	0	0	0	0	0	0	0	0	0	0	0	0	0	0	0	0	3	0	23	0	0	0	0	6	0	0	0	0	1	0	0	1	2	2
Observation20290J	0	0	0	0	0	0	0	0	0	0	0	0	0	17	0	0	0	0	0	0	0	0	0	0	0	0	0	0	0	0	0	0	0	20	0	0	0	0	16	0	0	0	3	1	0	2	0	17	3
Observation20360J	0	0	0	0	0	0	0	0	0	0	0	0	0	0	0	1	0	0	0	12	0	0	0	0	0	0	0	0	0	0	0	0	0	14	0	0	0	0	0	2	0	10	0	0	0	0	1	2	1
Observation2044	0	0	0	0	0	0	0	0	1	0	1	0	0	1	0	3	0	0	0	0	0	0	0	0	0	0	0	0	0	0	0	0	0	5	0	0	0	1	1	1	0	0	0	0	0	0	1	14	0
Observation20520J	0	0	0	0	0	0	0	0	0	0	0	0	0	19	3	7	1	0	0	0	0	0	4	5	9	6	0	0	0	0	0	0	0	39	0	2	0	4	22	1	0	0	2	0	1	0	1	0	0
Observation2059	0	0	0	0	0	0	0	0	0	0	0	0	0	16	0	4	0	1	0	0	0	0	0	0	0	0	0	0	0	0	1	5	0	20	0	8	0	7	16	11	0	0	0	0	0	0	1	22	1
Observation20770J	0	0	0	0	0	0	0	0	0	0	0	0	0	0	0	0	0	13	0	0	0	0	0	0	0	0	0	0	0	0	0	0	0	19	0	0	0	0	0	12	0	0	0	0	0	9	0	9	0
Observation20780J	0	3	1	3	0	0	1	0	0	0	0	0	0	11	0	0	0	1	0	0	0	0	0	1	2	1	0	0	0	0	0	0	0	19	0	0	0	0	15	2	0	0	2	1	0	0	1	4	0
Observation20790J	0	0	0	0	0	0	0	0	0	0	0	0	0	3	0	3	0	0	0	0	0	0	0	0	2	0	0	0	0	0	0	0	0	7	0	0	0	2	4	2	0	0	0	0	0	0	0	1	0
Observation20920J	0	0	0	0	0	0	0	0	0	0	0	0	0	3	0	7	0	0	0	0	0	0	0	0	0	2	0	0	0	0	0	1	0	19	0	0	0	5	2	4	0	0	1	0	0	0	2	10	0
Observation2102	0	6	0	0	0	0	2	0	2	0	0	0	0	5	0	2	0	0	1	0	0	0	0	0	1	0	0	0	0	0	0	3	0	18	0	0	0	1	12	4	0	0	0	0	0	1	1	18	1
Observation21090J	0	5	1	0	0	0	1	1	0	0	0	0	0	7	0	12	0	0	0	0	0	0	2	2	4	1	0	0	0	0	0	0	1	31	0	0	0	7	13	4	0	0	6	0	0	0	2	5	0
Observation21160J	0	0	0	0	0	0	0	0	0	0	0	0	0	21	0	0	0	13	5	1	0	0	1	0	4	0	0	0	0	0	0	1	0	46	0	0	0	0	24	16	2	2	5	0	0	0	0	10	0
Observation2125	0	0	0	0	0	0	0	0	0	0	0	0	0	0	0	1	0	1	1	0	0	0	0	0	0	0	0	0	0	0	0	0	0	3	0	0	0	0	0	1	0	1	0	0	0	0	0	2	1
Observation2126	0	0	0	0	0	0	0	0	0	0	0	0	0	1	0	0	0	1	1	0	0	0	0	0	0	0	0	0	0	0	0	1	0	2	0	0	0	0	1	1	0	2	0	0	0	0	0	5	1
Observation21340J	0	0	0	0	0	0	0	0	0	0	0	0	0	6	0	1	0	36	0	0	0	0	0	1	0	0	0	0	0	0	0	0	1	44	0	0	0	1	19	53	0	0	11	0	0	0	1	2	0
Sum of Numbers	0	45	28	35	6	0	42	4	351	1	27	0	16	1934	16	345	16	273	23	22	2	2	74	391	147	241	0	0	9	0	4	394	47	3318	0	48	16	250	1910	524	9	56	200	110	38	77	178	1100	181
Average daily count in P3 per subject	0	0.28125	0.175	0.21875	0.0375	0	0.2625	0.025	2.19375	0.00625	0.16875	0	0.1	12.0875	0.1	2.15625	0.1	1.70625	0.14375	0.1375	0.0125	0.0125	0.4625	2.44375	0.91875	1.50625	0	0	0.05625	0	0.025	2.4625	0.29375	20.7375	0	0.3	0.1	1.5625	11.9375	3.275	0.05625	0.35	1.25	0.6875	0.2375	0.48125	1.1125	6.875	1.13125
Notice: the data include the 40 subjects and 4 days, that means(the same process procedure with A2): average daily count in each single phase=sum/(40*4); Phase=A2,A3,A4,P2,P3,P4,P5;
[truncated: 7 more columns]

## Sheet: Number Phase P4
observations	feeding_while_hanging	feeding_while_sitting	drinking	chewing	lick_food_residue_of_the_cage	eat_something_catch_from_body	pick_food_rest	feeding_while_sitting_on_the_board	embrace	lick_gential_area	button_present	mount	copulation	sitting_rest	sitting_rest_but_face_the_wall	sitting_on_the_board	lying_rest	climbing_rest	hanging_on_the_iron_chain_rest	hanging_on_the_skylight_rest	sitting_and_sleeping	hanging_on_the_ventilator	nursing	hold_baby	mutual_grooming	been_groomed	driving	fighting	flighting	bite	been_invade	position_shift	alert_jumping	watch_company	involuntary_call	lip_smacking	galloping	walking_on_the_board	walking_aside	climibing	walking_on_the_iron_chain	hang_walk_on_the_skylight	standing	quiver	playing	licking_hair	scratching_body_by_hindleg	scratching_body_by_foreleg	yawn
Observation0836	0	4	0	5	0	0	1	0	1	0	0	0	0	8	0	0	0	0	0	0	0	0	0	0	0	2	0	0	0	0	0	0	0	12	0	1	0	0	10	0	0	0	0	0	0	0	0	2	0
Observation0837	0	3	0	0	0	0	1	0	2	0	0	0	0	18	0	0	0	0	0	0	0	0	0	0	0	0	0	0	0	0	0	2	0	21	0	0	2	0	19	0	0	0	0	0	0	0	2	2	0
Observation0838	0	3	0	11	0	0	8	0	0	0	0	0	0	19	0	0	0	0	0	0	0	0	0	0	0	0	0	0	0	0	0	1	0	23	0	0	0	0	20	0	0	0	1	0	0	0	3	10	0
Observation08460J	1	2	0	3	0	0	1	0	3	0	0	0	0	6	0	0	0	3	0	0	0	0	0	0	0	0	0	0	0	0	0	0	1	13	0	0	0	0	7	3	0	0	0	0	0	0	1	4	2
Observation08600J	0	6	0	9	0	0	3	0	2	0	0	0	1	20	0	0	0	0	0	0	0	0	0	0	0	0	0	0	0	0	0	3	0	26	0	0	0	0	20	0	0	0	4	0	0	0	1	4	1
Observation08610J	0	2	0	1	0	0	0	0	5	0	0	0	0	7	0	0	0	0	0	0	0	0	0	0	0	0	0	0	0	0	0	0	0	15	0	0	0	0	7	0	0	0	0	0	0	0	0	6	0
Observation08700J	0	5	0	2	0	0	1	0	2	0	0	0	0	42	0	4	0	2	0	0	0	0	1	40	0	2	0	0	0	0	0	1	3	54	0	0	0	2	48	8	0	0	3	1	0	0	0	3	0
Observation0878	0	3	2	7	0	0	2	0	1	0	0	0	0	6	0	9	0	0	0	0	0	0	0	1	0	2	0	0	0	0	1	3	5	19	0	0	0	6	10	6	0	0	0	1	1	0	0	7	0
Observation08850J	0	0	0	0	0	0	0	0	1	0	0	0	0	22	1	0	0	2	0	0	0	0	0	1	3	0	0	0	0	0	0	0	2	35	0	0	0	0	18	2	0	0	0	2	0	0	1	14	0
Observation0892	0	1	0	0	0	0	1	0	0	0	1	0	0	2	0	15	0	1	0	0	0	0	7	12	1	5	0	0	0	0	0	0	0	23	2	0	0	8	4	9	0	0	3	0	0	0	4	9	0
Observation09050J	0	0	0	0	0	0	0	0	8	0	0	0	0	23	0	0	0	0	0	0	0	0	0	0	0	3	0	0	0	0	0	4	0	30	0	0	0	0	21	0	0	0	2	1	0	0	0	1	1
Observation09060J	0	0	0	0	0	0	0	0	2	1	0	0	0	21	0	0	0	0	0	0	0	0	0	8	1	0	0	0	0	0	0	1	0	22	0	0	0	0	20	0	0	0	3	2	1	0	0	3	0
Observation09150J	0	0	0	0	0	0	0	0	1	0	1	0	0	41	3	20	0	0	0	1	0	0	0	0	1	0	0	0	0	0	0	2	5	64	0	0	0	18	44	5	0	2	26	1	13	0	3	15	2
Observation0923	0	4	0	0	0	0	1	0	3	0	0	0	0	11	0	0	0	0	0	0	0	0	0	0	0	2	0	0	0	0	0	3	0	19	0	0	0	0	14	0	0	0	0	2	0	0	4	8	2
Observation09320J	0	8	0	2	0	0	1	0	0	0	0	0	0	6	0	6	0	2	0	0	0	0	1	12	0	0	0	0	0	0	0	1	2	23	0	0	0	11	6	5	0	0	0	0	0	0	0	0	0
Observation0939	0	3	9	9	0	0	4	2	1	0	0	0	1	11	0	4	0	0	0	0	0	0	0	8	0	0	0	0	0	0	0	2	0	23	0	1	0	0	15	8	0	0	0	2	0	0	0	0	0
Observation0954	0	0	0	4	0	0	1	3	1	0	0	0	0	6	0	4	0	0	0	0	0	0	0	0	0	0	0	0	0	0	0	0	0	13	0	0	0	6	7	3	0	0	0	0	0	0	0	0	0
Observation0955	0	2	0	6	0	0	5	0	0	0	0	0	0	16	0	0	0	2	0	0	0	0	0	0	0	0	0	0	0	0	0	10	0	18	0	0	0	0	16	3	0	0	0	1	0	0	1	3	0
Observation09640J	0	1	0	5	1	0	0	0	0	0	0	0	0	11	0	0	0	2	0	0	0	0	0	0	0	0	0	0	0	0	0	0	1	15	0	0	0	0	12	3	0	0	0	2	0	0	0	6	0
Observation09720J	0	0	0	0	0	0	0	0	2	0	0	0	0	27	4	0	0	0	0	0	0	0	0	4	0	1	0	0	0	0	0	3	0	36	0	0	0	0	26	0	0	0	8	0	4	0	0	21	6
Observation0980	0	5	3	4	0	0	4	0	0	0	0	0	0	24	0	2	0	0	0	0	0	0	0	6	1	0	0	0	0	0	0	0	0	31	0	1	0	3	31	3	0	0	3	1	0	0	7	11	0
Observation0987	0	2	0	3	0	0	1	0	3	0	0	0	0	8	0	0	0	0	0	0	0	0	0	0	0	0	0	0	0	0	0	7	0	10	0	0	0	0	7	0	0	0	0	1	0	0	0	9	7
Observation0994	0	5	4	4	0	0	1	0	1	0	0	0	0	14	0	0	0	0	0	0	0	0	0	5	0	5	0	0	0	0	0	8	0	16	0	0	0	0	20	0	0	0	5	0	0	0	0	1	3
Observation10020J	0	7	0	0	0	0	0	0	1	0	0	0	0	4	0	0	0	0	0	0	0	0	0	0	0	1	0	0	0	0	0	0	0	11	0	0	0	0	11	0	0	0	0	0	0	0	0	4	0
Observation1010	0	10	2	3	0	0	5	0	0	0	0	0	0	18	0	0	0	0	0	0	0	0	0	7	0	0	0	0	0	0	0	3	0	24	0	0	0	0	23	1	0	0	1	0	0	0	0	1	0
Observation10170J	0	0	0	0	0	0	0	0	0	0	0	0	0	2	0	0	0	9	0	0	0	1	0	0	0	0	0	0	0	0	0	0	1	14	0	0	0	0	2	11	0	0	0	0	0	0	0	10	0
Observation10240J	1	0	0	2	0	2	2	0	0	0	0	0	0	16	0	0	0	4	0	0	0	0	0	0	0	0	0	0	0	0	0	2	0	24	0	0	0	0	15	5	0	0	1	0	0	0	0	1	0
Observation1032	0	1	0	1	0	0	1	0	3	0	0	0	0	8	0	0	0	1	0	0	0	0	0	0	1	0	0	0	0	0	0	0	0	10	0	0	0	0	7	0	0	0	1	0	0	0	1	3	1
Observation10400J	0	0	0	0	0	0	0	0	0	0	0	0	0	8	0	0	0	22	0	0	0	0	0	0	0	0	0	0	0	0	1	0	0	30	0	0	0	0	8	22	0	0	0	0	0	0	2	6	1
Observation1048	0	1	0	3	0	0	1	0	6	0	0	0	0	0	0	6	0	0	0	3	0	0	0	1	0	3	0	0	0	0	0	2	3	13	0	0	1	2	1	6	0	4	0	0	0	0	5	18	3
Observation10560J	1	8	0	0	0	0	2	0	0	0	0	0	0	16	0	0	0	23	0	0	0	0	0	0	3	0	0	0	1	0	0	1	1	51	0	0	1	0	21	30	0	0	1	1	0	0	0	9	0
Observation1064	0	3	0	2	0	0	1	0	2	0	0	0	0	8	0	3	0	0	0	0	0	0	0	0	1	0	0	0	0	0	0	3	1	14	0	1	0	2	10	3	0	1	0	1	0	0	2	1	0
Observation1071	0	3	0	0	0	0	1	0	0	0	0	0	0	6	0	0	0	0	0	0	0	0	0	0	0	2	0	0	0	0	0	2	0	8	0	0	0	0	8	0	0	0	0	1	0	0	2	0	0
Observation10780J	0	3	3	8	0	0	1	5	1	0	0	0	0	7	0	6	0	0	0	0	0	0	1	9	1	1	0	0	0	0	0	0	0	25	0	0	0	9	10	8	0	0	2	0	0	0	0	5	0
Observation1085	0	0	1	3	0	0	10	0	2	0	0	0	0	33	0	0	0	4	0	0	0	0	0	3	0	0	0	0	0	0	1	4	0	27	0	0	0	0	34	7	0	0	0	1	0	0	1	2	0
Observation10930J	0	0	0	2	0	0	0	0	9	0	0	0	0	15	0	0	0	0	0	0	0	0	0	0	0	1	0	0	0	0	0	3	0	34	0	0	1	0	10	0	0	0	0	1	0	0	2	12	1
Observation1101	0	0	0	0	0	0	0	0	1	0	0	0	0	6	0	0	0	2	0	0	0	0	0	0	4	0	0	0	0	0	0	7	0	22	0	4	0	0	10	4	0	0	0	0	0	0	0	5	0
Observation1115	0	0	0	2	0	0	1	0	3	0	0	0	0	7	0	0	0	3	0	0	0	0	0	0	0	1	0	0	0	0	0	0	0	13	0	0	0	0	7	4	0	0	0	0	0	0	0	1	0
Observation1116	0	2	0	0	0	0	1	0	5	0	0	0	0	10	0	0	0	0	0	0	0	0	0	0	0	0	0	0	0	0	0	0	0	13	0	1	0	0	11	0	0	0	1	0	0	0	0	1	1
Observation1117	0	2	0	4	0	0	1	0	1	0	0	0	0	3	0	0	0	0	0	0	0	0	0	0	0	0	0	0	0	0	0	2	0	5	0	0	0	0	2	0	0	0	0	0	0	0	0	0	0
Observation1125	0	0	2	0	0	0	0	0	0	0	0	0	0	4	1	8	0	2	0	0	0	0	0	0	0	4	0	0	1	0	0	1	0	17	0	0	0	6	5	6	0	1	3	0	0	0	1	7	1
Observation1140	0	5	0	4	0	0	1	0	3	0	0	0	0	11	0	0	0	5	0	0	0	0	0	0	0	0	0	0	0	0	1	11	0	20	0	1	0	0	19	8	0	0	0	0	0	0	0	0	0
Observation1141	0	0	0	5	0	0	1	0	1	0	0	0	0	12	0	0	0	2	0	0	0	0	0	0	0	1	0	0	0	0	1	3	1	13	0	0	0	0	8	5	0	0	0	0	0	0	0	0	0
Observation11500J	0	2	0	2	0	0	8	0	0	0	0	0	2	5	0	0	0	0	0	0	0	0	0	0	0	0	0	0	0	0	0	0	0	7	0	0	0	0	4	0	0	0	2	0	0	0	0	1	0
Observation1158	0	1	0	5	0	0	1	0	1	0	0	0	0	4	0	0	0	10	0	0	0	0	0	0	2	0	0	0	0	0	0	4	0	17	0	1	0	0	4	11	0	0	0	0	0	0	1	0	0
Observation1166	0	1	0	1	0	0	5	0	0	0	0	0	0	4	0	0	0	12	0	0	0	6	0	0	0	0	0	0	0	0	0	0	0	20	0	0	0	0	6	9	0	0	0	0	0	0	0	3	0
Observation11730J	8	0	0	3	0	0	2	0	0	0	0	0	0	4	0	0	0	5	0	0	0	0	0	0	0	0	0	0	0	0	0	1	1	17	0	0	0	0	5	15	0	0	0	0	0	0	0	1	0
Observation1181	0	0	0	0	0	0	0	0	2	0	0	0	0	8	0	1	0	0	0	0	0	0	0	0	3	0	0	0	0	0	0	4	0	13	0	0	0	1	8	2	0	0	0	1	1	0	2	4	0
Observation11960J	2	3	0	1	0	0	0	0	2	0	0	0	0	9	0	0	0	1	0	0	0	0	0	0	0	0	0	0	0	0	0	3	0	19	0	0	0	0	9	3	0	0	0	0	0	3	4	11	0
Observation11970J	0	0	0	2	0	0	2	0	0	0	0	0	0	34	0	1	0	4	0	0	0	0	0	0	0	0	0	0	0	0	0	2	3	42	0	0	0	2	31	10	0	0	1	0	0	0	0	6	0
Observation1217	0	0	0	0	0	0	0	0	3	0	0	0	0	3	0	0	0	0	0	0	0	0	0	0	0	0	0	0	0	0	0	5	0	4	0	0	0	0	2	0	0	0	0	1	0	0	1	8	0
Observation1218	0	4	0	4	0	0	1	2	3	0	0	0	1	15	0	6	0	0	0	0	0	0	0	0	1	4	0	0	0	0	0	10	1	25	0	0	0	9	18	2	0	0	0	1	0	0	3	3	0
Observation1219	0	0	0	0	0	0	0	0	3	0	2	0	0	5	0	0	0	0	0	0	0	0	0	0	0	1	0	0	0	0	0	2	0	18	0	0	0	0	7	0	0	0	0	0	0	0	1	6	0
Observation1228	0	0	0	0	0	0	0	0	1	0	1	0	0	35	0	3	0	2	0	0	0	0	0	13	0	2	0	0	0	0	0	3	1	37	0	0	0	2	37	3	0	0	0	1	0	0	3	3	1
Observation12360J	0	0	0	0	0	0	0	0	3	0	0	0	0	17	0	5	0	2	0	0	0	0	0	1	1	0	0	0	0	0	1	2	0	34	0	1	0	4	13	5	0	0	2	1	3	0	2	7	0
Observation1244	0	0	0	0	0	0	0	0	3	0	0	0	0	19	0	0	0	0	0	0	0	0	0	0	0	5	0	0	1	0	0	0	0	19	0	0	0	0	18	0	0	0	0	2	0	0	1	7	2
Observation12510J	0	0	0	0	0	0	0	0	1	0	0	0	1	11	0	0	0	7	0	0	0	0	1	15	0	4	0	0	0	0	0	0	0	19	0	0	0	1	13	10	0	0	1	0	3	0	0	6	3
Observation12650J	0	0	0	0	0	0	0	0	10	0	0	0	0	40	0	0	0	0	0	0	0	0	0	0	0	0	0	0	0	0	0	1	0	40	0	0	0	0	38	0	0	0	1	0	0	0	1	0	0
Observation1266	0	0	0	0	0	0	0	0	14	0	0	0	0	21	0	0	0	0	0	0	0	0	0	0	0	0	0	0	0	0	0	6	0	20	0	0	0	0	21	0	0	0	0	0	0	0	0	9	1
Observation12740J	0	1	0	2	0	0	4	0	0	0	0	0	1	39	0	9	1	0	0	0	0	0	1	33	1	2	0	0	0	0	0	0	1	53	0	0	0	7	39	4	0	0	6	1	0	1	3	8	1
Observation12870J	0	5	0	1	0	0	1	0	1	0	0	0	0	23	0	0	0	0	0	0	0	0	1	28	0	4	0	0	0	0	0	0	0	28	0	0	0	0	28	0	0	0	3	0	0	0	1	1	0
Observation12880J	0	6	0	13	0	0	1	0	1	0	0	0	0	28	0	2	0	0	0	0	0	0	0	0	0	0	0	0	0	0	0	1	0	39	0	1	0	1	32	1	0	0	0	0	0	0	2	7	0
Observation1296	0	0	3	0	0	0	0	0	1	0	0	0	0	11	0	1	0	0	0	0	0	0	2	9	7	0	0	0	0	0	0	3	1	18	0	4	0	0	11	1	0	0	2	1	0	0	3	8	0
Observation1304	0	0	0	0	0	0	0	0	0	0	0	0	2	11	0	0	0	0	0	0	0	0	0	3	0	8	0	0	0	0	0	1	0	11	0	0	0	0	11	0	0	0	0	0	0	0	0	0	1
Observation13110J	3	1	0	7	0	0	1	0	2	0	0	0	0	5	0	0	0	6	0	0	0	0	0	0	0	2	0	0	0	0	0	0	0	15	0	0	0	0	4	9	0	0	0	1	0	0	0	2	0
Observation1320	0	0	0	0	0	0	0	0	1	0	0	0	0	21	0	0	0	2	0	0	0	0	0	11	0	0	0	0	0	0	1	18	0	23	0	0	0	0	24	4	0	0	0	1	0	0	3	5	1
Observation1336	0	0	0	0	0	0	0	0	8	0	0	0	0	12	0	0	0	0	0	0	0	0	0	0	0	0	0	0	0	0	0	5	0	12	0	0	0	0	14	0	0	0	0	0	0	0	1	6	4
Observation1337	0	0	0	0	0	0	0	0	5	0	0	0	0	9	0	0	0	0	0	0	0	0	0	0	0	0	0	0	0	0	0	7	0	19	0	1	0	0	11	0	0	0	0	0	0	0	3	7	2
Observation13600J	0	2	0	2	0	0	1	0	2	0	0	0	0	11	0	0	0	9	0	0	0	0	0	0	0	0	0	0	0	0	0	0	0	22	0	0	0	0	13	9	0	0	3	0	0	0	0	2	1
Observation13610J	0	2	0	1	0	0	1	1	3	0	0	0	1	3	0	6	0	0	0	0	0	0	0	0	0	0	0	0	0	0	0	0	0	12	0	0	0	4	7	2	0	0	1	0	0	0	0	0	0
Observation13620J	0	2	0	5	0	0	1	0	10	0	0	0	0	42	0	0	0	0	0	0	0	0	0	0	0	0	0	0	0	0	1	3	0	44	0	0	1	0	36	0	0	0	3	1	0	0	1	0	0
Observation1378	0	0	0	0	0	0	0	0	1	0	1	0	1	12	0	8	0	1	0	0	0	0	1	17	2	5	0	0	2	0	0	6	1	21	0	6	0	7	12	5	0	0	3	0	0	0	0	5	0
Observation1379	0	0	0	0	0	0	0	0	5	0	0	0	0	17	0	0	0	0	0	0	0	0	0	0	0	0	0	0	0	0	0	2	0	24	0	0	0	0	17	0	0	0	0	1	0	0	0	3	3
Observation13870J	0	5	1	0	0	0	5	0	0	0	0	0	1	28	0	2	0	0	0	0	0	0	0	5	0	1	0	0	0	0	0	2	0	39	0	0	0	3	35	2	0	0	8	0	0	3	3	14	0
Observation1395	0	0	0	0	0	0	0	0	7	0	0	0	0	12	0	0	0	0	0	0	0	0	0	0	0	1	0	0	0	0	0	1	0	15	0	0	0	0	11	0	0	0	0	2	0	0	2	10	2
Observation1404	0	0	0	0	0	0	0	0	0	0	0	0	0	0	0	3	0	0	0	13	0	0	0	0	0	0	0	0	0	0	0	5	4	15	0	0	0	0	0	4	0	10	0	0	0	0	2	7	0
Observation14120J	0	0	0	0	0	0	0	0	2	0	0	0	0	8	0	0	0	10	0	0	0	0	0	0	2	0	0	0	0	0	0	0	0	21	0	0	1	0	10	13	0	0	0	1	0	0	4	12	0
Observation1420	0	0	0	0	0	0	0	0	7	0	0	0	0	7	0	0	0	0	0	0	0	0	0	0	0	1	0	0	0	0	0	3	0	12	0	0	0	0	6	0	0	0	0	0	0	0	0	3	0
Observation14270J	0	0	1	0	0	0	0	0	0	0	0	0	0	40	0	9	1	1	0	0	0	0	0	7	4	2	0	0	0	0	0	0	0	51	0	0	0	10	40	2	0	0	1	0	0	0	0	1	0
Observation1434	0	0	0	0	0	0	0	0	4	0	0	0	0	8	0	0	0	0	0	0	0	0	0	0	0	0	0	0	0	0	0	1	0	8	0	0	0	0	7	0	0	0	0	1	0	0	0	14	1
Observation14510J	0	0	0	0	0	0	0	0	4	0	0	0	0	14	0	0	0	0	0	0	0	0	0	0	0	0	0	0	0	0	0	3	0	14	0	1	0	0	10	0	0	0	0	0	0	0	0	3	0
Observation14520J	0	0	0	0	0	0	0	0	2	0	0	0	0	6	0	0	0	5	0	0	0	0	0	0	0	0	0	0	0	0	0	0	1	14	0	0	0	0	7	6	0	0	0	0	0	0	3	7	2
Observation14530J	0	3	0	6	0	0	0	0	0	0	0	0	0	7	0	0	0	1	0	0	0	0	0	0	0	0	0	0	0	0	0	1	0	11	0	0	1	0	7	2	0	0	0	0	0	1	0	0	0
Observation14540J	0	3	0	2	0	0	3	0	5	0	0	0	0	8	0	0	0	0	0	0	0	0	0	10	0	3	0	0	0	0	0	1	0	11	0	0	0	0	10	0	0	0	4	0	0	0	0	0	0
Observation14550J	0	0	0	1	0	0	0	2	3	0	0	0	0	20	0	5	0	0	0	0	0	0	2	3	1	1	0	0	0	0	0	1	1	31	0	0	0	3	22	5	0	0	1	1	0	0	0	3	0
Observation14650J	0	3	0	14	0	0	8	0	1	0	0	0	0	25	1	0	0	3	1	0	0	0	1	0	3	1	0	0	0	0	0	3	0	35	0	0	0	0	27	5	0	0	3	0	0	0	2	5	0
Observation1473	0	14	3	5	0	0	9	0	1	0	0	0	0	10	0	0	0	0	0	0	0	0	0	0	2	0	0	0	0	0	0	9	0	25	0	0	0	0	16	1	0	0	0	1	1	0	4	9	0
Observation14800J	0	1	0	0	0	0	1	4	0	0	0	0	0	3	0	10	0	0	0	0	0	0	0	5	6	0	0	0	0	0	0	0	1	32	0	0	0	11	7	8	0	0	6	0	0	1	0	11	0
Observation14980J	0	8	0	0	0	0	1	1	1	0	0	0	0	6	0	4	0	1	0	0	0	0	0	0	0	5	0	0	0	0	0	2	0	20	0	0	0	5	15	6	0	0	0	0	0	0	1	4	5
Observation1499	0	2	0	3	0	0	0	0	2	0	0	0	0	7	0	1	0	0	0	0	0	0	0	1	0	0	0	0	0	0	1	1	0	10	0	0	0	1	11	1	0	0	0	0	0	0	0	0	0
Observation15090J	0	1	0	9	0	0	0	4	0	0	0	0	0	15	2	7	0	2	0	0	0	0	1	29	0	0	0	0	0	0	0	1	1	33	0	0	0	8	17	11	0	0	1	0	0	0	0	3	0
Observation15210J	3	8	0	4	0	0	4	0	2	0	0	0	0	17	0	0	0	3	0	0	0	0	0	0	0	0	0	0	0	0	0	2	0	32	0	0	0	0	23	5	0	0	1	1	0	0	2	10	1
Observation15220J	0	3	0	4	0	0	2	0	0	0	0	0	0	11	0	5	0	0	0	0	0	0	3	2	1	0	0	0	0	0	0	0	0	26	0	0	0	4	18	3	0	0	7	0	0	0	0	5	4
Observation1531	0	3	0	5	0	0	2	1	1	0	0	0	0	7	0	2	0	0	0	0	0	0	0	0	0	0	0	0	0	0	0	7	0	12	0	0	0	3	11	1	0	0	1	0	0	0	1	9	1
Observation1538	0	0	0	0	0	0	0	0	6	0	0	0	0	16	0	1	0	0	1	0	0	0	0	0	0	0	0	0	0	0	0	2	0	18	0	1	0	1	17	3	0	2	0	2	0	0	0	3	2
Observation15460J	0	0	0	0	0	0	0	0	1	0	0	0	0	5	0	4	0	0	0	0	0	0	3	12	1	0	0	0	0	0	0	0	0	14	0	0	0	2	6	2	0	0	3	2	0	0	1	5	0
Observation1554	0	0	0	0	0	0	0	0	3	0	1	0	0	4	0	0	0	3	2	0	0	0	0	0	6	1	0	0	0	0	0	3	0	13	0	1	0	0	3	2	1	2	0	1	0	0	1	7	0
Observation1568	0	4	0	10	0	0	4	0	1	0	0	0	0	13	0	5	0	0	0	0	0	0	0	0	0	0	0	0	1	0	0	12	0	19	0	2	0	4	16	4	0	0	0	1	0	0	0	1	0
Observation1569	0	0	1	0	0	0	0	0	8	0	0	0	0	12	0	0	0	0	0	0	0	0	0	0	0	0	0	0	0	0	0	14	0	15	0	0	0	0	12	0	0	0	0	1	0	0	2	5	0
Observation15770J	0	0	0	0	0	0	1	0	2	0	0	0	0	16	0	0	0	0	0	0	0	0	0	0	0	0	0	0	0	0	0	2	0	16	0	0	0	0	14	0	0	0	2	0	0	0	0	2	0
Observation15850J	0	10	0	0	0	0	1	0	1	0	0	0	1	15	0	0	0	0	0	0	0	0	0	0	0	1	0	0	0	0	0	1	0	27	0	0	0	0	25	0	0	0	6	0	0	0	1	7	0
Observation1593	0	2	0	0	0	0	1	0	4	0	1	0	0	2	0	2	0	0	0	0	0	0	0	0	1	0	0	0	0	0	0	0	0	14	0	0	0	1	4	2	0	0	0	1	0	0	0	7	0
Observation16010J	0	4	0	1	0	0	1	0	3	0	0	0	0	6	0	0	0	0	0	0	0	0	0	0	0	0	0	0	0	0	0	1	0	13	0	0	0	0	8	0	0	0	1	1	0	0	0	3	0
Observation16020J	0	0	0	5	0	0	0	0	0	0	0	0	0	5	0	0	0	1	0	0	0	0	0	0	0	0	0	0	0	0	0	0	1	6	0	0	0	0	4	1	0	0	0	0	0	0	0	1	0
Observation1610	0	7	6	2	0	0	1	0	1	0	0	0	0	19	1	19	0	0	0	0	0	0	1	9	0	3	0	0	0	0	0	4	2	45	0	0	0	18	27	7	0	0	1	0	0	0	2	3	1
Observation16210J	0	9	0	17	0	0	3	0	1	0	0	0	0	30	0	4	0	0	0	0	0	0	0	24	0	0	0	0	0	0	0	0	0	43	0	0	1	3	40	1	0	0	4	0	0	0	2	3	0
Observation16300J	0	0	0	0	0	0	0	0	1	0	0	0	0	1	0	0	0	0	0	0	0	0	0	0	0	1	0	0	0	0	0	0	0	12	0	1	0	0	0	0	0	0	0	0	0	0	0	0	0
Observation1637	0	6	3	3	0	0	1	0	0	0	0	0	1	17	0	1	0	1	0	0	0	0	0	0	0	0	0	0	0	0	0	5	0	23	0	1	0	0	24	6	0	0	0	1	0	0	2	9	1
Observation16440J	0	1	0	0	0	0	4	0	0	0	0	0	1	5	0	2	0	1	0	0	0	0	0	0	0	0	0	0	0	0	0	0	1	9	0	0	0	0	7	3	0	0	4	0	0	0	0	0	0
Observation16450J	0	0	2	0	0	0	10	0	0	0	0	0	0	23	2	0	0	0	0	0	0	0	0	3	1	0	0	0	0	0	0	3	0	25	0	0	0	0	20	0	0	0	7	0	0	0	0	0	0
Observation16540J	0	0	0	0	0	0	0	0	1	0	0	0	0	37	0	0	0	0	0	0	0	0	0	0	0	0	0	0	0	0	0	1	0	39	0	1	0	0	29	0	0	0	8	1	0	0	1	9	0
Observation1662	0	0	0	0	0	0	0	0	2	0	0	0	1	22	0	2	0	0	0	0	0	0	0	0	0	0	0	0	0	0	0	3	0	23	0	2	0	0	22	2	0	0	1	0	0	0	1	2	3
Observation16720J	1	2	0	4	0	0	1	0	0	0	0	0	0	10	0	0	0	7	0	0	0	0	0	0	0	0	0	0	0	0	0	0	2	22	0	0	0	0	10	13	0	0	1	0	0	0	2	3	0
Observation1679	0	0	0	0	0	0	0	0	5	0	0	0	0	4	0	0	0	0	0	0	0	0	0	0	0	0	0	0	0	0	0	4	0	4	0	0	0	0	3	0	0	0	0	0	0	1	3	1	1
Observation1688	0	0	0	0	11	0	0	0	0	0	0	0	0	0	0	0	0	15	0	0	0	0	0	0	0	0	0	0	0	0	1	21	0	15	0	0	0	0	0	14	0	0	0	0	0	0	0	5	0
Observation16980J	0	0	0	0	0	0	0	0	2	0	0	0	0	28	0	3	0	1	0	0	0	0	0	0	0	0	0	0	0	0	0	2	0	36	0	0	0	2	26	4	0	0	0	2	0	0	6	14	3
Observation1705	0	0	0	5	0	0	0	1	5	0	0	0	0	0	0	7	0	0	0	2	0	0	0	0	0	0	0	0	0	0	0	5	0	10	0	0	0	3	0	5	0	5	0	1	1	0	2	2	0
Observation17170J	0	0	0	0	0	0	0	0	0	0	0	0	0	14	0	6	0	0	0	0	0	0	0	0	0	0	0	0	0	0	0	2	0	26	0	0	0	3	17	3	0	0	4	0	0	0	1	4	0
Observation17180J	0	4	0	0	0	0	1	0	0	0	0	0	0	1	0	1	0	0	0	0	0	0	0	0	0	0	0	0	0	0	0	0	0	6	0	0	0	1	5	1	0	0	0	0	0	0	0	0	0
Observation17270J	0	2	0	0	0	0	0	0	0	0	0	0	0	3	0	1	0	0	0	0	0	0	0	0	0	0	0	0	0	0	0	0	0	6	0	0	0	0	5	1	0	0	0	1	0	0	0	2	0
Observation1734	0	5	0	8	0	0	2	0	0	0	3	0	0	7	0	8	1	1	2	0	0	0	0	0	3	1	0	0	0	0	0	9	0	24	0	0	0	5	15	4	3	2	1	1	0	0	1	6	0
Observation17440J	0	0	0	0	0	0	0	0	0	0	0	0	0	30	0	0	0	4	0	0	0	0	0	2	0	0	0	0	0	0	0	0	0	37	0	0	0	0	29	6	0	0	0	0	0	0	2	6	0
Observation1752	0	0	0	0	0	0	0	0	3	0	0	0	0	4	0	0	0	0	0	0	0	0	0	0	0	0	0	0	0	0	0	0	0	20	0	0	0	0	3	0	0	0	0	1	0	0	2	4	2
Observation1764	2	1	0	1	0	0	3	0	0	0	2	0	0	15	0	0	0	19	0	0	0	0	0	0	0	0	0	0	0	0	0	13	0	35	0	0	0	0	18	24	0	0	0	0	7	0	2	6	1
Observation1780	0	0	0	0	0	0	0	0	4	0	0	0	0	11	0	0	0	9	0	0	0	0	0	0	0	3	0	0	0	0	0	26	0	18	0	0	0	0	13	11	0	0	0	2	0	0	3	7	0
Observation1781	0	0	10	0	0	0	0	0	5	0	0	0	0	9	0	0	0	0	0	0	0	0	0	0	0	0	0	0	0	0	0	2	0	10	0	0	0	0	8	0	0	0	0	1	0	0	0	9	0
Observation17900J	0	0	0	0	0	0	0	0	0	0	0	0	0	11	1	0	0	3	1	1	0	0	0	0	2	5	0	0	0	0	0	0	1	22	0	0	0	0	11	5	0	1	2	0	0	0	1	9	0
Observation1806	0	0	0	0	0	0	0	0	2	0	0	0	0	7	0	0	0	0	0	0	0	0	0	0	0	0	0	0	0	0	0	1	0	16	0	0	0	0	6	0	0	0	0	2	0	0	0	8	4
Observation1807	0	0	0	0	0	0	0	0	0	0	0	0	0	34	5	0	0	3	0	0	0	0	0	0	0	0	0	0	0	0	0	13	0	34	0	0	0	0	39	9	0	0	0	1	0	0	0	7	0
Observation18160J	0	0	0	0	0	0	8	0	0	0	0	0	0	1	0	6	0	0	0	0	0	0	0	0	0	3	0	0	0	0	0	0	0	16	0	0	0	4	1	1	0	0	2	1	0	0	1	14	3
Observation18270J	0	0	0	0	0	0	0	0	4	0	0	0	0	5	0	0	1	0	0	0	0	0	0	0	0	4	0	0	0	0	0	0	0	9	0	0	0	0	2	0	0	0	2	1	0	0	4	4	1
Observation1834	0	0	0	0	0	0	0	0	0	0	0	0	0	4	0	0	0	3	0	0	0	0	0	0	0	0	0	0	0	0	0	1	0	7	0	1	0	0	5	2	0	0	0	0	0	3	3	8	1
Observation18410J	0	0	0	0	0	0	0	0	3	0	0	0	0	9	0	0	0	0	0	0	0	0	1	10	0	0	0	0	0	0	0	0	0	11	0	0	0	0	8	0	0	0	0	0	0	0	1	4	0
Observation18500J	0	0	0	0	0	0	0	0	0	0	0	0	0	5	0	15	0	0	0	6	0	0	0	0	2	2	0	0	0	0	0	2	0	35	0	0	0	9	5	7	0	9	2	1	0	0	3	9	0
Observation18640J	0	0	0	0	0	0	0	0	0	0	0	0	0	33	0	0	0	1	0	0	0	0	0	0	1	1	0	0	0	0	0	3	0	41	0	0	1	0	28	1	0	0	1	0	0	1	5	13	1
Observation18650J	0	0	1	0	0	0	0	0	0	0	0	0	0	33	2	0	0	0	0	0	0	0	0	0	0	0	0	0	0	0	0	0	0	39	0	0	0	0	33	0	0	0	3	1	0	11	0	18	0
Observation1885	0	0	0	0	0	0	0	0	3	0	0	0	1	17	0	3	0	0	0	0	0	0	0	0	0	2	0	0	0	0	0	5	1	19	0	0	0	4	17	2	0	0	0	0	0	0	3	4	2
Observation1886	0	0	0	0	0	0	0	0	4	0	0	0	0	7	0	1	0	0	0	0	0	0	0	1	2	0	0	0	0	0	0	0	0	9	0	2	0	0	8	2	0	0	0	1	0	0	1	4	0
Observation1887	0	0	0	0	0	0	0	0	8	0	0	0	0	11	0	0	0	0	0	0	0	0	0	0	0	0	0	0	0	0	0	4	0	9	0	0	0	0	10	0	0	0	0	1	0	1	6	18	6
Observation1898	0	0	0	0	0	0	0	0	0	0	0	0	0	0	0	0	0	1	8	0	0	0	0	0	0	0	0	0	0	0	0	5	0	9	0	0	0	0	0	1	5	3	2	0	1	0	0	7	2
Observation1910	1	1	0	1	0	0	1	0	2	0	0	0	0	3	0	0	0	1	0	0	0	0	0	0	0	0	0	0	0	0	0	3	0	6	0	0	0	0	3	3	0	0	0	0	0	0	0	1	1
Observation1911	1	3	0	0	0	0	1	0	2	0	0	0	0	4	0	0	0	1	0	0	0	0	0	0	0	0	0	0	0	0	0	1	0	12	0	0	0	0	6	2	0	0	0	0	0	34	0	10	7
Observation1922	0	5	0	0	0	0	1	0	0	0	0	0	0	12	0	2	0	0	0	0	0	0	0	1	3	0	0	0	1	0	0	7	0	21	0	1	0	2	20	4	0	0	0	0	0	0	0	8	2
Observation1934	0	6	0	0	0	0	0	0	7	0	0	0	0	34	0	0	0	0	0	0	0	0	0	17	0	0	0	0	0	0	0	9	0	37	0	1	0	0	42	0	0	0	0	0	1	0	0	6	0
Observation1935	0	4	0	4	0	0	1	0	1	0	0	0	0	34	0	1	0	0	0	0	0	0	0	0	0	0	0	0	0	0	0	7	0	36	0	1	0	0	40	1	0	0	0	0	0	0	0	1	0
Observation1936	0	0	0	5	0	0	2	0	0	0	0	0	0	6	0	0	0	0	0	0	0	0	0	0	0	0	0	0	0	0	0	2	0	5	0	0	0	0	5	0	0	0	0	0	0	0	1	0	0
Observation1950	0	0	0	0	0	0	0	0	7	0	2	0	0	12	0	3	0	4	0	0	0	0	0	0	2	0	0	0	0	0	0	4	0	17	0	0	0	0	12	7	0	0	0	0	0	0	1	4	0
Observation19570J	0	0	0	0	0	0	0	0	1	0	0	0	0	3	0	0	0	6	1	0	0	0	0	0	2	0	0	0	0	0	0	0	0	14	0	0	0	0	3	8	0	2	0	1	0	0	0	5	0
Observation1965	1	0	0	3	0	0	2	0	0	0	0	0	0	3	0	0	0	6	0	0	0	0	0	0	0	0	0	0	0	0	0	9	0	9	0	0	0	0	3	9	0	0	0	0	0	0	1	2	0
Observation19730J	0	0	2	0	0	0	0	0	3	0	0	0	0	33	0	0	0	5	0	0	0	0	0	17	0	0	0	0	0	0	0	0	0	40	0	0	0	0	32	7	0	0	0	0	0	0	7	7	2
Observation19860J	0	3	0	1	0	0	2	0	2	0	0	0	0	35	0	2	0	3	0	0	0	0	0	0	0	0	0	0	0	0	0	2	0	51	0	0	0	2	37	6	0	0	2	0	0	0	6	9	0
Observation1987	1	1	0	3	0	0	1	0	2	0	0	0	0	5	0	0	0	1	0	0	0	0	0	0	0	6	0	0	0	0	0	8	0	17	0	1	0	0	3	4	0	0	0	0	0	0	0	6	0
Observation2003	0	0	0	0	0	0	0	0	3	0	0	0	0	7	0	3	0	0	0	0	0	0	0	0	0	0	0	0	0	0	0	3	0	9	0	0	0	4	8	3	0	0	0	0	0	0	1	10	2
Observation2004	0	0	0	0	0	0	0	0	3	0	0	0	0	5	0	3	0	0	0	0	0	0	0	0	0	0	0	0	0	0	0	1	0	8	0	0	0	2	5	1	0	0	0	0	0	0	0	3	0
Observation20130J	0	0	0	0	0	0	0	0	2	0	0	0	0	13	0	11	0	0	0	0	0	0	0	0	0	1	0	0	0	0	0	1	0	31	0	0	0	10	15	6	0	0	0	0	2	0	2	10	0
Observation2021	0	0	0	0	0	0	0	0	2	0	0	0	0	1	0	0	0	0	0	0	0	0	0	0	0	0	0	0	0	0	0	0	0	20	0	0	0	0	0	0	0	0	0	1	0	0	0	5	1
Observation2030	0	1	0	0	1	0	1	0	1	0	0	0	0	15	0	1	0	2	0	1	0	0	0	0	0	1	0	0	0	0	0	7	1	22	0	0	0	1	17	5	0	0	0	2	0	0	2	14	3
Observation20370J	2	1	0	0	0	0	3	1	0	0	0	0	0	3	0	7	0	0	0	27	0	0	0	0	0	0	0	0	0	0	0	0	1	43	0	0	0	0	5	17	0	30	0	2	0	0	4	13	1
Observation2045	0	2	0	0	0	0	1	0	2	0	0	0	1	4	0	2	0	0	0	0	0	0	0	0	0	0	0	0	0	0	0	3	1	11	0	0	1	0	5	2	0	0	0	0	0	0	0	9	0
Observation20530J	0	4	8	19	0	0	2	0	1	0	0	0	0	19	0	0	0	1	0	0	0	0	3	11	0	2	0	0	0	0	0	0	1	33	0	2	1	0	18	1	0	0	1	1	0	0	0	2	0
Observation2060	0	7	4	1	0	0	1	0	1	0	0	0	0	6	0	3	0	0	0	0	0	0	0	0	1	0	0	0	0	0	0	3	0	16	0	0	0	2	19	2	0	0	0	0	1	0	0	2	0
Observation20800J	0	0	0	0	0	0	0	0	0	0	0	0	0	5	0	0	0	11	0	0	0	0	0	0	0	0	0	0	0	0	0	0	0	18	0	0	0	0	5	11	0	0	0	0	0	1	1	8	0
Observation20810J	0	1	0	2	0	0	0	0	0	0	0	0	0	8	0	3	0	0	0	0	0	0	0	0	0	0	0	0	0	0	0	0	0	15	0	0	0	1	9	2	0	0	2	0	0	0	1	3	0
Observation20820J	0	3	0	0	0	0	6	1	0	0	0	0	0	7	0	4	0	1	0	0	0	0	0	0	0	0	0	0	0	0	0	0	0	18	0	0	0	4	10	4	0	1	1	0	0	4	0	4	0
Observation20930J	0	0	7	0	0	0	0	0	0	0	0	0	0	8	0	2	0	1	0	0	0	0	0	0	0	0	0	0	0	0	0	0	0	20	0	0	0	1	7	4	0	0	0	1	0	0	1	5	0
Observation2103	0	5	2	4	0	0	15	0	0	0	0	0	0	15	0	0	0	0	0	0	0	0	0	0	3	0	0	0	0	0	0	8	0	13	0	1	0	0	20	0	0	0	0	1	0	0	1	0	0
Observation2110	0	0	0	0	0	0	0	0	2	0	0	0	0	5	0	0	0	0	0	0	0	0	0	0	3	2	0	0	0	0	0	0	0	8	0	0	0	0	4	0	0	0	0	0	0	0	0	2	0
Observation21170J	0	0	0	0	0	0	0	0	0	0	0	0	0	10	3	0	1	4	1	0	0	0	0	0	3	3	0	0	0	0	0	1	0	23	0	0	0	0	10	6	0	2	1	0	0	0	2	4	0
Observation2127	0	0	0	0	0	0	0	0	0	0	0	0	0	7	1	2	0	5	0	0	0	0	0	0	0	1	0	0	0	0	1	1	0	16	0	0	0	2	8	9	0	0	0	3	0	1	1	24	2
Observation21350J	0	0	0	0	0	0	0	0	0	0	0	0	0	6	0	3	0	14	0	0	0	0	0	0	0	0	0	0	0	0	0	0	0	26	0	0	0	3	11	19	0	0	4	0	0	0	1	4	0
Sum of Numbers	28	292	80	315	13	2	211	28	332	1	15	0	18	2189	27	320	5	317	17	54	0	7	31	416	89	131	0	0	7	0	11	476	55	3642	2	44	12	253	2412	650	9	77	197	83	40	66	201	928	123
Average daily count in P4 per subject	0.175	1.825	0.5	1.96875	0.08125	0.0125	1.31875	0.175	2.075	0.00625	0.09375	0	0.1125	13.6813	0.16875	2	0.03125	1.98125	0.10625	0.3375	0	0.04375	0.19375	2.6	0.55625	0.81875	0	0	0.04375	0	0.06875	2.975	0.34375	22.7625	0.0125	0.275	0.075	1.58125	15.075	4.0625	0.05625	0.48125	1.23125	0.51875	0.25	0.4125	1.25625	5.8	0.76875
Notice: the data include the 40 subjects and 4 days, that means(the same process procedure with A2): average daily count in each single phase=sum/(40*4); Phase=A2,A3,A4,P2,P3,P4,P5;
[truncated: 7 more columns]

## Sheet: Number Phase P5
observations	feeding_while_hanging	feeding_while_sitting	drinking	chewing	lick_food_residue_of_the_cage	eat_something_catch_from_body	pick_food_rest	feeding_while_sitting_on_the_board	embrace	lick_gential_area	button_present	mount	copulation	sitting_rest	sitting_rest_but_face_the_wall	sitting_on_the_board	lying_rest	climbing_rest	hanging_on_the_iron_chain_rest	hanging_on_the_skylight_rest	sitting_and_sleeping	hanging_on_the_ventilator	nursing	hold_baby	mutual_grooming	been_groomed	driving	fighting	flighting	bite	been_invade	position_shift	alert_jumping	watch_company	involuntary_call	lip_smacking	galloping	walking_on_the_board	walking_aside	climibing	walking_on_the_iron_chain	hang_walk_on_the_skylight	standing	quiver	playing	licking_hair	scratching_body_by_hindleg	scratching_body_by_foreleg	yawn
Observation0839	0	0	0	2	0	0	0	0	5	0	0	0	0	9	0	0	0	0	0	0	0	0	0	0	1	0	0	0	0	0	0	1	0	10	0	5	0	0	7	0	0	0	0	0	0	0	0	2	0
Observation0840	0	0	0	0	1	0	15	0	0	0	1	0	0	30	0	3	0	0	0	0	0	0	0	0	0	0	0	0	0	0	0	2	0	29	0	2	0	2	32	4	0	0	3	1	0	0	3	11	1
Observation08470J	0	0	0	4	0	0	7	0	0	0	0	0	0	18	0	0	0	8	0	0	0	0	0	0	0	0	0	0	0	0	0	2	0	30	0	0	0	0	17	10	0	0	1	0	0	0	0	6	0
Observation0862	0	1	0	6	0	0	2	0	9	0	1	0	3	27	0	1	0	0	0	0	0	0	0	0	2	0	0	0	0	0	0	2	0	34	0	0	0	2	23	1	0	0	4	1	0	0	3	5	1
Observation0863	0	0	0	0	0	0	0	0	5	0	1	0	0	7	0	0	0	0	0	0	0	0	0	0	0	0	0	0	0	0	0	2	0	33	0	2	0	0	6	0	0	0	0	1	0	0	2	16	0
Observation08710J	0	0	0	0	0	0	0	0	2	0	0	0	0	3	0	11	0	1	0	0	0	0	1	3	0	12	0	0	0	0	0	1	0	16	0	0	0	6	3	4	0	0	2	1	0	0	1	2	0
Observation0879	0	0	0	0	0	0	3	0	2	0	0	0	0	11	0	15	0	0	0	0	0	0	0	0	1	3	0	0	0	0	0	3	6	27	0	1	0	11	12	5	0	0	0	2	2	0	1	6	0
Observation08860J	2	9	0	4	0	0	1	0	2	0	0	0	0	24	0	0	0	0	0	0	0	0	0	0	4	1	0	0	0	0	0	2	0	37	0	0	0	0	29	3	0	0	2	0	0	0	1	7	1
Observation0893	0	0	4	18	0	0	36	4	0	0	0	0	0	31	0	0	0	2	0	0	0	0	0	7	0	0	0	0	1	0	0	1	0	25	0	0	0	3	33	5	0	0	0	1	0	0	0	3	0
Observation0907	0	12	0	7	1	0	3	0	1	0	0	0	0	24	0	1	0	2	0	0	0	0	0	0	0	1	0	0	0	0	0	11	0	41	0	1	0	0	30	4	0	0	2	2	0	0	1	7	0
Observation0908	0	5	2	9	0	0	4	0	3	0	0	0	0	30	0	3	0	0	0	0	0	0	0	3	0	0	0	0	1	0	0	3	0	33	0	3	0	2	31	3	0	0	1	1	1	0	0	4	0
Observation09160J	0	0	0	0	0	0	0	0	1	0	0	0	0	5	0	0	0	0	0	0	0	0	0	0	0	2	0	0	0	0	0	0	0	5	0	0	0	0	3	0	0	0	1	0	0	0	0	1	0
Observation09170J	0	7	0	8	0	0	6	0	0	0	0	0	2	16	0	6	0	0	0	0	0	0	0	0	0	0	0	0	0	0	0	1	2	30	0	0	0	7	24	4	0	0	9	1	0	0	1	4	0
Observation0924	0	1	2	10	0	0	0	0	0	0	0	0	0	11	0	1	0	0	2	0	0	0	0	0	0	0	0	0	0	0	0	2	0	14	0	0	0	2	12	2	0	3	0	2	0	0	2	4	0
Observation09330J	0	0	6	0	0	0	0	0	3	0	0	0	0	19	0	4	0	0	0	0	0	0	2	3	1	0	0	0	0	0	0	2	2	33	0	0	0	4	18	3	0	0	3	2	0	0	1	14	0
Observation0940	0	0	7	13	0	0	6	0	2	0	0	0	1	30	0	3	0	0	0	0	0	0	0	3	5	0	0	0	0	0	0	11	0	32	0	4	0	2	29	4	0	0	1	2	2	0	0	3	0
Observation09560J	0	0	0	0	0	0	0	0	5	0	0	0	0	2	0	6	0	0	0	0	0	0	0	0	0	2	0	0	0	0	0	0	1	9	0	0	0	6	2	1	0	0	1	1	0	0	1	2	5
Observation09570J	0	1	0	3	0	0	2	0	4	0	0	0	0	16	0	0	0	0	0	0	0	0	0	0	0	0	0	0	0	0	0	2	0	23	0	1	0	0	13	0	0	0	0	1	0	0	6	18	0
Observation09650J	0	0	0	0	1	0	0	0	0	0	0	0	0	9	0	0	0	9	0	0	0	0	0	0	0	0	0	0	0	0	0	1	1	18	0	1	0	0	5	10	0	0	2	1	0	0	1	7	0
Observation09730J	0	9	0	14	0	0	2	0	0	0	0	0	1	33	1	0	0	1	0	0	0	0	0	6	0	1	0	0	0	0	0	2	0	44	0	0	0	0	37	2	0	0	7	0	1	0	0	3	0
Observation0981	0	1	7	23	3	0	8	0	0	0	0	0	2	28	0	1	0	0	0	0	0	0	0	1	0	0	0	0	0	0	0	8	0	22	0	0	0	1	29	1	0	0	7	1	0	0	0	6	0
Observation0988	0	0	0	3	0	0	0	0	1	0	0	0	0	1	0	0	0	11	0	0	0	0	0	0	0	0	0	0	0	0	0	0	1	12	0	0	0	0	0	12	0	0	0	0	0	0	1	4	1
Observation0995	0	1	7	13	0	0	3	0	0	0	0	0	0	30	0	0	0	0	0	0	0	0	1	6	0	1	0	0	0	0	0	5	0	28	0	0	0	0	27	0	0	0	1	0	0	0	1	3	0
Observation10030J	0	1	2	6	0	0	0	0	1	0	0	0	1	22	0	2	0	0	0	0	0	0	0	0	0	0	0	0	1	0	0	4	1	32	0	0	0	1	19	1	0	0	2	2	0	0	1	21	0
Observation1011	0	3	7	4	0	0	2	0	0	0	0	0	0	36	0	4	0	0	0	0	0	0	0	13	1	0	0	0	0	0	0	14	0	36	0	0	0	3	39	5	0	0	2	0	0	0	2	6	0
Observation1018	0	0	0	2	0	0	4	0	0	0	0	0	0	5	0	0	0	13	0	0	0	0	0	0	0	0	0	0	0	0	0	6	0	15	0	1	0	0	5	18	0	0	0	0	0	0	3	1	0
Observation10250J	0	0	0	1	0	0	0	0	0	0	0	0	0	0	0	0	0	1	0	0	0	0	0	0	0	0	0	0	0	0	0	0	0	3	0	0	0	0	0	0	0	0	0	0	0	0	0	3	0
Observation1033	0	2	2	7	0	0	2	0	1	0	0	0	0	11	0	0	0	5	0	0	0	0	0	0	0	0	0	0	0	0	0	9	0	18	0	0	0	0	15	5	0	0	0	1	0	0	2	3	0
Observation10410J	2	7	0	13	0	0	2	0	0	0	0	0	0	6	0	0	0	20	0	0	0	0	0	0	0	0	0	0	0	0	1	0	1	35	0	0	0	0	14	24	0	0	2	0	0	0	0	0	0
Observation1049	0	0	0	4	0	0	0	0	0	0	0	0	0	0	0	11	0	1	0	2	0	0	0	1	0	0	0	0	0	0	2	13	6	12	0	1	0	4	1	8	0	6	0	0	0	0	1	6	0
Observation1050	0	1	0	2	0	0	0	2	0	0	0	0	0	0	0	1	0	0	0	1	0	0	0	1	0	0	0	0	0	0	0	0	0	3	0	0	0	1	0	4	0	2	0	0	0	0	0	0	0
Observation10570J	1	0	0	8	0	0	3	0	0	0	0	0	0	1	0	0	0	21	0	0	0	0	0	0	0	0	0	0	0	0	0	0	0	23	0	0	0	0	0	22	0	0	0	0	0	0	0	1	0
Observation10650J	0	0	0	7	0	0	3	0	1	0	0	0	0	20	1	1	0	0	0	0	0	0	0	0	1	0	0	0	0	0	0	2	0	31	0	0	0	0	17	1	0	0	0	1	2	0	1	8	0
Observation1072	0	1	7	5	0	0	0	0	0	0	0	0	0	15	0	0	0	1	2	0	0	0	0	0	0	4	0	0	0	0	0	3	0	15	0	0	0	1	21	5	1	3	1	2	0	0	0	6	0
Observation10790J	0	0	5	0	0	0	0	0	0	0	1	0	0	28	0	3	0	2	0	0	0	0	0	5	5	0	0	0	0	0	0	1	2	38	0	0	0	1	31	5	0	0	3	0	3	0	0	2	1
Observation1086	0	0	1	0	0	0	1	0	4	0	0	0	0	17	0	1	0	2	0	0	0	0	0	6	0	1	0	0	0	0	0	6	0	22	0	1	0	1	19	7	0	0	1	2	0	0	8	6	0
Observation10940J	0	0	0	0	0	0	0	0	8	0	0	0	0	15	0	0	0	0	0	0	0	0	0	0	0	5	0	0	0	0	0	1	0	34	0	0	0	0	13	0	0	0	0	1	0	0	4	10	0
Observation1102	0	1	0	7	0	0	1	0	3	0	0	0	0	6	0	0	0	7	0	0	0	0	0	0	0	0	0	0	0	0	0	5	0	21	0	0	0	0	4	8	0	0	0	0	0	0	1	11	1
Observation11180J	0	2	0	16	0	0	3	0	0	0	0	0	0	3	0	0	0	20	0	0	0	0	0	0	0	0	0	0	0	0	0	0	0	25	0	0	0	0	7	22	0	0	2	0	0	0	0	2	0
Observation11190J	0	0	3	2	0	0	0	0	3	0	0	0	0	12	0	0	0	0	0	0	0	0	0	0	0	0	0	0	0	0	0	2	0	18	0	0	0	0	9	0	0	0	1	1	0	0	0	11	0
Observation1126	0	0	2	0	0	0	0	0	0	0	0	0	0	6	0	11	0	0	0	0	0	0	0	0	3	1	0	0	0	0	0	1	0	19	0	0	0	9	8	3	0	0	2	1	0	0	0	11	0
Observation1142	0	0	0	0	0	0	0	0	1	0	0	0	0	3	0	0	0	0	0	0	0	0	0	0	0	1	0	0	0	0	0	1	0	13	0	0	0	0	2	0	0	0	1	1	0	0	1	3	0
Observation1143	0	0	0	0	0	0	0	0	3	0	0	0	0	9	0	0	0	1	0	0	0	0	0	0	0	1	0	0	0	0	0	4	0	11	0	0	0	0	9	2	0	0	0	1	0	1	0	5	0
Observation11510J	0	0	1	4	1	0	6	0	0	0	0	0	6	21	0	0	0	0	0	0	0	0	0	0	0	0	0	0	0	0	0	1	0	37	0	0	0	0	23	0	0	0	7	0	0	0	1	16	0
Observation11590J	0	1	0	4	0	0	12	0	1	0	0	0	0	19	0	0	0	1	0	0	0	0	0	0	0	0	0	0	0	0	0	9	0	29	0	0	0	0	9	2	0	0	0	0	0	3	2	4	1
Observation1167	0	0	0	0	0	0	4	0	0	0	0	0	0	21	0	0	0	5	0	0	0	1	0	0	0	0	0	0	0	0	0	1	0	17	0	0	0	0	21	8	0	0	0	0	0	0	1	8	0
Observation11740J	0	0	0	0	0	0	0	0	0	0	0	0	0	2	0	0	0	2	0	0	0	0	0	0	0	0	0	0	0	0	0	1	0	4	0	0	0	0	2	2	0	0	0	0	0	0	0	4	0
Observation1182	0	6	2	1	0	0	1	2	0	0	0	0	0	17	0	5	0	0	0	0	0	0	0	0	1	0	0	0	0	0	0	3	0	20	0	0	0	6	26	3	0	0	0	1	0	0	0	11	3
Observation11980J	0	0	0	4	0	0	0	0	1	0	0	0	0	16	0	0	0	8	0	0	0	0	0	0	0	0	0	0	0	0	0	4	0	25	0	0	1	0	11	12	0	0	0	1	0	9	1	4	0
Observation11990J	0	0	0	6	0	0	3	0	0	0	0	0	0	19	1	0	0	1	0	0	0	0	0	0	0	0	0	0	0	0	0	1	0	26	0	0	2	0	16	1	0	0	1	1	0	0	0	5	0
Observation12000J	0	0	0	0	0	0	0	0	0	0	0	0	0	5	0	0	0	0	0	0	0	0	0	0	0	0	0	0	0	0	0	0	0	5	0	0	0	0	4	0	0	0	0	0	0	0	0	0	0
Observation12200J	0	0	0	2	0	0	0	0	4	0	0	0	0	14	0	0	0	2	0	0	0	0	0	0	0	0	0	0	0	0	0	5	1	23	0	0	0	0	9	2	0	0	1	2	0	0	2	12	4
Observation12210J	0	0	0	0	1	0	0	0	3	0	0	0	2	30	1	9	0	1	0	0	0	0	0	0	2	8	0	0	0	0	0	3	0	40	0	0	0	6	27	3	0	0	11	0	0	0	1	2	0
Observation12220J	0	0	0	1	0	0	2	0	1	0	0	0	0	10	0	0	0	0	0	0	0	0	0	0	2	0	0	0	0	0	0	1	0	16	0	0	1	0	9	0	0	0	2	1	0	0	0	8	0
Observation1229	0	4	0	2	0	0	1	0	1	0	1	0	1	23	0	10	0	1	0	0	0	0	1	7	0	0	0	0	0	0	0	4	4	33	0	0	1	9	35	7	0	0	0	0	0	1	0	6	0
Observation12370J	0	1	0	8	0	0	4	0	2	0	0	0	0	11	0	7	0	0	0	0	0	0	0	0	0	0	0	0	0	0	0	0	1	19	0	0	0	8	11	2	0	0	1	0	0	0	0	1	0
Observation12380J	0	0	0	0	0	0	1	0	0	0	0	0	0	17	0	0	0	0	0	0	0	0	0	0	0	0	0	0	0	0	0	0	0	17	0	0	0	0	17	0	0	0	1	1	0	0	1	1	0
Observation1245	0	2	0	7	0	0	1	0	2	0	0	0	0	8	0	1	0	0	2	0	0	0	0	0	0	1	0	0	0	0	0	2	0	12	0	0	0	0	12	4	2	1	0	1	0	0	1	0	0
Observation1252	0	2	1	15	0	0	12	0	0	0	0	0	0	21	0	1	0	5	0	0	0	0	0	6	0	1	0	0	0	0	0	4	0	27	0	0	0	1	20	7	0	0	0	2	0	0	0	1	0
Observation1267	0	0	0	2	0	0	1	0	2	0	0	0	0	5	0	0	0	7	0	0	0	0	0	0	0	0	0	0	0	0	0	24	0	13	0	0	0	0	6	7	0	0	0	1	0	0	1	2	0
Observation1268	0	2	0	3	0	0	3	0	1	0	0	0	0	14	0	0	0	0	0	0	0	0	0	0	0	0	0	0	0	0	0	3	0	14	0	0	0	0	13	0	0	0	0	0	0	0	0	8	0
Observation12750J	0	9	2	8	0	0	11	0	0	0	0	0	0	24	0	2	0	0	0	0	0	0	0	14	0	0	0	0	0	0	0	0	1	36	0	0	0	1	36	7	0	0	5	1	0	0	0	1	0
Observation12890J	0	0	0	16	0	0	2	0	0	0	0	0	0	37	0	0	0	0	0	0	0	0	0	36	0	0	0	0	0	0	0	1	0	37	0	0	0	0	37	0	0	0	4	0	0	0	0	3	0
Observation12900J	0	0	0	3	0	0	6	0	0	0	0	0	0	34	0	2	0	0	0	1	0	0	0	0	0	0	0	0	0	0	0	1	0	44	0	0	0	1	34	5	0	2	4	1	0	0	1	7	0
Observation12970J	0	2	7	4	0	0	1	1	0	0	0	0	0	17	0	6	0	0	0	0	0	0	0	14	0	0	0	0	0	0	0	0	1	30	0	0	0	4	22	6	0	0	2	1	0	0	2	0	0
Observation1305	0	4	0	3	0	0	0	0	1	0	0	0	0	6	0	0	0	2	0	0	0	0	0	3	0	4	0	0	0	0	0	3	0	11	0	2	0	0	7	3	0	0	1	0	0	0	0	1	1
Observation13120J	0	0	0	7	0	0	0	0	0	0	0	0	0	0	0	0	0	21	0	0	0	0	0	0	0	0	0	0	0	0	0	0	0	21	0	0	0	0	0	20	0	0	0	0	0	0	0	4	0
Observation1321	0	2	0	0	0	0	1	0	0	0	0	0	0	7	0	0	0	0	0	0	0	0	0	7	0	0	0	0	0	0	0	14	0	8	0	0	0	0	10	0	0	0	0	0	0	0	6	5	1
Observation1322	0	1	0	3	0	0	0	0	0	0	0	0	0	1	0	0	0	2	0	0	0	0	0	1	0	0	0	0	0	0	0	1	0	4	0	0	0	0	0	3	0	0	0	0	0	0	0	0	0
Observation1338	0	5	3	6	0	0	2	0	3	0	0	0	0	10	0	4	0	0	0	0	0	0	0	0	0	0	0	0	0	0	0	8	0	19	0	0	0	0	12	6	0	0	0	1	2	0	5	5	0
Observation1339	0	0	0	4	0	0	0	0	3	0	0	0	0	8	0	0	0	3	0	0	0	0	0	0	0	6	0	0	0	0	0	4	0	25	0	0	0	0	6	4	0	0	0	0	2	0	0	4	0
Observation1363	0	0	0	9	0	0	0	0	0	0	0	0	0	3	0	0	0	20	0	0	0	0	0	0	0	0	0	0	0	0	2	8	1	22	0	0	0	0	4	21	0	0	0	0	0	0	0	1	0
Observation1364	0	0	0	12	0	0	11	0	1	0	1	0	1	6	0	4	0	0	0	0	0	0	0	0	0	2	0	0	0	0	0	6	0	9	0	1	0	3	7	2	0	0	0	0	0	0	0	0	0
Observation1365	0	0	0	0	0	0	0	0	3	0	0	0	0	3	0	0	0	0	0	0	0	0	0	0	0	7	0	0	0	0	0	3	0	12	0	0	0	0	2	0	0	0	0	2	0	0	0	1	0
Observation1380	0	3	8	12	0	0	5	0	0	0	1	0	0	22	0	0	1	0	0	0	0	0	0	3	0	0	0	0	0	0	0	4	0	25	0	0	0	1	21	0	0	0	1	0	0	0	0	4	0
Observation1381	0	2	0	3	0	0	5	0	2	0	0	0	0	12	0	0	0	0	0	0	0	0	0	0	0	0	0	0	0	0	0	3	0	15	0	1	0	0	11	0	0	0	0	0	0	0	2	3	0
Observation13880J	0	4	9	9	0	0	6	0	0	0	0	0	0	25	0	2	0	0	0	0	0	0	0	0	0	0	0	0	0	0	0	1	0	38	0	0	0	2	35	2	0	0	9	1	0	2	6	10	0
Observation13960J	1	10	0	8	0	0	0	0	2	0	0	0	0	15	0	0	0	0	0	0	0	0	0	0	0	0	0	0	0	0	0	2	0	26	0	0	2	0	20	1	0	0	0	1	0	0	2	4	0
Observation1405	0	3	0	3	0	0	1	1	0	0	0	0	0	0	0	8	0	2	0	6	0	0	0	2	0	0	0	0	0	0	0	9	3	18	0	0	0	4	3	10	0	6	0	0	0	0	2	8	0
Observation14130J	2	3	0	4	0	0	1	0	0	0	0	0	0	5	0	0	0	16	0	0	0	0	0	0	0	0	0	0	0	0	0	0	2	26	0	0	0	0	8	20	0	0	0	0	0	0	2	3	0
Observation1421	0	1	0	1	0	0	3	0	2	0	0	0	0	11	0	1	0	0	0	0	0	0	0	0	0	0	0	0	1	0	2	6	0	12	0	2	0	0	9	3	0	0	0	0	0	0	0	4	0
Observation14280J	0	6	6	8	0	0	1	0	0	0	0	0	0	27	0	0	0	0	0	0	0	0	0	7	0	0	0	0	0	0	0	1	0	35	0	0	0	0	31	0	0	0	0	0	0	0	0	0	0
Observation1435	0	2	0	5	0	0	1	2	1	0	0	0	0	5	0	8	0	0	0	0	0	0	0	0	1	0	0	0	0	0	0	4	0	14	0	0	0	10	7	3	0	0	1	2	1	2	0	13	0
Observation1456	0	0	0	4	0	0	0	0	1	0	0	0	0	3	0	0	0	3	0	0	0	0	0	0	0	0	0	0	0	0	0	9	0	6	0	0	0	0	3	5	0	0	0	0	0	0	0	1	0
Observation1457	0	0	0	0	0	0	1	0	4	0	0	0	0	10	0	1	0	0	0	0	0	0	0	0	0	0	0	0	0	0	1	3	0	11	0	0	0	0	9	2	0	0	1	0	0	0	0	0	0
Observation1458	0	0	2	4	0	0	2	0	2	0	1	0	0	16	0	0	0	0	0	0	0	0	3	5	0	0	0	0	0	0	0	1	0	14	0	0	0	0	16	0	0	0	0	2	1	0	2	2	0
Observation1459	0	0	0	2	0	0	0	1	0	0	0	2	0	10	0	6	0	0	0	0	0	0	6	3	0	0	0	0	0	0	0	7	1	15	0	0	0	6	10	5	0	1	0	1	2	1	0	1	0
Observation14660J	0	0	9	8	0	0	4	0	0	0	0	0	0	12	2	0	0	0	0	0	0	0	1	0	5	0	0	0	0	0	0	0	0	23	0	0	0	0	19	0	0	0	8	1	0	0	0	7	0
Observation1474	0	16	10	19	0	0	4	0	1	0	0	0	0	24	0	0	0	0	0	0	0	0	0	0	1	0	0	0	0	0	0	9	0	30	0	0	0	0	15	0	0	0	0	1	0	1	1	2	0
Observation14810J	0	1	11	13	0	0	4	0	0	0	0	0	0	16	0	6	0	0	0	0	0	0	2	4	1	0	0	0	0	0	0	1	1	41	0	0	0	3	16	2	0	0	4	0	0	1	2	19	0
Observation1500	0	0	0	2	0	0	0	1	2	0	1	0	1	10	0	5	0	0	0	0	0	0	0	0	4	0	0	0	0	0	0	3	0	15	0	0	0	3	9	3	0	0	0	1	0	0	0	0	3
Observation1501	0	0	0	4	0	0	1	0	4	0	1	0	0	15	0	0	0	0	0	0	0	0	0	1	0	6	0	0	0	0	0	4	0	12	0	0	0	0	17	0	0	0	1	1	0	0	0	1	0
Observation15100J	0	0	0	4	0	0	0	0	1	0	0	0	0	16	0	12	0	0	0	0	0	0	2	15	0	4	0	0	0	0	0	0	2	32	0	0	1	12	20	4	0	0	4	1	0	0	1	5	0
Observation15230J	0	0	1	0	0	0	8	0	2	0	0	0	0	30	0	0	0	10	0	0	0	0	0	0	0	0	0	0	0	0	0	2	1	40	0	0	1	0	31	12	0	0	2	1	0	0	0	2	0
Observation15240J	0	0	1	3	0	0	0	0	1	0	0	0	0	6	0	3	0	0	0	0	0	0	2	7	2	0	0	0	0	0	0	0	0	16	0	0	0	2	6	1	0	0	2	1	0	0	1	3	0
Observation15320J	0	0	4	1	0	0	0	0	0	0	0	0	0	23	0	9	0	0	0	0	0	0	0	0	0	0	0	0	0	0	0	1	1	38	0	0	1	7	24	4	0	1	1	1	0	1	3	13	0
Observation1539	0	8	0	2	0	0	0	0	1	0	0	0	0	4	0	1	0	0	1	0	0	0	0	0	0	0	0	0	0	0	0	1	0	14	0	0	0	1	12	3	0	0	0	1	0	0	1	3	1
Observation15470J	0	5	0	4	0	0	1	0	0	0	0	0	0	6	0	3	0	0	0	0	0	0	1	17	2	0	0	0	0	0	0	0	0	15	0	0	0	2	11	1	0	0	1	0	0	0	0	1	1
Observation1555	0	4	0	4	0	0	3	0	3	0	0	0	0	13	0	0	0	3	0	0	0	0	0	0	1	3	0	0	0	0	0	9	0	19	0	0	0	0	15	3	0	0	0	1	0	0	1	7	0
Observation1570	0	0	0	0	0	0	0	0	2	0	0	0	0	0	0	2	0	0	0	0	0	0	0	0	0	2	0	0	0	0	0	0	0	2	0	0	0	1	0	0	0	0	0	0	0	0	0	0	0
Observation1571	0	0	0	0	0	0	0	0	8	0	0	0	0	12	0	0	0	0	0	0	0	0	0	0	0	0	0	0	0	0	0	4	0	12	0	0	0	0	11	0	0	0	0	1	0	0	3	1	1
Observation1578	0	0	0	2	0	0	8	0	1	0	0	0	0	21	0	0	0	0	0	0	0	0	0	0	0	0	0	0	0	0	0	20	0	17	0	0	0	0	23	0	0	0	0	1	0	0	0	2	0
Observation15860J	0	1	0	10	0	0	1	0	0	0	0	0	0	11	0	2	0	0	0	0	0	0	0	0	0	0	0	0	0	0	0	1	0	16	0	0	0	1	9	1	0	0	1	1	1	0	1	10	0
Observation1594	0	2	7	7	0	0	7	1	3	0	0	0	1	21	0	0	0	0	0	0	0	0	0	0	1	0	0	0	0	0	0	5	0	21	0	0	0	1	24	2	0	0	4	3	0	0	15	7	0
Observation16030J	0	0	0	2	0	0	0	0	0	0	0	0	0	2	0	0	0	4	0	0	0	0	0	0	0	0	0	0	0	0	0	1	1	6	0	0	0	0	0	4	0	0	0	0	0	0	1	19	0
Observation1611	0	1	5	14	0	0	2	0	0	0	0	0	0	25	0	12	0	0	0	0	0	0	0	1	2	0	0	0	0	0	0	8	4	35	0	0	0	13	28	5	0	0	0	0	1	0	0	4	0
Observation16220J	0	0	3	6	0	0	3	0	0	0	0	0	0	27	0	0	0	0	0	0	0	0	0	2	0	0	0	0	0	0	0	0	0	29	0	0	0	0	26	0	0	0	2	0	0	0	0	8	0
Observation16310J	0	5	0	10	0	0	10	0	1	0	0	0	0	36	0	0	0	2	0	0	0	0	0	0	0	0	0	0	0	0	0	8	1	44	0	0	2	0	32	4	0	0	2	0	0	0	0	5	0
Observation1638	0	0	0	0	1	0	0	0	0	0	0	0	1	1	0	6	0	0	0	0	0	0	0	0	3	0	0	0	0	0	0	7	0	6	0	0	0	4	1	1	0	0	1	1	0	0	1	14	0
Observation16460J	0	0	2	1	0	0	7	0	0	0	0	0	0	35	6	2	0	0	0	0	0	0	0	7	2	0	0	0	0	0	0	0	0	44	0	0	0	3	43	3	0	0	7	0	0	0	0	1	0
Observation16550J	2	0	0	2	0	0	0	0	1	0	0	0	0	16	0	0	0	2	0	0	0	0	0	0	0	3	0	0	0	0	0	2	0	21	0	1	0	0	11	3	0	0	3	0	0	0	0	2	0
Observation1663	0	1	0	7	0	0	0	0	0	0	0	0	0	31	0	0	0	0	0	0	0	0	0	0	1	0	0	0	0	0	0	7	0	32	0	0	0	0	36	1	0	0	0	1	0	0	2	1	0
Observation16730J	0	3	0	3	0	0	1	0	0	0	0	0	0	6	0	0	0	8	0	0	0	0	0	0	0	0	0	0	0	0	0	0	0	17	0	0	0	0	8	11	0	0	0	0	0	0	0	0	0
Observation16800J	3	10	3	7	0	0	1	0	1	0	0	0	0	20	0	3	0	1	2	2	0	0	0	0	0	0	0	0	0	0	0	1	1	47	0	0	0	1	30	9	0	3	1	0	0	0	1	6	0
Observation1689	0	2	0	4	0	0	5	0	0	0	0	0	0	5	0	0	0	23	0	0	0	0	0	0	0	0	0	0	0	0	3	19	0	25	0	0	0	0	8	24	0	0	0	0	0	0	2	1	0
Observation16990J	0	20	0	15	0	0	2	0	0	0	0	0	0	24	0	0	0	5	0	0	0	0	0	0	0	0	0	0	0	0	0	3	0	49	0	0	0	0	40	7	0	0	0	0	0	0	0	1	0
Observation1706	0	0	0	0	0	0	0	0	5	0	0	0	0	0	0	4	0	0	0	1	0	0	0	0	0	0	0	0	0	0	0	1	0	5	0	0	0	2	0	2	0	0	0	1	1	0	1	2	0
Observation1719	0	0	0	4	0	0	1	1	0	0	0	0	0	7	0	0	0	0	0	0	0	0	0	0	0	0	0	0	0	0	0	2	0	6	0	0	0	1	7	1	0	0	0	1	0	0	0	0	0
Observation1720	0	0	2	1	0	0	2	0	0	0	0	0	0	16	0	5	0	0	0	0	0	0	0	0	1	0	0	0	0	0	0	6	0	21	0	0	0	3	16	3	0	0	2	2	1	0	0	6	0
Observation17280J	0	1	2	5	0	0	0	0	0	0	0	0	0	7	0	0	0	0	1	0	0	0	0	0	1	1	0	0	0	0	0	0	0	8	0	0	0	0	8	2	0	2	1	1	0	0	0	2	0
Observation1735	0	0	2	0	0	0	0	0	4	0	1	0	0	5	0	4	0	1	0	0	0	0	0	0	4	0	0	0	0	0	0	3	0	12	0	0	0	3	5	2	0	0	0	0	0	0	1	8	0
Observation17450J	0	0	0	0	0	0	0	0	3	0	0	0	0	19	0	2	0	2	0	0	0	0	4	13	0	2	0	0	0	0	0	1	1	27	0	0	0	2	22	6	0	0	1	1	0	0	2	8	2
Observation17530J	0	8	0	0	0	0	0	0	2	0	0	0	0	5	0	0	0	0	0	0	0	0	0	0	0	0	0	0	0	0	0	2	0	31	0	0	0	0	9	0	0	0	1	1	0	0	1	0	0
Observation1765	1	0	0	5	0	0	1	0	0	0	0	0	0	2	0	0	0	21	0	0	0	0	0	0	0	0	0	0	0	0	0	20	0	25	0	0	0	0	2	22	0	0	0	0	0	0	3	4	0
Observation1782	0	0	0	0	0	0	1	0	1	0	0	0	0	7	0	0	0	3	0	0	0	0	0	0	0	0	0	0	0	0	0	11	0	10	0	0	0	0	9	4	0	0	0	0	0	0	0	0	0
Observation1783	1	2	0	3	0	0	1	0	0	0	0	0	0	0	0	0	0	1	0	0	0	0	0	0	0	0	0	0	0	0	0	9	0	4	0	0	0	0	1	1	0	0	0	0	0	0	2	2	0
Observation1784	0	1	2	8	0	0	0	0	4	0	1	0	0	12	0	0	0	0	0	0	0	0	0	0	0	2	0	0	0	0	0	3	0	13	0	2	0	0	11	0	0	0	0	0	0	0	0	18	0
Observation1791	1	5	4	8	0	0	5	0	0	0	0	0	0	11	0	0	0	0	0	0	0	0	0	0	0	0	0	0	0	0	0	1	0	11	0	0	0	0	17	2	0	0	0	1	0	0	0	7	0
Observation1808	0	5	2	1	0	0	3	0	2	0	0	0	0	7	0	0	0	1	0	0	0	0	0	0	0	2	0	0	0	0	0	8	0	12	0	0	0	0	9	2	0	0	0	0	0	0	0	7	0
Observation1809	0	2	0	8	0	0	10	0	0	0	0	0	1	23	0	0	0	5	0	0	0	0	0	0	0	1	0	0	0	0	2	14	0	24	0	0	0	0	25	10	0	0	0	0	0	0	0	1	0
Observation18170J	0	0	2	3	0	0	4	0	0	0	0	0	0	10	0	0	0	0	0	0	0	0	0	0	0	0	0	0	0	0	0	0	0	16	0	0	0	0	11	0	0	0	4	1	0	0	0	9	0
Observation18280J	0	5	2	5	0	0	0	0	3	0	0	0	0	25	0	0	0	1	0	0	0	0	0	0	0	0	0	0	0	0	0	0	0	42	0	0	0	0	30	2	0	0	1	0	0	0	3	18	0
Observation1835	0	0	0	0	0	0	0	0	0	0	0	0	0	1	0	0	0	6	0	0	0	0	0	0	0	0	0	0	0	0	0	3	0	7	0	0	0	0	2	7	0	0	0	0	0	0	0	0	0
Observation1842	1	0	1	2	0	0	1	0	1	0	2	0	0	11	0	0	0	1	0	0	0	0	1	2	1	1	0	0	0	0	0	8	0	15	0	0	0	0	10	2	0	0	0	1	0	0	0	0	1
Observation18510J	0	9	0	10	0	0	1	2	0	0	0	0	0	28	0	3	0	1	0	0	0	0	0	0	0	0	0	0	0	0	0	1	0	46	0	0	2	5	37	5	0	1	1	0	0	0	1	4	2
Observation18660J	2	8	0	0	0	0	0	0	0	0	0	0	0	13	0	0	0	11	0	0	0	0	0	0	0	0	0	0	0	0	0	1	0	35	0	0	1	0	19	15	0	0	0	0	0	1	1	1	0
Observation18670J	0	2	0	5	0	0	2	0	0	0	0	0	0	14	0	0	1	8	0	0	0	0	0	0	0	0	0	0	0	0	2	0	0	26	0	0	4	0	16	9	0	0	2	0	0	1	0	1	0
Observation18880J	0	7	0	10	0	0	5	0	0	0	0	0	1	12	0	6	0	0	0	0	0	0	0	0	0	0	0	0	0	0	0	1	0	25	0	0	0	5	16	1	0	0	4	0	0	0	2	2	0
Observation18890J	0	6	0	9	0	0	4	0	0	0	0	0	0	22	0	0	0	0	0	0	0	0	0	28	0	0	0	0	0	0	0	0	0	28	0	0	0	0	26	0	0	0	0	0	0	1	0	1	0
Observation18900J	0	2	0	7	0	0	1	0	3	0	0	0	0	12	0	4	0	0	0	2	0	0	0	0	0	0	0	0	0	0	0	3	0	21	0	0	0	3	12	3	0	3	0	1	0	0	2	8	0
Observation1899	0	3	2	7	0	0	1	0	0	0	0	0	0	16	0	0	0	2	1	0	0	0	0	0	0	0	0	0	1	0	1	6	0	18	0	1	0	0	21	3	0	1	0	0	3	0	0	1	0
Observation19120J	0	0	0	0	0	0	0	0	0	0	0	0	0	0	0	0	0	2	0	0	0	0	0	0	0	0	0	0	0	0	0	0	0	2	0	0	0	0	0	1	0	0	0	0	0	0	1	4	0
Observation19130J	5	7	0	7	0	0	0	0	0	0	0	0	0	4	0	0	0	2	0	0	0	0	0	0	0	0	0	0	0	0	0	0	0	23	0	0	0	0	9	9	0	0	0	1	0	7	0	8	0
Observation1923	0	5	4	1	0	0	0	0	0	0	0	0	1	6	0	0	0	0	0	0	0	0	0	0	0	0	0	0	1	0	2	6	2	9	0	0	0	1	16	3	0	0	1	1	0	0	1	0	0
Observation1937	0	2	4	23	0	0	1	0	0	0	0	0	0	44	0	0	0	0	0	0	0	0	0	0	0	0	0	0	0	0	0	11	0	42	0	0	0	0	45	0	0	0	1	1	0	0	1	3	0
Observation19380J	0	0	0	6	0	0	2	0	0	0	0	0	0	17	0	0	0	0	0	0	0	0	2	0	0	0	0	0	0	0	0	0	0	18	0	0	0	0	16	0	0	0	0	0	0	1	1	0	0
Observation19390J	0	0	0	0	0	0	0	0	0	0	0	0	0	0	0	1	0	0	0	0	0	0	0	0	0	0	0	0	0	0	0	0	0	2	0	0	0	0	0	0	0	0	0	0	0	0	1	2	0
Observation1951	0	1	0	0	0	0	1	0	0	0	0	0	0	5	0	9	0	1	0	0	0	0	0	0	2	0	0	0	0	0	1	10	0	15	0	1	0	8	7	4	0	0	0	1	0	0	6	18	0
Observation19580J	0	2	1	8	0	0	5	0	0	0	0	0	0	20	0	0	0	6	0	1	0	0	0	0	0	0	0	0	0	0	0	1	0	29	0	0	0	0	21	6	0	0	1	1	0	0	0	2	0
Observation1966	0	0	0	1	0	0	2	0	4	0	0	0	0	3	0	0	0	1	0	0	0	0	0	0	0	0	0	0	0	0	0	5	0	4	0	0	0	0	3	1	0	0	0	0	0	0	0	0	0
Observation1974	0	0	0	0	0	0	0	0	2	0	0	0	0	15	0	0	0	2	0	0	0	0	0	5	0	0	0	0	0	0	0	13	0	17	0	0	0	0	16	3	0	0	0	1	2	0	9	11	4
Observation1988	0	3	3	7	0	0	0	0	1	0	0	0	1	9	0	7	0	1	0	0	0	0	0	0	0	0	0	0	0	0	0	2	1	18	0	0	0	4	11	11	0	0	0	1	0	0	2	4	0
Observation1989	0	0	0	1	0	0	1	0	0	0	0	0	0	1	0	0	0	0	0	0	0	0	0	0	0	0	0	0	0	0	0	0	0	2	0	0	0	0	0	0	0	0	0	0	0	0	0	3	1
Observation2005	0	1	4	7	0	0	1	0	0	0	0	0	0	17	0	3	0	0	0	0	0	0	0	0	0	1	0	0	0	0	0	7	0	19	0	0	0	3	20	4	0	0	2	2	0	0	0	14	3
Observation2006	0	4	0	3	0	0	1	0	3	0	0	0	0	11	0	8	0	0	0	0	0	0	0	0	0	0	0	0	0	0	0	6	1	22	0	0	0	8	13	3	0	0	0	1	2	0	0	2	1
Observation20140J	0	0	3	7	0	0	2	0	4	0	0	0	0	43	0	5	0	0	0	0	0	0	0	0	0	0	0	0	0	0	0	1	0	51	0	0	0	6	44	2	0	0	3	0	0	0	4	5	0
Observation20220J	0	10	0	6	0	0	1	0	1	0	0	0	0	9	0	0	0	2	0	0	0	0	0	0	0	0	0	0	0	0	0	0	0	25	0	0	0	0	18	3	0	0	0	0	0	0	0	5	2
Observation2031	0	1	0	3	0	0	0	0	0	0	0	0	0	7	0	0	0	1	0	0	0	0	0	0	0	0	0	0	0	0	2	13	0	9	0	0	0	0	6	3	0	0	0	2	0	0	0	6	0
Observation20380J	0	2	0	8	0	0	1	1	0	0	0	0	0	2	0	9	0	0	0	5	0	0	0	0	1	0	0	0	0	0	0	1	1	21	0	0	0	4	4	8	0	6	0	0	0	0	0	2	0
Observation2046	0	1	0	0	0	0	0	0	0	0	0	0	0	0	0	1	0	0	0	0	0	0	0	0	0	0	0	0	1	0	0	1	0	3	0	0	0	2	2	1	0	0	0	0	0	0	0	0	0
Observation2047	0	0	0	2	0	0	0	0	0	0	0	0	0	2	0	2	0	0	0	0	0	0	0	0	0	0	0	0	0	0	0	1	0	4	0	0	0	1	3	1	0	0	0	1	0	0	0	4	0
Observation20540J	0	0	2	6	0	0	2	0	0	0	0	0	0	26	0	17	0	2	0	0	0	0	3	26	0	0	0	0	0	0	0	2	2	47	0	0	0	15	28	10	0	0	3	1	0	0	0	2	0
Observation2061	0	0	2	3	0	0	1	0	0	0	0	0	1	20	0	4	0	0	0	0	0	0	1	0	0	0	0	0	0	0	2	3	0	20	0	0	0	3	28	3	0	0	1	2	0	2	2	10	0
Observation2083	0	0	0	0	0	0	1	0	0	0	0	0	0	11	0	0	0	3	0	0	0	0	0	0	0	0	0	0	0	0	1	11	0	14	0	0	0	0	10	4	0	0	0	1	0	0	1	8	1
Observation2084	0	0	1	0	0	0	0	0	0	0	0	0	0	10	0	1	0	0	0	0	0	0	0	0	3	1	0	0	0	0	1	4	0	20	0	2	0	1	10	2	0	0	0	1	0	2	0	5	1
Observation2085	0	0	0	0	0	0	0	0	2	0	1	1	1	5	0	9	0	1	0	0	0	0	0	0	4	1	0	0	0	0	0	5	0	10	0	0	0	2	5	5	0	0	0	0	0	3	0	7	0
Observation20940J	0	0	4	0	0	0	0	0	0	0	0	0	0	1	0	5	0	0	0	0	0	0	0	0	2	7	0	0	0	0	0	1	0	12	0	0	0	2	1	1	0	0	1	0	0	0	0	3	0
Observation21040J	0	0	0	2	0	0	1	0	2	0	0	0	0	20	2	2	0	1	0	0	0	0	0	0	0	1	0	0	0	0	0	0	0	28	0	0	0	1	20	3	0	0	0	0	0	0	0	11	0
Observation2111	0	2	10	7	3	0	12	0	0	0	0	0	0	17	0	0	0	0	0	0	0	0	0	1	0	0	0	0	0	0	0	7	0	13	0	0	0	0	18	0	0	0	0	1	4	2	0	3	0
Observation21180J	0	1	0	5	0	0	13	0	0	0	0	0	0	41	1	0	0	1	1	0	0	0	0	0	0	0	0	0	0	0	0	3	0	51	0	0	1	0	42	3	0	0	6	0	0	0	4	6	0
Observation2128	0	6	1	3	0	0	3	0	1	0	0	0	0	20	0	0	0	0	0	0	0	0	0	0	1	0	0	0	1	0	0	13	0	20	0	0	0	0	27	2	0	0	0	1	0	0	0	22	0
Observation21360J	0	4	0	5	0	0	6	0	0	0	0	0	0	12	0	10	0	19	0	0	0	0	0	0	0	0	0	0	0	0	0	1	2	45	0	0	0	8	25	29	0	0	7	0	0	2	1	1	0
Sum of Numbers	24	337	221	794	12	0	402	19	193	0	15	3	29	2370	15	353	2	397	12	21	0	1	33	295	75	103	0	0	8	0	25	649	60	3740	0	36	20	278	2620	743	3	41	203	107	34	44	180	858	45
Average daily count in P5 per subject	0.15	2.10625	1.38125	4.9625	0.075	0	2.5125	0.11875	1.20625	0	0.09375	0.01875	0.18125	14.8125	0.09375	2.20625	0.0125	2.48125	0.075	0.13125	0	0.00625	0.20625	1.84375	0.46875	0.64375	0	0	0.05	0	0.15625	4.05625	0.375	23.375	0	0.225	0.125	1.7375	16.375	4.64375	0.01875	0.25625	1.26875	0.66875	0.2125	0.275	1.125	5.3625	0.28125
Notice: the data include the 40 subjects and 4 days, that means(the same process procedure with A2): average daily count in each single phase=sum/(40*4); Phase=A2,A3,A4,P2,P3,P4,P5;
[truncated: 7 more columns]

## Sheet: Dur 12_beahviors-Fig 1-Table 1
observations	ingestive	thermo	rutting	mate	rest	parental	amicable	conflice	vigilance	communication	locmotive	miscellaneous	analyst	name	location	phase	observor	tempeature
Observation0825	0	153.64	0	0	1766.44	51.99	263.05	0	1717.47	7.4	38.37	25.02	FH	199907308	A90C117	A2	LX	17
Observation0826	9.9	354.74	0	0	887.96	0	0	0	873.73	0	196.13	0	FH	199908058	A90C117	A2	WT	16
Observation0827	0	119.86	0	0	620.86	0	46.59	0	557.18	0.81	111.91	0	FH	199908058	A90C117	A2	WT	16
Observation0828	0	981.8	0	0	1766.98	45.41	113.75	0	1733.5	0	32.22	0	FH	199705064	A90C117	A3	LX	16
Observation08290J	74.81	0	0	0	1586.99	0	146.55	0	1506.14	1.44	180.78	1.52	JYJ	199808212	A90C117	A3	WT	17
Observation08300J	0	33.05	0	0	1682.07	0	66.7	0	1646.08	0	104.3	0	JYJ	199812312	A90C117	A4	LX	17
Observation08310J	0	1040.53	0	0	1743.77	0	215.3	0	1648.14	0	36.99	6.14	JYJ	200006096	A90C117	A4	WT	17
Observation08320J	0	140.92	0	0	1788.74	17.89	46.91	0	1755.09	0	10.29	52.73	JYJ	200006220	A90C117	P2	LX	17
Observation08330J	0	842.44	0	0	1675.24	0	47.95	0	1470.3	0	112.76	169.35	JYJ	200006220	A90C117	P2	WT	17
Observation08340J	15.89	19.27	0	0	1720.86	45.53	0	0	1642.28	0	76.96	14.89	JYJ	200008150	A90C117	P3	LX	17
Observation0835	0	70.54	0	0	1584.89	0	0	0	1508.63	16.08	205.26	93.74	FH	200003196	A90C117	P3	WT	16
Observation0836	1141.51	147.46	0	0	1478.05	0	9.78	0	1743.7	2.13	44.68	8.7	FH	199705110	A90C117	P4	LX	17
Observation0837	35.57	97.87	0	0	553.75	0	0	0	576.1	0	123.37	6.32	FH	199808018	A90C117	P4	WT	17
Observation0838	656.59	0	0	0	848.78	0	0	0	888.76	0	83.15	26.59	FH	199902120	A90C117	P4	WT	17
Observation0839	326.18	642.25	0	0	1767.95	0	88.58	0	1673.99	31.44	34.16	8.43	FH	199906060	A90C117	P5	LX	17
Observation0840	164.91	0	1.17	0	1486.4	0	0	0	1288.89	24.37	298.27	32.8	FH	199906214	A90C117	P5	WT	17
Observation0841	113.91	847.51	0	0	1658.66	0	0	0	1280.54	1.7	108.74	98.78	FH	199906214	BMR210C101	A2	KF	17
Observation08420J	32.61	0	0	0	1714.23	0	0	0	1400.86	14.78	55.08	319.34	JYJ	199906214	BMR210C101	A3	KF	19
Observation08430J	168.84	903.36	0	0	1698.63	0	271.47	0	863.09	0	70.59	89.83	JYJ	200007358	BMR210C101	A4	KF	19
Observation08440J	0	1432.27	0	0	1762.92	0	143.42	0	1509.39	0	34.8	81.23	JYJ	199807258	BMR210C101	P2	KF	19
Observation08450J	0	1159.07	2.64	0	1700.81	0	260.11	0	1027.89	0	84.84	299.49	JYJ	199909038	BMR210C101	P3	KF	19
Observation08460J	463.36	1245.02	0	0	1697.72	0	0	0	1756.32	0	18.53	7.99	JYJ	199908384	BMR210C101	P4	KF	19
Observation08470J	261.14	0	0	0	1731.52	0	0	0	1688.5	0	48.73	351.26	JYJ	200004036	BMR210C101	P5	KF	19
Observation0848	0	1784.56	0	0	1810.75	0	0	0	1792.57	0	3.48	0	FH	200004036	A90C116	A2	WT	17
Observation0849	0	1180.1	5.81	0	1741.67	0	306.53	0	830.92	20.41	65.61	46.14	FH	200010368	A90C116	A2	KF	18
Observation0850	0	1243.78	0	0	1802.44	0	362.32	0	1302.86	4.19	21.23	7.98	FH	200010368	A90C116	A3	WT	18
Observation0851	0	1485.5	0	0	1769.2	0	180.94	0	1189.95	32.1	33.66	94.37	FH	199705092	A90C116	A3	KF	17
Observation0852	4.14	760.85	1.24	0	1756.14	0	485.94	0	1077.9	2.52	38.37	16.73	FH	199807230	A90C116	A4	WT	17
Observation0853	0	1033.08	0	0	1789.63	0	197.75	0	1110.44	20.78	25.18	348.34	FH	200104038	A90C116	A4	KF	17
Observation08540J	0	1230.95	0	8.24	1752.92	0	0	0	1752.05	0	35.07	6.84	JYJ	200204070	A90C116	P2	WT	18
Observation08550J	0	1651.32	0	0	1794.62	0	0	0	1733.05	0	2.66	77.27	JYJ	200007198	A90C116	P2	KF	18
Observation08560J	0	320.5	0	0	419.81	0	0	0	419.75	0	0	0	JYJ	199907356	A90C116	P3	WT	18
Observation08570J	0	281.27	0	0	1333.75	0	61.06	0	1078.74	0	34.29	6.58	JYJ	200006538	A90C116	P3	WT	18
Observation08580J	0	959.8	0	0	960.07	0	4.02	0	874.33	0	0	15.1	JYJ	200006538	A90C116	P3	KF	18
Observation08590J	0	0	0	0	840.13	0	110.64	0	727.89	0	1.72	0	JYJ	200008612	A90C116	P3	KF	18
Observation08600J	602.77	844.75	0	7.16	1543.28	0	0	0	1718.99	0	60.57	6.12	JYJ	199904156	A90C116	P4	WT	18
Observation08610J	313.08	654.86	0	0	1533.61	0	0	0	1599.89	0	41.87	96.95	JYJ	199907354	A90C116	P4	KF	18
Observation0862	335.19	840.02	9.55	21	1652.72	0	61.77	0	1480.25	0	122.15	19.92	FH	199508268	A90C116	P5	WT	17
Observation0863	0	1465.12	6.89	0	1770.84	0	0	0	1393.71	6.81	27.25	83.04	FH	199906060	A90C116	P5	KF	17
Observation0864	0	492.28	0	0	1696.17	1698.76	142.14	10.5	1413.4	9.49	94.69	21.96	FH	199906214	A90C118	A2	LX	17
Observation0865	120.9	780.56	9.72	0	1690.86	1162.81	0	0	1048.37	0	84.37	185.43	FH	200002028	A90C118	A3	LX	17
Observation0866	145.34	425.97	0	0	1585.56	678.55	222.83	0	1225.6	9.23	184.81	26.75	FH	200007300	A90C118	A4	LX	17
Observation0867	0	274.18	62.58	0	1636.49	1332.9	181.48	0	1305.37	9.34	108.62	44.05	FH	200007300	A90C118	P2	LX	17
Observation08680J	0	0	0	0	281.49	172.12	166.49	0	269.84	0	13.77	2.7	JYJ	200102278	A90C118	P3	LX	18
Observation08690J	1.13	32.74	0	0	1425.41	1051.12	63.45	0	1401.93	0	61.68	28.18	JYJ	199508268	A90C118	P3	LX	18
Observation08700J	123.99	54.13	0	0	1407.17	649.18	26.18	0	1394.47	0	220.34	4.17	JYJ	199907200	A90C118	P4	LX	18
Observation08710J	0	133.86	0	0	1742.13	47.79	421.27	0	1735.95	0	48.02	12.95	JYJ	199807166	A90C118	P5	LX	18
Observation08720J	0	0	0	0	1633.06	40.11	1096.18	0	854.48	0	79.11	104.72	JYJ	199909584	A90C104	A2	LX	17
Observation08730J	0	0	0	0	84.74	0	6.41	0	84.35	0	13.3	0	JYJ	199909584	A90C104	A2	LX	17
Observation08740J	394.34	274.1	0	0	1585.77	35.6	65.02	0	1709.61	1100.58	37.9	0	JYJ	200008044	A90C104	A3	LX	17
Observation08750J	0	58.52	0	0	1695.52	0	28.72	0	1586.69	0	89.09	139.42	JYJ	200008044	A90C104	A4	LX	17
Observation0876	0	22.7	0	0	1614.02	84.53	107.31	60	1407.91	6.84	210.27	110.66	FH	199808266	A90C104	P2	LX	17
Observation0877	0	26.21	87.95	0	1631.08	25.22	1036.21	0	744.83	0	74.66	106.49	FH	199705064	A90C104	P3	LX	17
Observation0878	759.24	105.05	0	0	1165.17	8.86	44.65	5.33	1538.58	0	99.93	119.49	FH	200007198	A90C104	P4	LX	17
Observation0879	16.9	260.14	0	0	1678.65	0	583.41	0	1496.14	0.81	95.27	201.22	FH	200007198	A90C104	P5	LX	17
Observation0880	3.43	0	0	4.56	1655.36	0	0	2.54	1489.74	36.86	131.7	155.49	FH	199907356	BMR230C107	A2	KF	17
Observation0881	961.64	0	0	0	1046.92	0	0	0	1539.7	0	114.93	87.02	FH	199902120	BMR230C107	A3	KF	17
Observation08820J	365.5	0	0	14.6	1351.35	8.43	264.47	0	1274.45	0	223.32	127.29	JYJ	199909584	BMR230C107	A4	KF	19
Observation08830J	0	0	0	0	1693.2	0	0	0	1183.37	0	90.99	519.31	JYJ	200008044	BMR230C107	P2	KF	19
Observation08840J	0	339.4	0	0	1703.72	0	323.77	0	1116.84	4.67	77.02	342.7	LX	199705092	BMR230C107	P3	KF	19
Observation08850J	0	101.89	0	0	1720.58	15.51	149.57	0	1089.4	0	62.01	519.74	JYJ	199808212	BMR230C107	P4	KF	19
Observation08860J	746.41	1749.59	0	0	1375.2	0	247.58	0	1480.33	0	70.52	21.9	JYJ	199812312	BMR230C107	P5	KF	19
Observation08870J	0	0	0	0	1791.42	1507.74	138.41	0	1066.16	0	31.07	80.12	JYJ	199812312	BMR230C108	A2	WT	17
Observation0888	1332.59	0	0	0	1025.55	1404.2	107.75	3.07	1084.08	0	60.44	45.64	FH	200006096	BMR230C108	A3	WT	17
Observation0889	22.37	648.52	0	0	1750.29	1145.2	248.97	0	696.68	12.71	59.71	246.01	FH	199508268	BMR230C108	A4	WT	17
Observation0890	0	0	0	0	1784.93	1651.04	71.71	0	1330.79	0	15.76	140.55	FH	199508268	BMR230C108	P2	WT	17
Observation0891	0	20.57	0	0	1775.44	1683.45	0	0	903.71	0	31.78	242.97	FH	199906060	BMR230C108	P3	WT	17
Observation0892	14.26	0	44.35	0	1645.22	1409	769.63	0	864.12	0	94.47	209.37	FH	200007358	BMR230C108	P4	WT	17
Observation0893	1339.07	0	0	0	1090.35	1256.26	0	9.78	699.74	0	450.47	27.06	FH	199508268	BMR230C108	P5	WT	17
Observation08940J	805.58	269.78	0	0	1635.71	0	0	0	1582.93	5	140.2	195.58	JYJ	199907200	A90C104	A2	KF	17
Observation08950J	0	0	0	0	1613.21	368.83	15.02	0	1587.44	0	169.79	28.72	JYJ	200204070	A90C104	A2	LX	17
Observation08960J	0	897.37	0	0	1694.57	0	910.88	0	535.46	0	104.1	51.85	JYJ	199907308	A90C104	A3	KF	17
Observation0897	0	1700.09	0	0	1810.13	847.64	63.96	0	1412.59	0	0	17.19	FH	199908058	A90C104	A3	LX	17
Observation0898	182.03	1385.24	0	0	1735.67	0	0	0	1219.62	0	47.56	54.34	FH	199906214	A90C104	A4	KF	17
Observation0899	0	296.34	28.41	0	369.09	0	0	0	333.05	0	10.79	11.07	FH	200007358	A90C104	A4	LX	17
Observation0900	271.12	27.66	153.56	0	784.14	60.11	170.44	3.62	898.62	8.75	223.05	47.11	FH	199508268	A90C104	A4	LX	17
Observation09010J	0	1159.87	0	0	1672.73	0	60.36	0	1500.55	0	120.13	93.4	JYJ	200002028	A90C104	P2	KF	17
Observation09020J	0	5.96	0	0	1489.38	82.16	244.96	0	1475.01	0	290.2	2.93	JYJ	200006538	A90C104	P2	LX	17
Observation09030J	5.59	943.49	0	0	1693.02	0	67.28	0	1539.14	0	90.18	16.91	JYJ	200102278	A90C104	P3	KF	17
Observation09040J	0	0	1.9	0	1504.68	48.37	102.56	0	1300.9	0	253.96	160.51	JYJ	200102278	A90C104	P3	LX	17
Observation09050J	0	911.72	0	0	1650.27	0	15.63	0	1481.24	0	128	12.69	JYJ	200008612	A90C104	P4	KF	17
Observation09060J	0	302.87	11.94	0	1685.76	904.38	21.77	0	1629.96	0	93.46	15.33	JYJ	199807258	A90C104	P4	LX	17
Observation0907	814.9	97.21	0	0	1077.19	0	17.21	0	1433.38	1.88	264.69	32.36	FH	199909038	A90C104	P5	KF	17
Observation0908	494.3	171.88	0	0	1347.19	162.71	0	3.61	1399.35	11.58	255.63	38.71	FH	200004036	A90C104	P5	LX	17
Observation0909	329.79	525.71	0	0	1191.33	0	215.95	0	924.02	0	555.94	12.81	FH	200004036	A90C107	A2	WT	17
Observation0910	0	517.53	0	0	1657.73	0	496.84	8.7	1025.27	0	152.6	40.19	FH	199908384	A90C107	A3	WT	17
Observation0911	0	0	0	0	329.41	0	0	0	306.41	0	128.28	7.51	FH	199908384	A90C107	A4	WT	17
Observation0912	538.46	8.72	0	4.45	932.43	0	166.2	0	942.33	0	144.52	18.24	FH	200010368	A90C107	A4	WT	17
Observation0913	0	488.3	0	3.79	1543.2	0	294.62	0	1226.19	0	231.33	24.13	FH	200007300	A90C107	P2	WT	17
Observation09140J	0	1287.44	0	0	1652.42	0	121.02	0	1508.2	0	129.8	20.45	JYJ	200007300	A90C107	P3	WT	17
Observation09150J	0	197.35	4.94	0	1125.35	0	62.93	0	1012.6	0	582.77	189.51	JYJ	199904156	A90C107	P4	WT	17
Observation09160J	0	102.55	0	0	352.33	0	95.55	0	350.35	0	13.84	3.23	JYJ	199904156	A90C107	P5	WT	17
Observation09170J	828.35	0	0	6.97	1084.7	0	0	0	1198.7	0	171.98	37.09	JYJ	199907354	A90C107	P5	WT	17
Observation09180J	702.04	0	0	0	1634.9	0	229.65	0	1581.28	2.93	141.2	164.73	JYJ	199907354	BMR210C106	A2	KF	19
Observation09190J	433.77	0	0	0	1754.85	0	474.65	0	1714.97	0	43.52	33.13	JYJ	199808266	BMR210C106	A3	KF	19
Observation09200J	0	349.04	0	0	1710.28	0	400.53	0	1689.3	0	71.67	16.46	JYJ	199808266	BMR210C106	A4	KF	19
Observation0921	0	35.84	0	0	1776.25	0	253.4	0	1170.56	3.51	31.77	38.03	FH	199807230	BMR210C106	P2	KF	17
Observation0922	0	364.54	0	0	1684.88	0	695.65	0	1207.6	0	100.56	68.59	FH	200104038	BMR210C106	P3	KF	17
Observation0923	795.73	1385.28	0	0	918.92	0	322.41	0	1631.58	0	95.15	32.56	FH	199705110	BMR210C106	P4	KF	17
Observation0924	1519.1	0	0	0	1627.86	0	0	0	1605.02	0	100.59	11.05	FH	199808018	BMR210C106	P5	KF	17
Observation0925	0	0	0	0	261.42	231.55	0	0	241.96	9.74	29.56	0	FH	200006220	BMR210C109	A2	LX	17
Observation0926	0	0	0	0	180.01	32.81	0	0	67.99	0	8.86	9.39	FH	199807166	BMR210C109	A2	LX	17
Observation0927	0	561.87	0	0	1178.02	617.76	28.6	0	1146.36	10.69	15.47	28.01	FH	200008150	BMR210C109	A2	LX	17
Observation0928	0	81.33	0	0	1769.16	1118.96	79.16	0	1436.67	60.93	28.98	18.19	FH	200003196	BMR210C109	A3	LX	17
Observation09290J	0	0	0	0	1718.7	1017.11	23.87	3.85	1586.74	8.4	66.34	74.35	JYJ	199705064	BMR210C109	A4	LX	17
Observation09300J	0	0	0	0	1799.82	1563.22	0	0	1468.86	0	0	27.72	JYJ	199705064	BMR210C109	P2	LX	17
Observation09310J	3.07	0	0	0	1729.7	912.74	77.08	0	1639.97	11.07	55.07	12.21	JYJ	199808212	BMR210C109	P3	LX	17
Observation09320J	858.68	0	0	0	1196.52	308.61	0	0	1726.75	0	43.11	0	JYJ	199812312	BMR210C109	P4	LX	17
Observation09330J	206.22	60.32	0	0	1708.47	94.76	189.37	0	1231.41	0	71.69	73.27	JYJ	200006096	BMR210C109	P5	LX	17
Observation09340J	244.97	0	0	0	1630.55	1344.93	0	0	1660.88	0	47.79	1.6	JYJ	199705110	BMR220C105	A2	WT	17
Observation0935	0	85.68	0	0	1708.7	1348.36	300.63	0	1584.24	6.56	70.82	3.35	FH	199808018	BMR220C105	A3	WT	17
Observation0936	0	0	0	0	1653.52	1731.37	172.6	10.7	1491.42	5.02	114.72	58.93	FH	199902120	BMR220C105	A4	WT	17
Observation0937	0	0	0	0	1774.97	1748.71	0	2.09	1752.16	0	28.43	0	FH	199902120	BMR220C105	P2	WT	17
Observation0938	0	29.71	0	0	1793.61	1120.72	239.07	0	1766.18	2.67	21.64	8.83	FH	199906060	BMR220C105	P3	WT	17
Observation0939	961.24	94.82	0	3.9	1446.27	767.81	0	0	1539.52	7.26	119.86	0	FH	199906214	BMR220C105	P4	WT	17
Observation0940	584.49	89.84	0	3.65	1633.28	47.66	107.4	0	1164.07	16.61	186.16	22.45	FH	199906214	BMR220C105	P5	WT	17
Observation09410J	0	0	0	0	1684.31	0	0	2.69	1654.9	0	98.09	90.4	JYJ	200007358	A90C101	A2	KF	17
Observation09420J	0	0	0	0	1797.96	0	0	0	1724.98	0	1.08	105.83	JYJ	200007358	A90C101	A2	WT	17
Observation09430J	0	0	0	5.48	1704.99	0	0	0	1685.78	0	82.45	32.54	JYJ	199807258	A90C101	A3	KF	17
Observation09440J	16.22	0	0	0	1696.35	0	0	0	1661.94	0	75.94	23.24	JYJ	199909038	A90C101	A3	WT	17
Observation09450J	0	13.08	0	0	1726.13	0	32.4	0	1619.21	0	57.18	159.63	JYJ	199908384	A90C101	A4	KF	17
Observation09460J	417.6	0	0	0	1429.12	0	0	6.38	1386.58	0	307.5	23.32	JYJ	200004036	A90C101	A4	WT	17
Observation0947	0	0	0	0	335.51	0	0	0	328.29	0	31.85	3.65	FH	200004036	A90C101	P2	KF	17
Observation0948	0	0	0	0	803.2	0	0	0	795.12	0	36.19	1.6	FH	200010368	A90C101	P2	KF	17
Observation0949	0	480.97	0	0	596.02	0	2.62	0	561.97	0	34.36	0	FH	200010368	A90C101	P2	KF	17
Observation0950	0	244.43	0	0	657.08	0	0	2.32	641.67	0	31.85	0	FH	199705092	A90C101	P2	WT	17
Observation0951	0	850.27	0	0	1151.33	0	0	0	1047.12	0	66.17	1.22	FH	199705092	A90C101	P2	WT	17
Observation0952	22.74	0	0	0	1683.74	0	0	0	1686.13	0	80.1	0	FH	199807230	A90C101	P3	KF	17
Observation0953	374.49	217.1	0	0	1563.24	0	0	0	1448.4	0	172.9	52.9	FH	199807230	A90C101	P3	WT	17
Observation0954	651.92	576.21	0	0	1365.21	0	0	0	1691.42	0	88.91	0	FH	199907308	A90C101	P4	KF	17
Observation0955	167.92	0	0	0	1626.38	0	0	0	1615.56	0	118.72	7.92	FH	199907308	A90C101	P4	WT	17
Observation09560J	0	580.26	0	0	1770.95	0	37.82	0	1759.2	0	23.55	5.18	JYJ	199907308	A90C101	P5	KF	17
Observation09570J	161.91	514.47	0	0	1741.02	0	0	0	1412.17	2.7	25.89	150.41	JYJ	199705064	A90C101	P5	WT	17
Observation09580J	0	862.28	0	0	1716.29	0	129.84	0	1655.1	0	65.62	117.46	JYJ	199705064	A90C113	A2	LX	17
Observation09590J	721.16	886.34	0	0	1503.13	0	0	0	1705.64	0	77.68	2.39	JYJ	200104038	A90C113	A3	LX	17
Observation09600J	0	76.11	0	0	1774.94	0	1212.93	0	554.66	0	20.08	9.45	JYJ	200204070	A90C113	A4	LX	17
Observation09610J	0	520.44	0	0	1209.07	0	0	0	1207.93	0	55.73	31.69	JYJ	199907356	A90C113	P2	LX	17
Observation09620J	0	291.46	0	0	576.08	0	0	0	575.46	0	20.73	4.6	JYJ	199908058	A90C113	P2	LX	17
Observation09630J	299.74	430.63	0	0	1408.62	0	0	0	1704.29	0	78.77	57.41	JYJ	200007198	A90C113	P3	LX	17
Observation09640J	794.67	0	0	0	1720.17	0	0	0	1730.41	0	62.13	40.99	JYJ	200006538	A90C113	P4	LX	17
Observation09650J	1.68	0	0	0	1726.95	0	0	0	1723.58	11.03	62.7	17.19	JYJ	200008612	A90C113	P5	LX	17
Observation09660J	0	51.37	0	0	794.91	0	41.91	0	793.42	0	153.36	0	JYJ	199904156	A90C113	A2	KF	17
Observation09670J	39.07	0	0	0	589.85	24.58	60.27	0	524.74	0	254.83	1.23	JYJ	199907354	A90C113	A2	KF	17
Observation09680J	299.92	0	0	0	1359.94	452.22	237.37	0	1594.73	0	177.46	3.89	JYJ	199907354	A90C113	A3	KF	17
Observation09690J	335.91	2.47	0	0	1462.97	0	736.48	0	1215.59	0	260.07	4.31	JYJ	199907354	A90C113	A4	KF	17
Observation09710J	0	0	0	0	1532.81	595.01	187.43	0	1339.03	0	234.32	150.43	JYJ	199508268	A90C113	P3	KF	17
Observation09720J	0	53.15	0	0	1609.98	117.16	3.63	0	1557.61	0	182.01	136.39	JYJ	199508268	A90C113	P4	KF	17
Observation09730J	846.19	0	0	3.58	1430.49	251.11	10.78	0	1532.74	0	222.12	7.19	JYJ	199906060	A90C113	P5	KF	17
Observation09740J	0	0	0	0	285.11	105.65	38.55	0	162.08	0	70.61	60.26	JYJ	199906214	A90C115	A2	WT	17
Observation09750J	0	0	0	0	1382.75	149.41	750.48	0	568.95	0	52.11	51.85	JYJ	200002028	A90C115	A2	WT	17
Observation09760J	321.13	0	0	0	1090	93.24	396.43	0	882.86	0	465.53	89.85	JYJ	200002028	A90C115	A3	WT	17
Observation0977	200.78	0	9.95	0	1403.31	542.08	380.14	0	803.72	6.69	214.98	312.67	FH	200102278	A90C115	A4	WT	17
Observation0978	0	0	0	0	1747.98	507.88	0	0	1064.5	0	53.74	482.37	FH	200102278	A90C115	P2	WT	17
Observation0979	40.08	175.64	0	6.21	1546.75	8.42	473.5	5.24	1069.71	0	232.34	139.91	FH	200102278	A90C115	P3	WT	17
Observation0980	291.85	0	0	0	1336.91	611.43	8.79	0	1254.54	4.55	328.5	107.09	FH	200102278	A90C115	P4	WT	17
Observation0981	1113.27	0	0	15.89	1402.99	13.22	0	0	867.2	0	322.03	32.43	FH	199508268	A90C115	P5	WT	17
Observation0982	0	1216.72	0	0	1775.87	0	0	0	1742.74	4.01	31.58	65.08	FH	199508268	A90C116	A2	LX	17
Observation0983	315.49	1322.54	0	0	1635.91	0	114.41	0	1677.76	0	91.79	1.74	FH	199907200	A90C116	A3	LX	17
Observation0984	0	925.36	0	0	1790.22	0	6.95	0	1784.76	0	15.82	2.55	FH	199807166	A90C116	A4	LX	17
Observation0985	23.22	94.8	0	0	1778.38	0	40.62	0	1724.89	9.75	40.99	183.52	FH	199909584	A90C116	P2	LX	17
Observation0986	0	1495.16	0	0	1783.19	0	164.65	0	1750.68	0	26.38	17.75	FH	200008044	A90C116	P3	LX	17
Observation0987	288.8	966.57	0	0	1748.3	0	0	0	1752.65	0	19.58	46.69	FH	199808266	A90C116	P4	LX	17
Observation0988	366.12	78.62	0	0	1733.54	0	0	0	1710.09	0	63.12	15.89	FH	199705064	A90C116	P5	LX	17
Observation0989	0	1412.14	0	0	1697.8	1498.87	439.82	2.03	851.73	0	100.32	14.78	FH	200007198	A90C114	A2	WT	17
Observation0990	173.78	0	0	0	1542.4	1488.34	18.63	0	1355.7	14.06	221.34	0	FH	200007198	A90C114	A3	WT	17
Observation0991	127.96	0	29.37	0	1607.74	932.44	651.46	0	1090.16	0	129.96	18.4	FH	199907356	A90C114	A4	WT	17
Observation0992	11.87	197.4	0	0	1516	1224.97	0	0	1308.03	2.7	256.46	20.66	FH	199907356	A90C114	P2	WT	17
Observation0993	0	0	0	0	1511.21	1114.81	639.2	0	1033.5	0	265.63	11.04	FH	199907356	A90C114	P3	WT	17
Observation0994	644.59	738.25	0	0	1349.95	1678.29	332.94	0	1572.97	0	194.96	3.11	FH	200008044	A90C114	P4	WT	17
Observation0995	826.04	0	0	0	1600.81	1680.54	40.93	0	1464.95	0	150.16	5.83	FH	199909584	A90C114	P5	WT	17
Observation0996	0	0	0	0	1755.25	0	578.62	0	1066.4	0	50.32	134.85	FH	200008044	A90C115	A2	KF	17
Observation0997	0	0	119.55	0	1571.12	0	782.38	0	1116.61	0	98.44	144.9	FH	199808212	A90C115	A3	KF	17
Observation09980J	32.23	0	15.1	0	1596.4	0	201.61	0	1280.59	0	193.36	333.86	JYJ	199812312	A90C115	A4	KF	17
Observation09990J	0	1791.12	0	0	1797.57	0	0	0	1703.28	0	0	11.09	JYJ	199905092	A90C115	P2	KF	17
Observation10000J	0	278.58	0	0	606.41	0	0	0	583.04	0	50.22	43.47	JYJ	200007358	A90C115	P3	KF	17
Observation10010J	0	1135.07	0	0	1135.55	0	0	0	1135.03	0	2.58	0	JYJ	199508268	A90C115	P3	KF	17
Observation10020J	194.7	1484.26	0	0	1569.9	0	25	0	1761.42	0	24.04	8.76	JYJ	199907200	A90C115	P4	KF	17
Observation10030J	381.18	35.72	0	4.14	1626.7	0	0	0.17	1610.61	0	96.34	116.72	JYJ	199908058	A90C115	P5	KF	17
Observation10040J	22.5	0	0	0	1567.99	654.99	399.47	0	898.3	0	200.14	128.03	JYJ	199908058	A90C116	A2	LX	17
Observation1005	213.03	0	0	0	1372.84	1100.36	69.75	0	1035.96	0	242.76	76.56	FH	199906214	A90C116	A3	LX	17
Observation1006	11.72	0	0	0	1562.93	1643.95	85.88	7.08	1297.73	25.19	214.51	58.07	FH	200007358	A90C116	A4	LX	17
Observation1007	24.84	0	0	0	1472.96	1368.76	285.53	0	1289.3	5.72	178.34	81.05	FH	199508268	A90C116	P2	LX	17
Observation1008	0	0	0	0	101.11	20.13	0	0	72.6	0	36.11	9.08	FH	199508268	A90C116	P2	LX	17
Observation1009	0	0	0	9.67	1498.63	914.16	143.38	0	1139.43	0	275.19	118.65	FH	200002028	A90C116	P3	LX	17
Observation1010	988.12	0	0	0	875.49	806.42	0	0	1457.17	0	153.38	27.5	FH	200102278	A90C116	P4	LX	17
Observation1011	538.1	0	0	0	1131.93	849.15	4.6	0	1220.73	0	275.32	49.83	FH	200006538	A90C116	P5	LX	17
Observation10120J	156.62	0	0	0	1472.09	0	40.88	0	1580.67	0	167.91	5.52	JYJ	200102278	BMR210C107	A2	LX	17
Observation10130J	515.09	0	0	0	1627.52	0	0	0	1433.31	0	117.27	242.32	JYJ	199908384	BMR210C107	A3	LX	17
Observation10140J	336.9	0	0	0	1598.46	0	663.8	0	1372.25	0	166.57	63.28	JYJ	199908384	BMR210C107	A4	LX	17
Observation10150J	4.39	0	0	0	1727.96	0	45.15	0	1657.41	0	56.07	37.46	JYJ	200010368	BMR210C107	P2	LX	17
Observation10160J	0	0	0	0	1764.02	0	0	0	1693.65	0	36.05	102.69	JYJ	200007300	BMR210C107	P3	LX	17
Observation10170J	0	0	0	0	1734.03	0	0	0	1710.55	0	56.76	34.27	JYJ	199904156	BMR210C107	P4	LX	17
Observation1018	384.16	0	0	0	1622.61	0	0	0	1578.09	6.76	157.9	10.53	FH	199907354	BMR210C107	P5	LX	17
Observation1019	303.61	0	0	0	1689.9	0	0	0	1639.8	0	102.29	18.34	FH	199808266	BMR220C104	A2	WT	17
Observation1020	0	1809.8	0	0	1809.8	0	0	0	1809.72	0	0	58.36	FH	199808266	BMR220C104	A3	WT	17
Observation1021	0	746.83	0	0	1752.41	0	0	0	1740.22	27.29	48.51	68.9	FH	199807230	BMR220C104	A4	WT	17
Observation1022	0	723.26	0	0	1711.76	0	0	16.71	1695.77	4.92	75.77	38.39	FH	199807230	BMR220C104	P2	WT	17
Observation1023	0	999.39	0	0	1733.45	0	0	0	1705.78	9.89	55.73	24.75	FH	199807230	BMR220C104	P3	WT	17
Observation10240J	305.14	0	0	0	1660.8	0	0	0	1681.94	0	74.15	9.24	JYJ	199807230	BMR220C104	P4	WT	17
Observation10250J	1043.01	0	0	0	1799.56	0	0	0	1788.5	0	0	10.04	JYJ	199807230	BMR220C104	P5	WT	17
Observation10260J	275.15	138.48	0	0	955.33	0	0	0	964.51	0	58.84	37.91	JYJ	199705110	BMR230C107	A2	KF	17
Observation10270J	374.93	0	0	0	271.9	0	0	0	638.4	0	44.26	0	JYJ	199808018	BMR230C107	A2	KF	17
Observation10280J	221.27	0	0	0	1552.92	0	71.11	0	1333.96	0	39.7	320.46	JYJ	199705110	BMR230C107	A3	KF	17
Observation10290J	1.8	120.52	0	0	1660.45	0	427.96	1.55	1215.17	0	78.19	388.31	JYJ	200006220	BMR230C107	A4	KF	17
Observation10300J	0	0	0	0	1786.66	0	448.71	0	975.35	0	10.53	782.88	JYJ	200006220	BMR230C107	P2	KF	17
Observation1031	0	1009.23	0	0	1734.56	0	565.04	0	1597.38	0	56.18	70.97	FH	200008150	BMR230C107	P3	KF	17
Observation1032	193.52	581.68	0	0	1633.18	0	28.31	0	1717.65	0	21.9	9.78	FH	200003196	BMR230C107	P4	KF	17
Observation1033	1105.79	84.74	0	0	1265.6	0	0	0	1386.6	0	87.69	14.75	FH	199807166	BMR230C107	P5	KF	17
Observation1034	0	1810.79	0	0	1811.37	0	21.97	0	582.93	0	0	4.72	FH	199907308	A90C101	A2	KF	17
Observation1035	4.26	548.06	349.72	0	1368.74	0	455.18	1.46	1139.92	0	113.56	259.22	FH	199908058	A90C101	A3	KF	17
Observation1036	405.66	251.55	0	0	1559.6	0	0	1.43	1466.21	0	193.64	88.81	FH	199705064	A90C101	A4	KF	17
Observation10370J	26.82	390.69	0	2.94	1582.22	0	0	0	1528.87	0	194.56	56.1	JYJ	199808212	A90C101	P2	KF	17
Observation10380J	11.35	0	0	0	757.19	0	2.11	0	669.67	0	126.84	21.27	JYJ	199812312	A90C101	P3	KF	17
Observation10390J	0	437.9	0	0	869.34	0	0	0	839.75	0	26.53	2.29	JYJ	200006096	A90C101	P3	KF	17
Observation10400J	0	0	0	0	1590.05	0	0	1.61	1585.7	0	190.37	64.57	JYJ	200006220	A90C101	P4	KF	17
Observation10410J	1108.77	0	0	0	1394.57	0	0	2.03	1547.44	0	187.54	0	JYJ	200008150	A90C101	P5	KF	17
Observation10420J	0	519.42	0	0	1793.05	3.92	57.52	0	1699.2	0	4.38	182.66	JYJ	200003196	A90C106	A2	WT	17
Observation10430J	0	897.39	0	0	1788.19	227.4	30.79	0	1785.22	0	7.01	7.98	JYJ	199705110	A90C106	A3	WT	17
Observation1044	0	86.03	0	0	1587.51	0	12.62	0	1508.4	6.33	192.41	37.1	FH	199808018	A90C106	A4	WT	17
Observation1045	0	0	0	0	195.02	227.43	0	0	188.12	0	106.33	0	FH	199902120	A90C106	P2	WT	17
Observation1046	0	1481.25	0	0	1509.71	1449.03	33.59	0	1094.53	0	0	40.85	FH	199906060	A90C106	P2	WT	17
Observation1047	0	584.91	1.86	0	1668.36	623.59	221.63	0	1513.45	0	127.81	64.69	FH	199906214	A90C106	P3	WT	17
Observation1048	90.79	833.83	0	0	1635.24	321.95	160.71	0	1477.93	0	139.51	181.08	FH	200007358	A90C106	P4	WT	17
Observation1049	350.32	0	0	0	1356.47	95.09	0	2.46	1333.89	2.26	209.9	16.84	FH	199807258	A90C106	P5	WT	17
Observation1050	229.89	0	0	0	68.97	40.7	0	0	162.23	0	43.41	0	FH	199909038	A90C106	P5	WT	17
Observation1051	0	0	0	4.36	1571.89	0	87.38	10.12	1436.13	0	195.63	46.79	FH	199908384	A90C111	A2	LX	17
Observation10520J	69.99	0	0	0	1466.91	0	132.28	1.55	1345.31	6.62	207	143.16	JYJ	200004036	A90C111	A3	LX	17
Observation10530J	352.42	2.74	0	0	1617.52	0	89.29	0	1466.79	0	146.42	116.05	JYJ	200010368	A90C111	A4	LX	17
Observation10540J	0	7.01	0	0	1660.66	0	74.35	0	1541.85	0	109.21	42.48	JYJ	199705092	A90C111	P2	LX	17
Observation10550J	0	63.36	0	0	1623.34	0	114.02	0	1475.02	0	141.41	34.58	JYJ	199807230	A90C111	P3	LX	17
Observation10560J	129.65	0	0	0	1389	0	43.18	3.32	1448.54	0	209.21	27.82	JYJ	200104038	A90C111	P4	LX	17
Observation10570J	734.87	0	0	0	1617.15	0	0	0	1651.75	0	104.06	2.38	JYJ	200204070	A90C111	P5	LX	17
Observation1058	0	200.67	23.13	4.02	1722.45	0	327.68	9.17	1284.18	0	50.16	189.58	FH	200007198	A90C119	A2	KF	17
Observation1059	0	0	0	0	873.63	0	63.32	0	680.41	0	34.94	2.78	FH	199907356	A90C119	A3	KF	17
Observation1060	0	0	0	0	813.4	0	0	0	796.01	0	81.4	11.3	FH	200006538	A90C119	A3	KF	17
Observation1061	268.51	312.61	0	0	1561.38	0	11.01	5.21	1308.24	0	141.11	22.99	FH	200008612	A90C119	A4	KF	17
Observation1062	0	1694.08	8.1	0	1746.98	0	32.19	7.57	1562.35	0	43.13	1.88	FH	199904156	A90C119	P2	KF	17
Observation1063	0	735.85	0	0	1682.08	0	0	2.7	1344.97	0	104.36	155.2	FH	199907354	A90C119	P3	KF	17
Observation1064	166.39	1001.42	0	0	1524.15	0	12.14	0	1582.3	10.52	139.8	7.61	FH	199508268	A90C119	P4	KF	17
Observation10650J	504.16	67.72	0	0	1675.05	0	82.08	0	1500.93	0	95.74	58.01	JYJ	199508268	A90C119	P5	KF	17
Observation10660J	429.6	76.38	0	0	1419.6	0	593.96	0	1657.67	0	107.86	5.38	JYJ	199906060	BMR210C106	A2	WT	17
Observation10670J	1392.25	0	0	0	1187.14	0	66.39	0	1691.87	0	71.64	3.39	JYJ	199906214	BMR210C106	A3	WT	17
Observation10680J	0	236.93	0	0	1708.37	0	1005.15	0	697.6	0	52.42	268.74	JYJ	200002028	BMR210C106	A4	WT	17
Observation10690J	0	0	0	0	1676.59	0	0	0	1669.63	0	101.6	5.75	JYJ	200007300	BMR210C106	P2	WT	17
Observation10700J	26.75	94.57	0	0	1650.65	0	182.41	0	1593.26	0	122.84	14.16	JYJ	200102278	BMR210C106	P3	WT	17
Observation1071	698.27	0	0	0	1067.54	0	945.48	0	1730.9	0	48.89	7.17	FH	199508268	BMR210C106	P4	WT	17
Observation1072	1008.75	0	0	0	1402.33	0	626.11	0	1226.61	0	235.72	19.32	FH	199907200	BMR210C106	P5	WT	17
Observation1073	928.2	0	0	0	1086.99	340.35	0	0	1393.21	0	194.16	9.37	FH	199807166	BMR210C109	A2	LX	17
Observation1074	0	0	0	0	1753.49	874.11	0	0	1619.83	27.62	41.4	66.6	FH	199909584	BMR210C109	A3	LX	17
Observation1075	0	95.81	27.13	0	1591.59	929	118.77	0	1281.09	1.69	144.12	43.84	FH	200008044	BMR210C109	A4	LX	17
Observation1076	0	0	41.65	0	1578.96	1089.22	172.9	1.33	1531.34	0	146.88	27.44	FH	199808266	BMR210C109	P2	LX	17
Observation10770J	0	317.8	0	0	1696.28	1201.22	0	0	1554.15	0	88.09	22.42	JYJ	199705064	BMR210C109	P3	LX	17
Observation10780J	1023.68	252.12	0	0	1274.43	451.68	43.19	0	1531.2	0	90.22	15.84	JYJ	199705064	BMR210C109	P4	LX	17
Observation10790J	162.84	0	3.34	0	1620.41	122.52	314.12	0	1088.16	0	122.75	35.48	JYJ	200007198	BMR210C109	P5	LX	17
Observation10800J	108.59	149.11	0	0	1684.95	1506.85	0	0	1544.63	0	80.57	0	JYJ	199907356	A90C102	A2	LX	17
Observation10810J	47.05	27.22	0	0	1545.37	15.21	80.66	0	1375.23	0	189.02	61.03	JYJ	199902120	A90C102	A3	LX	17
Observation10820J	0	0	0	0	1787.47	1540.28	241.99	0	1004.15	0	5.45	222.13	JYJ	199909584	A90C102	A4	LX	17
Observation1083	0	518.03	20.6	0	1716.24	1649.13	166.09	0	1665.13	1.67	59.12	19.6	FH	199909584	A90C102	P2	LX	17
Observation1084	528.23	42.7	0	0	1506.71	1182.33	24.26	0	1431.61	0	191.46	61.57	FH	200008044	A90C102	P3	LX	17
Observation1085	278.68	160.79	0	0	1577.08	334.36	0	1.39	1261.41	0	177.96	12.72	FH	200008044	A90C102	P4	LX	17
Observation1086	8.52	240.48	0	0	1639.6	431.11	32.17	0	1533.86	2.7	135.67	111.65	FH	199705092	A90C102	P5	LX	17
Observation1087	0	812.15	0	0	952.04	0	0	0	685.67	0	8.93	44.95	FH	199808212	A90C105	A2	KF	17
Observation1088	0	845.25	0	0	892.35	0	6.9	0	741.46	0	5.79	27.01	FH	199812312	A90C105	A2	KF	17
Observation1089	202.91	1085.37	0	0	1685.15	0	68.61	0	1289.41	0	78.38	40.97	FH	200006096	A90C105	A3	KF	17
Observation10900J	0	1796.05	0	0	1801.02	0	0	0	1260.11	0	0	35.39	JYJ	199508268	A90C105	A4	KF	17
Observation10910J	0	1324.91	0	0	1735.16	0	8.42	0	1473.64	0	54.57	58.75	JYJ	199906060	A90C105	P2	KF	17
Observation10920J	91.42	1372.77	0	0	1732.6	0	0	0	1725.11	0	28.41	43.32	JYJ	200007358	A90C105	P3	KF	17
Observation10930J	7.88	1534.35	0	0	1751.06	0	2.21	0	1043.08	0	30.3	50.46	JYJ	199508268	A90C105	P4	KF	17
Observation10940J	0	1116.92	0	0	1705.84	0	804.02	0	1300.95	0	49.82	56.08	JYJ	199907200	A90C105	P5	KF	17
Observation10950J	0	0	0	0	1676.26	0	68.65	0	1156.7	0	64.69	433.57	JYJ	200204070	BMR230C107	A2	WT	17
Observation1096	520.23	0	0	0	1526.99	0	0	0	1372.16	0	204.54	81.28	FH	199907308	BMR230C107	A3	WT	17
Observation1097	63.73	0	0	0	1509.85	0	160.83	0	950.11	0	240.49	226.5	FH	199908058	BMR230C107	A4	WT	17
Observation1098	0	72.24	0	0	295.05	0	0	0	294.38	0	30.72	8.22	FH	199906214	BMR230C107	P2	WT	17
Observation1099	34.75	319.88	0	0	1360.92	0	0	0	1095.89	7.97	118.61	148.7	FH	200007358	BMR230C107	P2	WT	17
Observation1100	15.19	0	0	0	1685.42	0	302.45	0	977.83	6.11	150.4	444.12	FH	200007358	BMR230C107	P3	WT	17
Observation1101	0	978.06	0	0	1758.9	0	321.19	0	1295.83	9.47	39.55	17.8	FH	199508268	BMR230C107	P4	WT	17
Observation1102	767.27	470.6	0	0	1726.28	0	0	0	1611.21	0	34.96	38.64	FH	200002028	BMR230C107	P5	WT	17
Observation11030J	276.89	1112.1	0	0	1731.38	0	20.96	0	1744.16	0	39.04	0.66	JYJ	200002028	BMR230C101	A2	KF	17
Observation11040J	653.75	734.43	0	0	1050.79	0	0	0	1698.77	0	48.21	0	JYJ	200006538	BMR230C101	A2	WT	17
Observation11050J	336.52	572.3	0	0	1655.1	0	0	0	1640.7	0	92.9	13.7	JYJ	200102278	BMR230C101	A3	KF	17
Observation11060J	831.64	79.84	0	0	1483.22	0	192.37	0	1372.89	0	54.71	298.93	JYJ	200102278	BMR230C101	A3	WT	17
Observation11070J	0	1206.62	0	0	1703.73	0	583.16	0	1649.06	5.65	95.28	39.64	JYJ	200102278	BMR230C101	A4	KF	17
Observation11080J	0	504.81	0	0	1772.72	0	205.99	0	1568.68	0	12.82	160.95	JYJ	200008612	BMR230C101	A4	WT	17
Observation1109	0	1710.73	0	0	1784.09	0	336.44	0	1767.12	0	21.55	0	FH	199807258	BMR230C101	P2	KF	17
Observation1110	0	0	0	0	340.09	0	0	0	335.36	0	5.95	9.01	FH	199909038	BMR230C101	P2	WT	17
Observation1111	0	264.29	0	0	1416.28	0	0	0	988.95	0	29.41	369.21	FH	200004036	BMR230C101	P2	WT	17
Observation1112	0	1665.51	0	0	1796.55	0	0	0	1788.92	0	10.16	11.9	FH	199908384	BMR230C101	P3	KF	17
Observation1113	0	992.1	0	0	994.95	0	0	0	343.32	39.25	6.12	0	FH	200010368	BMR230C101	P3	WT	17
Observation1114	0	812.01	0	0	812.3	0	0	0	304.76	0	0	3.33	FH	200007300	BMR230C101	P3	WT	17
Observation1115	24.75	1622.38	0	0	1717.14	0	54.22	0	1204.33	0	51.54	1.52	FH	199904156	BMR230C101	P4	KF	17
Observation1116	20.77	976.16	0	0	1196.58	0	0	0	1141.44	3.68	66.67	13.08	FH	199907354	BMR230C101	P4	WT	17
Observation1117	540.15	79.24	0	0	240.03	0	0	0	544.08	0	4.02	0	FH	199808266	BMR230C101	P4	WT	17
Observation11180J	1258.69	0	0	0	1666.73	0	0	0	1701.58	0	68.93	4.87	JYJ	199807230	BMR230101	P5	KF	17
Observation11190J	730.47	1652.11	0	0	1749.73	0	0	0	1677.66	0	32.8	52.18	JYJ	200104038	BMR230C101	P5	WT	17
Observation11200J	508.91	0	0	0	1077.26	0	0	0	1453.05	0	194.38	68.59	JYJ	199705110	BMR230106	A2	LX	17
Observation11210J	0	0	0	0	1456.2	0	265.64	0	1155.01	0	274.63	35.56	JYJ	199808018	BMR230C106	A3	LX	17
Observation11220J	0	0	0	0	1632.57	0	458.45	0	1289.3	0	133.16	183.34	JYJ	200006220	BMR230C106	A4	LX	17
Observation11230J	0	0	0	0	1752.93	0	756.08	0	991.44	0	37.24	4.43	JYJ	199807166	BMR230C106	P2	LX	17
Observation1124	47.72	126	0	0	1656.99	0	403.22	0	1432.22	0	130.44	303.76	FH	200008150	BMR230C106	P3	LX	17
Observation1125	40.1	0	0	0	1630.25	0	171.32	3.31	1481.76	0	147.91	130.77	FH	200008150	BMR230C106	P4	LX	17
Observation1126	23.88	0	0	0	1584.66	0	387.25	0	962.89	0	186.48	288.13	FH	200003196	BMR230C106	P5	LX	17
Observation1127	15.76	0	0	0	1415.39	0	0	0	1257.76	11.47	48.61	141.69	FH	199808212	A90C109	A2	KF	17
Observation1128	5.27	0	0	0	350.98	0	0	0	335.21	0	19.27	63.46	FH	199812312	A90C109	A2	KF	17
Observation1129	0	0	0	0	1064.39	0	0	0	1000.11	0	100.42	5.38	FH	200006096	A90C109	A2	LX	17
Observation1130	0	23.26	0	34.09	464.65	0	0	0	430.55	0	83.5	1.84	FH	199705110	A90C109	A2	LX	17
Observation1131	12.87	238.59	0	0	1622.59	0	0	0	1423.86	0	65.1	120.23	FH	199808018	A90C109	A3	KF	17
Observation11320J	424.58	0	0	27.51	1572.98	0	319.66	0	1547.88	0	175.8	10.49	JYJ	199902120	A90C109	A3	LX	17
Observation11330J	8.98	677.61	0	0	1662.61	0	145.19	0	1401.29	0	106.43	120.18	JYJ	199906060	A90C109	A4	KF	17
Observation11340J	31.47	0	0	0	1564.77	0	25.92	0	1539.39	0	169.77	143.8	JYJ	199906214	A90C109	A4	LX	17
Observation11350J	0	0	0	0	1719.64	0	2.84	0	1553.16	0	52.11	192.01	JYJ	200007358	A90C109	P2	KF	17
Observation11360J	0	0	0	0	186.66	0	0	0	166.27	0	5.45	17.96	JYJ	199807258	A90C109	P2	LX	17
Observation11370J	0	0	3.88	0	1449.44	0	0	0	1282.14	13.06	119.38	142.13	JYJ	199909038	A90C109	P2	LX	17
Observation11380J	13.26	237.07	0	0	1693.9	0	19.78	0	1505.44	0	85.17	246.82	JYJ	199908384	A90C109	P3	KF	17
Observation1139	58.95	0	0	0	1625.8	0	3.96	0	1450.51	2.63	183.32	67.23	FH	200004036	A90C109	P3	LX	17
Observation1140	365.75	564.42	0	0	1455.94	0	0	5.23	1649.21	16.75	187.98	0	FH	200010368	A90C109	P4	KF	17
Observation1141	834.12	46.84	0	0	1699.4	0	14.16	0.44	1397.54	0	78.31	0	FH	199705092	A90C109	P4	LX	17
Observation1142	0	1395.88	0	0	1793.89	0	250.89	0	1422.45	0	12.87	16.88	FH	199807230	A90C109	P5	KF	17
Observation1143	0	318.77	0	0	1750.74	0	25.78	0	1725.08	0	38.99	39.43	FH	199907308	A90C109	P5	LX	17
Observation1144	0	0	0	23.41	1730.32	0	560.1	26.26	642.34	0	43.28	895.97	FH	199705064	A90C113	A2	WT	17
Observation11450J	0	126.67	3.24	17.78	1707.62	0	1247.12	0	813.71	0	75.65	146.09	JYJ	199705064	A90C113	A3	WT	17
Observation11460J	866.05	0	0	3.92	123.36	0	0	0	915.38	0	150.14	0	JYJ	200104038	A90C113	A4	WT	17
Observation11470J	0	0	0	5.54	573.42	0	506.93	0	456.7	0	133.26	5.53	JYJ	200204070	A90C113	A4	WT	17
Observation11480J	0	1341.99	12.06	40.36	1644.69	0	730.55	0	389.47	0	122.22	494.37	JYJ	199907356	A90C113	P2	WT	17
Observation11490J	0	1123.12	21.75	6.24	1704.4	0	94.73	0	1527.28	0	74.68	169.96	JYJ	199908058	A90C113	P3	WT	17
Observation11500J	1764.56	0	0	5.36	1238.54	0	0	0	1744.14	0	18.1	25.15	JYJ	200007198	A90C113	P4	WT	17
Observation11510J	762.17	0	0	16.98	1681.21	0	0	0	1377.03	0	92.44	265.54	JYJ	200006538	A90C113	P5	WT	17
Observation1152	783.37	0	0	0	1737.74	0	0	0.87	1001.51	35.75	61.92	32.03	FH	200006538	BMR210C101	A2	KF	17
Observation1153	132.33	555.18	0	0	1337.42	0	94.85	0	1082.39	0	26.88	94.84	FH	200008612	BMR210C101	A3	KF	17
Observation1154	0	0	0	0	407.17	0	0	0	369.23	0	58.71	0	FH	200008612	BMR210C101	A3	KF	17
Observation1155	115.47	461.74	0	0	1685.54	0	0	0	1188.56	12.71	101.03	24.11	FH	200008612	BMR210C101	A4	KF	17
Observation1156	0	625.5	0	0	1768.25	0	0	2.91	1236.04	20.34	57.52	125.78	FH	199904156	BMR210C101	P2	KF	17
Observation1157	0	691.84	0	0	1756.77	0	376.33	0	1433	0	38.22	37.44	FH	199907354	BMR210C101	P3	KF	17
Observation1158	545.03	316.15	0	0	1661.6	0	163.89	0	1505.81	6.79	82.59	2.64	FH	199508268	BMR210C101	P4	KF	17
Observation11590J	139.5	95.66	0	0	1758.56	0	0	0	1667.65	0	24.27	35.77	JYJ	199906060	BMR210C109	P5	KF	17
Observation11600J	0	0	0	0	294.78	0	0	0	294.28	0	3.07	0	JYJ	199906060	BMR210C107	A2	LX	17
Observation11610J	0	0	0	0	1391.13	0	0	0	1364.15	0	84.36	22.57	JYJ	199906214	BMR210C107	A2	LX	17
Observation11620J	34.16	0	0	0	1656.64	0	0	0	1681.35	0	69.28	12.3	JYJ	200002028	BMR210C107	A3	LX	17
Observation11630J	726.53	0	0	0	1146.35	0	0	0	1540.65	0	172.13	29.78	JYJ	200007300	BMR210C107	A4	LX	17
Observation11640J	0	0	0	0	1701.83	0	0	0	1694.45	0	67.1	15.99	JYJ	200007300	BMR210C107	P2	LX	17
Observation11650J	0	33.62	0	0	1691.36	0	0	0	1683.66	0	74.71	15.08	JYJ	200102278	BMR210C107	P3	LX	17
Observation1166	157.49	0	0	0	1682.11	0	0	0	1623.56	0	84.96	16.83	FH	200102278	BMR210C107	P4	LX	17
Observation1167	15.6	0	0	0	1549.9	0	0	0	1405.36	0	179.31	44.82	FH	200102278	BMR210C107	P5	LX	17
Observation1168	0	0	0	0	1757.26	0	0	0	1729.66	17.67	40.6	6.64	FH	199907200	BMR220C104	A2	WT	17
Observation1169	0	0	0	0	1756.53	0	0	0	1745.84	11.65	34.05	41.96	FH	199807166	BMR220C104	A3	WT	17
Observation1170	0	0	0	0	1815.04	0	0	0	1814.46	0	0	16.01	FH	199807166	BMR220C104	A4	WT	17
Observation1171	0	1808.8	0	0	1808.85	0	0	0	1808.8	0	0	0	FH	199909584	BMR220C104	P2	WT	17
Observation11720J	0	0	0	0	1769.26	0	0	0	1768.01	0	24.29	0	JYJ	199808266	BMR220C104	P3	WT	17
Observation11730J	763.61	0	0	0	1507.63	0	0	0	1703.25	0	69.72	1.83	JYJ	199808266	BMR220C104	P4	WT	17
Observation11740J	0	0	0	0	1782.2	0	0	0	1781.64	0	15.17	39.12	JYJ	199705064	BMR220C104	P5	WT	17
Observation11750J	170.13	541.5	0	0	1689.16	0	354.63	0	1164.88	0	98.22	17.6	JYJ	200007198	A90C107	A2	KF	17
Observation11760J	0	0	0	1.36	1602.5	0	497.76	0	999.69	0	177.1	111.78	JYJ	200007198	A90C107	A3	KF	17
Observation11770J	0	0	0	0	885.26	0	0	0	784.99	0	11.93	277.4	JYJ	199902120	A90C107	A4	KF	17
Observation11780J	354.96	0	0	0	567.38	0	0	0	649.37	0	191.48	1.49	JYJ	199902120	A90C107	A4	KF	17
Observation1179	0	0	0	0	1628.57	0	70.37	0	1527.7	0	163.23	33.7	FH	200008044	A90C107	P2	KF	17
Observation1180	0	0	0	0	1462.66	0	328.78	0	1032.83	0	276.92	46.12	FH	199909584	A90C107	P3	KF	17
Observation1181	0	840.33	0	0	1724.24	0	394.84	0	1239.39	0	82.91	60.7	FH	200008044	A90C107	P4	KF	17
Observation1182	397.17	0	0	0	1461.28	0	34.07	0	1437.83	0	207.87	253.31	FH	199812312	A90C107	P5	KF	17
Observation1183	325.31	587.61	0	0	1725.57	0	24.18	0	1377	0	68.44	31.97	FH	199808212	A90C109	A2	WT	17
Observation1184	28.82	0	0	0	1454.56	0	83.74	0	1308.96	0	262.66	0	FH	199812312	A90C109	A2	LX	17
Observation11850J	318.12	0	0	0	1481.22	0	0	0	887.3	0	12.65	815.48	JYJ	199508268	A90C109	A3	WT	17
Observation11860J	8.69	0	0	0	235.16	0	0	0	183.08	0	13.28	64.15	JYJ	199508268	A90C109	A3	WT	17
Observation11870J	127.79	0	9.77	0	1440.69	0	11.02	0	1431.67	0	78.87	16.4	JYJ	199907200	A90C109	A3	LX	17
Observation11880J	0	0	0	0	192.25	0	0	0	190.26	0	34.47	0	JYJ	199907308	A90C109	A3	LX	17
Observation11890J	0	637.32	0	2.13	1732.04	0	0	0	1530.18	0	48.03	300.56	JYJ	199908058	A90C109	A4	WT	17
Observation11900J	161.61	0	0	0	1445.3	0	170.57	0	1445.3	0	241.65	0	JYJ	199907308	A90C109	A4	LX	17
Observation11910J	45.51	73.55	0	0	1691.63	0	96.94	0	1592.79	0	54.99	181.48	JYJ	199906214	A90C109	P2	WT	17
Observation11920J	0	0	0	0	202.45	0	0	0	199.24	0	29.28	4.01	JYJ	200007358	A90C109	P2	LX	17
Observation11930J	0	111.3	0	0	1341.02	0	152.82	0	1327.72	0	156.48	39.32	JYJ	199508268	A90C109	P2	LX	17
Observation11940J	3.32	915.19	0	0	1754.99	0	14.21	0	1651.59	0	29.18	141.43	JYJ	199508268	A90C109	P3	WT	17
Observation11950J	0	0	0	3.73	1601.24	0	0	0	1339.88	0	149.9	239.25	JYJ	200006538	A90C109	P3	LX	17
Observation11960J	124.29	1294.18	0	0	1638.26	0	0	0	1655.67	0	36.23	158.06	JYJ	200102278	A90C109	P4	WT	17
Observation11970J	105.68	0	0	0	1606.39	0	0	0	1575.2	0	142.76	21.8	JYJ	200006538	A90C109	P4	LX	17
Observation11980J	598.1	162.33	0	0	1663.28	0	0	0	1624	0	102.4	50.57	JYJ	199908384	A90C109	P5	WT	17
Observation11990J	818.83	0	0	0	1119.56	0	0	0	1081.35	0	47.06	23.65	JYJ	200004036	A90C109	P5	LX	17
Observation12000J	0	0	0	0	593.04	0	0	0	591.37	0	5.3	0	JYJ	200010368	A90C109	P5	LX	17
Observation12010J	0	1649.96	0	0	1792.21	0	0	0	939.66	0	2.77	5.15	JYJ	200010368	A90C116	A2	WT	17
Observation12020J	0	522.61	0	18.05	1740.59	0	672	0	1190.24	0	41.58	0	JYJ	200007300	A90C116	A2	LX	17
Observation12030J	0	656.05	0	0	714.78	0	83.37	0	317.72	0	14.67	61.35	JYJ	199904156	A90C116	A2	KF	17
Observation12040J	0	203.45	0	0	1064.86	0	0	0	1020.01	0	7.18	0	JYJ	199907354	A90C116	A2	KF	17
Observation12050J	0	1527.26	0	0	1775.16	0	33.43	0	1764.28	0	12.52	4.3	JYJ	199808266	A90C116	A3	WT	17
Observation12060J	0	199.65	0	0	1644.31	0	544.94	0	1351.98	0	115.24	20.77	JYJ	199807230	A90C116	A3	LX	17
Observation12070J	0	690.09	0	0	1716.62	0	89.08	0	1459.17	0	73.42	40.59	JYJ	199807230	A90C116	A3	KF	17
Observation12080J	428.11	977.73	0	0	1718.24	0	0	0	1741.78	6.47	22.57	6.07	JYJ	200104038	A90C116	A4	WT	17
Observation12090J	64.11	0	0	0	1721.92	0	262.93	0	1542.56	0	24.46	6.06	JYJ	200006220	A90C116	A4	LX	17
Observation12100J	0.75	715.96	0	0	1593.72	0	171.37	0	1431.61	10.05	188.16	106.95	JYJ	199705110	A90C116	A4	KF	17
Observation12110J	0	1278.72	0	0	1768.64	0	0	0	1663.08	0	37.9	15.65	JYJ	199808018	A90C116	P2	WT	17
Observation12120J	0	1697.02	0	0	1784.05	0	0	0	1783.24	0	16.67	5.15	JYJ	200006220	A90C116	P2	LX	17
Observation12130J	2.16	799.18	0	0	1744.86	0	35.03	0	1223.68	18.98	47.45	514.75	JYJ	200008150	A90C116	P2	KF	17
Observation1214	11.58	1769.27	0	0	1783.52	0	0	0	1449.07	19.39	22.2	34.05	FH	200008150	A90C116	P3	WT	17
Observation1215	337.4	1087.61	29.48	0	1614.71	0	85.44	0	1478.29	0	23.74	13.71	FH	200008150	A90C116	P3	LX	17
Observation1216	0	1139.07	66.86	0	1641.8	0	274.99	0	863.62	5.41	102.91	553.51	FH	199807166	A90C116	P3	KF	17
Observation1217	0	1632.33	0	0	1803.57	0	0	0	1775.76	0	6.7	34.54	FH	199907308	A90C116	P4	WT	17
Observation1218	484.33	352.59	0	5.28	1291.64	0	183.8	0	1465.88	0	120.55	16.54	FH	199908058	A90C116	P4	LX	17
Observation1219	0	1217.65	106.03	0	1686.83	0	68.24	0	1363.73	0	29.13	139.33	FH	199705064	A90C116	P4	KF	17
Observation12200J	18.14	759.7	0	0	1768.41	0	0	0	1714.19	0	18.88	40.11	JYJ	199808212	A90C116	P5	WT	17
Observation12210J	2.45	557.6	0	14.21	1565.85	0	373.47	0	1398.57	0	181.65	5.26	JYJ	199812312	A90C116	P5	LX	17
Observation12220J	9.22	631.41	0	0	1605.85	0	150.8	0	1391.7	0	180.18	74.32	JYJ	200006096	A90C116	P5	KF	17
Observation12230J	0	0	0	0	1595.05	839.3	596.56	0	1092.52	0	167.57	42.88	JYJ	200006220	A90C118	A2	LX	17
Observation12240J	0	9.43	0	0	1586.97	605.42	648.39	0	1418.55	0	174.61	137.87	JYJ	200008150	A90C118	A3	LX	17
Observation12250J	248.28	0	0	5.35	1478.85	494.99	141.29	0	1429.84	0	237.68	125.43	JYJ	200003196	A90C118	A4	LX	17
Observation1226	0	0	18.98	0	1679.29	1601.32	89.73	0	1614.06	0	105.93	73.86	FH	199705110	A90C118	P2	LX	17
Observation1227	0	307.09	113.88	0	1445.99	188.82	164.53	0	953.1	0	180.17	233.78	FH	199808018	A90C118	P3	LX	17
Observation1228	0	3.66	8.44	0	1453.82	1077.5	36.35	0	1271.15	0	277.41	42.53	FH	199808018	A90C118	P4	LX	17
Observation1229	324.73	12.32	4.95	10.69	1429.21	277.35	0	0	1380.95	0	271.37	20.32	FH	199902120	A90C118	P5	LX	17
Observation1230	0	53.48	32.07	0	1450.39	0	526.97	0.95	1055.11	0	110.94	23.88	FH	199902120	A90C119	A2	WT	17
Observation1231	0	0	0	0	268.61	0	0	0	143.13	0	0	89.43	FH	199906060	A90C119	A2	WT	17
Observation1232	3.19	45.08	18.73	0	1619.37	0	571.26	0	901.99	6.01	141.74	111.9	FH	199906214	A90C119	A3	WT	17
Observation12330J	0	530.39	0	0	1754.25	0	19.63	0	1714.55	1.61	30.44	54.34	JYJ	200007358	A90C119	A4	WT	17
Observation12340J	0	218.86	0	0	1549.72	0	106.29	0	1484.33	3.03	213.73	54.94	JYJ	199807258	A90C119	P2	WT	17
Observation12350J	0	1295.11	0	0	1657.94	7.79	113.69	0	1561.43	0	121.4	17.73	JYJ	199909038	A90C119	P3	WT	17
Observation12360J	0	265.62	0	0	1651.84	5	56.66	1.06	1315.66	5.14	116.23	59.31	JYJ	199908384	A90C119	P4	WT	17
Observation12370J	463.89	422.03	0	0	911.93	0	0	0	905.75	0	74.35	5.24	JYJ	200004036	A90C119	P5	WT	17
Observation12380J	6.01	0	0	0	686.7	0	0	0	683.45	0	72.02	13.44	JYJ	200010368	A90C119	P5	WT	17
Observation12390J	491.8	0	0	0	1482.44	0	78.59	0	1681.87	0	87.47	6.57	JYJ	199705092	BMR210C106	A2	KF	17
Observation1240	686.7	0	0	0	1492.49	0	654.48	4.27	1603.26	0	102.7	43.71	FH	199807230	BMR210C106	A3	KF	17
Observation1241	0	415.79	0	0	1737.67	0	818.53	0.97	1526.82	0	92.09	146.37	FH	200104038	BMR210C106	A4	KF	17
Observation1242	0	0	16.55	0	1648.45	0	223.27	0	1469.94	0	129.04	189.52	FH	200204070	BMR210C106	P2	KF	17
Observation1243	0	474.03	0	0	1773.78	0	293.37	0	1691.8	0	67.38	20.1	FH	200007198	BMR210C106	P3	KF	<no value>
Observation1244	0	261.8	0	0	1664.04	0	866.63	1.44	1640.1	0	140.86	20.64	FH	199907356	BMR210C106	P4	KF	17
Observation1245	827.45	367.15	0	0	1599.62	0	13.38	0	1597.84	0	128.58	2.93	FH	200006538	BMR210C106	P5	KF	17
Observation12460J	589.07	0	0	0	1481.59	865.76	6.23	0	1688.43	0	52.28	21.98	JYJ	200008612	BMR220C105	A2	LX	17
Observation12470J	0	0	0	15.24	1692.35	743.23	168.86	0	1443.2	13.36	92.53	127.62	JYJ	199904156	BMR220C105	A3	LX	17
Observation12480J	0	0	0	1.72	1659.32	704.58	282.55	0	1651.57	0	121.77	5.24	JYJ	199907354	BMR220C105	A4	LX	17
Observation12490J	0	0	0	0	1755	1303.44	23.56	0	1716.49	0	27.85	0	JYJ	199508268	BMR220C105	P2	LX	17
Observation12500J	0	0	0	4.41	1759.52	1081.67	346.3	0	1737.81	4.38	27.69	9	JYJ	199906060	BME220C105	P3	LX	17
Observation12510J	0	65.55	0	4.03	1708.11	632.75	53.71	0	1695.69	0	65.05	25.52	JYJ	199906214	BMR220C105	P4	LX	17
Observation1252	686.38	0	0	0	1541.18	644.51	85.6	0	1409.62	0	155.27	2.89	FH	200002028	BMR220C105	P5	LX	17
Observation1253	0	1875.76	0	0	1909.3	0	0	0	1903.48	0	6.35	1.76	FH	200007300	BMR230C101	A2	KF	17
Observation1254	629.34	895.53	0	0	1281.07	0	0	1.28	1613.73	0	65.6	8.81	FH	200102278	BMR230C101	A2	WT	17
Observation1255	1027.42	514.42	0	0	1767.18	0	0	0	1729.43	0	39.83	4.66	FH	199508268	BMR230C101	A3	KF	17
Observation1256	83.65	800.43	0	0	1728.88	0	0	0	1679.85	0	59.21	21.56	FH	199907200	BMR230C101	A3	WT	17
Observation1257	6.87	678.03	0	0	1815.74	0	936.2	0	1781.04	0	49.08	46.66	FH	199807166	BMR230C101	A4	KF	17
Observation12580J	0	1419.27	0	0	1788.39	0	37.81	0	1382.7	0	5.51	58.59	JYJ	199909584	BMR230C101	A4	WT	17
Observation12590J	0	593.81	0	0	712.9	0	0	0	711.44	0	3.42	1.56	JYJ	200008044	BMR230C101	P2	KF	17
Observation12600J	0	301.94	0	0	1052.99	0	19.69	0	1051.57	0	20.15	0	JYJ	199808266	BMR230C101	P2	KF	17
Observation12610J	0	0	0	0	595.56	0	0	0	536.58	0	4.6	47.7	JYJ	199808266	BMR230C101	P2	WT	17
Observation12620J	0	823.52	0	0	1190.42	0	39.27	0	1063.08	0	6.81	130.55	JYJ	199705064	BMR230C101	P2	WT	17
Observation12630J	0	701.6	0	0	1784.86	0	0	0	1783.36	0	17.63	0	JYJ	200007198	BMR230C101	P3	KF	17
Observation12640J	0	1587.73	0	0	1781.13	0	44.82	0	1365.93	0	16.39	105.15	JYJ	199907356	BMR230C101	P3	WT	17
Observation12650J	0	1142.99	0	0	1669.87	0	0	0	1659.79	0	84.2	1.41	JYJ	199902120	BMR230C101	P4	KF	17
Observation1266	0	1298.13	0	0	1710.09	0	0	0	1642.63	0	78.01	38.11	FH	199902120	BMR230C101	P4	WT	17
Observation1267	872.25	127.35	0	0	1734.91	0	0	0	1690.14	0	69.98	6.97	FH	199909584	BMR230C101	P5	KF	17
Observation1268	536.57	412.58	0	0	1690.42	0	0	0	1635.26	0	69.36	44.47	FH	200008044	BMR230C101	P5	WT	17
Observation1269	15.68	0	0	2.69	1673.76	796.52	169.8	0	1053.92	32.52	89.73	269.81	FH	199705092	A90C116	A2	WT	17
Observation1270	0	9.74	0	0	1787.89	1368.63	994.99	0	1029.78	1.38	12.27	47.06	FH	199808212	A90C116	A3	WT	17
Observation1271	692.79	0	0	0	1018.81	385.84	58.25	0	1050.74	0	175.98	304.41	FH	199812312	A90C116	A4	WT	17
Observation12720J	0	0	0	0	1515.31	1254.46	533.81	0	1335.27	0	229.19	5.89	JYJ	200006096	A90C116	P2	WT	17
Observation12730J	0	0	0	0	1773.68	1748.83	1145.69	0	487.35	0	22.52	1.96	JYJ	199508268	A90C116	P3	WT	17
Observation12740J	139.85	0	0	1.98	1444.09	970.77	179.64	0	1316.21	0	269.09	35.37	JYJ	199906060	A90C116	P4	WT	17
Observation12750J	1345.92	0	0	0	1347.53	277.69	0	0	1523.48	0	187.35	1.24	JYJ	200007358	A90C116	P5	WT	17
Observation12760J	0	0	0	0	1717.59	1708.71	181.38	0	1702.37	0	78.07	5.95	JYJ	199508268	A90C117	A2	KF	17
Observation12770J	0	0	0	0	1698.68	0	1177.46	0	475.08	0	85.85	61.38	JYJ	199907200	A90C117	A2	LX	17
Observation1278	0	0	0	0	1609.96	1622.48	112.4	13	1528.14	0	177.97	136.54	FH	200204070	A90C117	A3	KF	17
Observation1279	21.81	378.29	0	0	1629.65	0	184.93	0	1501.92	0	144.13	90.51	FH	199907308	A90C117	A3	LX	17
Observation1280	124.27	0	20.09	0	1512.48	1828.9	228.88	13.06	1498.07	1.31	205.05	6.93	FH	199908058	A90C117	A4	KF	17
Observation1281	45.15	0	0	0	222.74	0	0	0	256.26	0	15.3	0	FH	199908058	A90C117	A4	LX	17
Observation1282	0	665.91	44.78	0	1235.08	0	195.9	0	1174.11	13.27	262.48	1.62	FH	199906214	A90C117	A4	LX	17
Observation1283	0	60.26	0	0	1510.64	1724.88	403.25	0	1490.63	0	284.14	4.42	FH	200007358	A90C117	P2	KF	17
Observation1284	0	1784.99	0	0	1795.14	0	0	0	1761.18	0	11.69	0	FH	199508268	A90C117	P2	LX	17
Observation12850J	0	1255.42	0	0	1757.1	1753.63	0	0	1749.24	0	37.5	2.77	JYJ	200002028	A90C117	P3	KF	17
Observation12860J	0	944.07	0	0	1685.95	0	1149.22	0	1024.76	0	94.13	73.02	JYJ	200002028	A90C117	P3	LX	17
Observation12870J	122.46	86.88	0	0	1415.26	1467.9	81.64	0	1432.94	0	267.13	2.19	JYJ	200006538	A90C117	P4	KF	17
Observation12880J	337.7	34.6	0	0	1420.76	0	0	0	1446.87	3.57	260.05	56.32	JYJ	200102278	A90C117	P4	LX	17
Observation12890J	586.01	0	0	0	1529.01	1489.04	0	0	1486.87	0	222.51	10.04	JYJ	200008612	A90C117	P5	KF	17
Observation12900J	179.3	0	0	0	1509.39	0	0	0	1446.59	0	249.35	49.39	JYJ	199807258	A90C117	P5	LX	17
Observation1291	521.73	0	0	0	1445.24	515.11	0	0	1651.25	5.55	127.44	41.45	FH	199909038	BMR210C109	A2	WT	17
Observation1292	0	0	15.8	0	1736.76	1505.95	70.04	5.22	1701.68	3.31	52.45	21.43	FH	200004036	BMR210C109	A3	WT	17
Observation1293	0	0	0	0	1710.35	806.91	0	4.12	1683.58	21.51	85.75	19.22	FH	199908384	BMR210C109	A4	WT	17
Observation1294	0	0	0	0	1730.94	1821.12	0	1.54	1719.05	8.16	72.4	0	FH	200010368	BMR210C109	P2	WT	17
Observation1295	0	0	0	0	1600.52	1230.89	5.06	1.27	1573.26	38.51	184.15	12.76	FH	200007300	BMR210C109	P3	WT	17
Observation1296	36.76	93.73	0	0	1739.29	1062.22	341.33	0	1231.19	23.4	62.53	81.52	FH	199904156	BMR210C109	P4	WT	17
Observation12970J	884.7	0	0	0	1412.71	387.63	0	0	1495.9	0	117.25	3.37	JYJ	199907354	BMR210C109	P5	WT	17
Observation12980J	12.95	0	0	0	1663.55	1370.41	34.51	0	1608.57	0	62.61	11.97	JYJ	199808266	BMR220C105	A2	KF	17
Observation12990J	60.28	0	0	0	626.52	325.53	7.16	0	606.09	0	35.66	0	JYJ	199807230	BMR220C105	A3	KF	17
Observation13000J	0	232.04	0	0	1116.11	1111.21	371.88	0	1064.44	0	10.19	0	JYJ	200104038	BMR220C105	A3	KF	17
Observation13010J	0	273.74	0	0	1635.98	1583.91	553.71	0	1158.18	0	31.47	1.72	JYJ	199705110	BMR220C105	A4	KF	17
Observation13020J	0	0	0	0	1738.51	1729.42	0	0	1732.24	0	32.48	0	JYJ	199808018	BMR220C105	P2	KF	17
Observation13030J	0	0	0	0	1764.42	1752.94	2.56	0	1755.45	0	23.2	0	JYJ		BMR220C105	P3	KF	17
Observation1304	0	0	0	7.76	1742.44	1748.41	350.89	0	1724.24	0	69.36	0	FH	199807166	BMR220C105	P4	KF	17
Observation1305	545.12	53.48	0	0	1347.77	1651.48	104.49	0	1743.01	7.65	51.06	2.11	FH	200008150	BMR220C105	P5	KF	17
Observation1306	0	1647.98	0	0	1793.99	0	0	0	1793.03	0	13.12	3.66	FH	200003196	BMR230C101	A2	LX	17
Observation1307	840.48	552.71	0	0	1798.66	0	0	0	1795.1	0	9.21	1.14	FH	199808212	BMR230C101	A3	LX	17
Observation1308	0	749.24	0	0	1787.41	0	0	0	1784.89	0	17.4	13.61	FH	199812312	BMR230C101	A4	LX	17
Observation1309	0	1365.89	0	0	1714.93	0	37.68	0	1705	0	82.82	9.28	FH	200006096	BMR230C101	P2	LX	17
Observation13100J	0	1651.53	0	0	1791.32	0	0	0	1790.74	0	5.84	1.25	JYJ	199705110	BMR230C101	P3	LX	17
Observation13110J	639.58	1075.6	0	0	1653.81	0	14.74	0	1763.02	0	21.25	2.34	JYJ	199808018	BMR230C101	P4	LX	17
Observation13120J	472.89	0	0	0	1753.36	0	0	0	1748.37	0	33.08	6.95	JYJ	199902120	BMR230C101	P5	LX	17
Observation13130J	0	36.58	0	0	1704.86	489.87	0	0	1355.04	0	65.93	215.93	JYJ	199906060	A90C102	A2	WT	17
Observation13140J	0	1.15	0	0	987.21	191.38	46.77	0	901.26	0	44.64	50.95	JYJ	199906214	A90C102	A3	WT	17
Observation13150J	0	16	0	0	732.87	714.5	0	0	586.51	0	12.42	49.67	JYJ	200007358	A90C102	A3	WT	17
Observation13160J	0	0	0	0	214.62	182.86	0	0	212.75	0	76.84	0	JYJ	199807258	A90C102	A4	WT	17
Observation13170J	9.68	0	0	0	1319.8	96.13	0	0	1291.19	0	145.43	29.58	JYJ	199909038	A90C102	A4	WT	17
Observation1318	0	1763.99	0	0	1774.59	1219.93	77.93	0	1389.25	0	40.49	205.32	FH	199908384	A90C102	P2	WT	17
Observation1319	0	1037.42	0	0	1716.05	1499.32	383.54	17.07	1487.27	38.73	101.32	31.1	FH	200004036	A90C102	P3	WT	17
Observation1320	0	12.08	0	0	1616.75	585.87	0	15.43	1592.9	0	178.88	23.21	FH	200010368	A90C102	P4	WT	17
Observation1321	44.06	0	0	0	1521.55	461.97	0	0	1531.61	0	88.49	32.29	FH	199705092	A90C102	P5	WT	17
Observation1322	279.15	0	0	0	244.51	12.08	0	0	277.05	0	12.42	0	FH	199807230	A90C102	P5	WT	17
Observation1323	149.96	276.55	0	0	1574.33	0	0	5.59	1691.72	0	82.22	38.42	FH	199907308	BMR230C107	A2	LX	17
Observation1324	0	0	0	0	1274.27	0	0	25.43	1232.1	0	57.23	3.52	FH	199705064	BMR230C107	A2	KF	17
Observation1325	0	0	0	0	543.8	0	0	0	543.57	0	0	2.33	FH	200104038	BMR230C107	A2	KF	17
Observation13260J	667.83	19.46	0	0	1032.18	0	29.54	0	1488.16	0	100.09	143.61	JYJ	200204070	BMR230C107	A3	LX	17
Observation13270J	0	0	0	0	411.13	0	0	0	410.65	0	2.09	0	JYJ	199705064	BMR230C107	A3	KF	17
Observation13280J	241.61	0	0	0	935.99	0	383.8	0	801.56	0	20.39	74.15	JYJ	199907356	BMR230C107	A3	KF	17
Observation13290J	0	0	0	0	389.15	0	28.43	0	343.97	0	15	39.52	JYJ	199908058	BMR230C107	A3	KF	17
Observation13300J	0	835.38	0	0	1737.01	0	350.52	0	1665.66	0	41.98	67.86	JYJ	200007198	BMR230C107	A4	LX	17
Observation13310J	0	1099.43	0	0	1788.38	0	17.13	0	1039.65	0	9.98	59.16	JYJ	200006538	BMR230C107	A4	KF	17
Observation13320J	0	1052.42	0	0	1663.88	0	3.66	0	1652.52	0	93.98	1.06	JYJ	200008612	BMR230C107	P2	LX	17
Observation13330J	0	754.94	0	0	1684.83	0	53.99	0	1595.62	0	78.24	34.91	JYJ	199904156	BMR230C107	P2	KF	17
Observation1334	0	1664.59	0	0	1766.83	20.41	0	0	1740.76	0	26.82	2.73	FH	199907354	BMR230C107	P3	LX	17
Observation1335	0	1778.83	0	0	1805.91	0	114.87	0	752.67	5.19	3.4	5.38	FH	199508268	BMR230C107	P3	KF	17
Observation1336	0	1464.09	0	0	1732.83	0	0	0	1710.42	0	68.86	31.54	FH	199508268	BMR230C107	P4	LX	17
Observation1337	0	1507.44	0	0	1748.03	0	0	0	960.29	6.29	50.82	36.76	FH	199906060	BMR230C107	P4	KF	17
Observation1338	1063.38	102.3	0	0	1310.87	0	0	0	1602.11	0	115.34	43.63	FH	199906214	BMR230C107	P5	LX	17
Observation1339	242.89	484.66	0	0	1768.47	0	368.11	0	1389.32	0	36.84	41.33	FH	200002028	BMR230C107	P5	KF	17
Observation13400J	44.76	469.65	0	0	1661.56	0	0	0	1587.38	0	126.84	219.8	JYJ	200007300	A90C101	A2	KF	17
Observation13410J	0	743.19	0	0	1725.1	0	0	0	1721.58	0	54.06	0	JYJ	200102278	A90C101	A2	LX	17
Observation13420J	0	429.19	0	0	1669.48	0	0	0	1444.78	0	103.53	53.03	JYJ	200102278	A90C101	A2	WT	17
Observation13430J	666.83	0	0	0	1524.46	0	0	0	1725.62	0	51.05	58	JYJ	199508268	A90C101	A3	KF	17
Observation13440J	473.79	66.84	0	0	1317.65	0	255.68	0	1650.63	0	97.79	1.47	JYJ	199508268	A90C101	A3	LX	17
Observation13450J	316.75	230.88	0	0	1527.41	0	0	0	1634.91	0	110.09	12.25	JYJ	199807166	A90C101	A3	WT	17
Observation1346	0	1211.22	1.91	0	1760.13	0	0	0	1748.51	0	35.61	863.39	FH	199807166	A90C101	A4	KF	17
Observation1347	0	1379.56	0	11.01	1734.9	0	795.29	0	1204.24	0	47.81	0	FH	200008044	A90C101	A4	LX	17
Observation1348	0	1135.51	0	0	1738.23	0	0	2.28	1472.1	0	80.62	51.49	FH	199909584	A90C101	A4	WT	17
Observation1349	75.35	672.59	0	0	1062.93	0	0	0.96	998.7	0	78.46	789.12	FH	199808266	A90C101	P2	KF	17
Observation1350	0	0	0	0	541.84	0	0	0	539.95	0	11.01	30.18	FH	199705064	A90C101	P2	KF	17
Observation1351	0	0	0	0	120.67	0	0	0	120.3	0	13.54	13.86	FH	199705064	A90C101	P2	KF	17
Observation1352	0	64.12	0	0	1055.91	0	0	0	1051.15	11.79	49.01	4.52	FH	200007198	A90C101	P2	LX	17
Observation1353	0	373.13	0	0	712.71	0	0	0	710.98	0	4.54	0	FH	199907356	A90C101	P2	LX	17
Observation1354	0	689.98	0	0	1135.06	0	0	0	1124.88	0	26.42	2.66	FH	199902120	A90C101	P2	WT	17
Observation1355	0	0	0	0	677.5	0	0	0	444.04	0	2.38	0	FH	199909584	A90C101	P2	WT	17
Observation13560J	0	0	0	0	1763.34	0	0	0	1757.62	0	32.84	219.58	JYJ	199909584	A90C101	P3	KF	17
Observation13570J	0	103.7	0	0	103.97	0	0	0	103.93	0	0	0	JYJ	200008044	A90C101	P3	LX	17
Observation13580J	0	43.17	0	0	1695.9	0	243.29	0	1694.37	0	2.84	7.07	JYJ	199905092	A90C101	P3	LX	17
Observation13590J	11.06	1105.78	0	0	1725.48	0	0	0	1089.26	0	62.03	0	JYJ	199905092	A90C101	P3	WT	17
Observation13600J	369.01	286.2	0	0	1431.72	0	0	0	1648.29	0	117.47	4.96	JYJ	199808212	A90C101	P4	KF	17
Observation13610J	306.87	1036.54	0	4.54	1669.8	0	0	0	1742.06	0	43.74	0	JYJ	199907200	A90C101	P4	LX	17
Observation13620J	227.57	639.28	0	0	1594.06	0	0	1.65	1663.06	0	83.37	2.01	JYJ	199508268	A90C101	P4	WT	17
Observation1363	689.4	0	0	0	1608.48	0	0	7.78	1580.19	0	162.67	1.94	FH	199907200	A90C101	P5	KF	17
Observation1364	1038.89	475.25	3.87	12.3	1737.05	0	275.7	0	1418.05	3.83	42.41	6.97	FH	199907308	A90C101	P5	LX	17
Observation1365	0	1331.07	0	0	1804.82	0	334.05	0	793.19	0	7.22	8.15	FH	199908058	A90C101	P5	WT	17
Observation1366	0	0	0	0	1332.61	846.26	0	0	1123.83	12.18	81.19	36.96	FH	199906214	A90C113	A2	KF	17
Observation1367	0	2.75	3.75	0	373.93	27.1	9.46	0	367.45	0	53.11	0	FH	199906214	A90C113	A2	KF	17
Observation1368	171.79	0	0	0	952.74	0	0	0	896.79	0	35.72	28.19	FH	200007358	A90C113	A2	WT	17
Observation1369	0	0	0	0	763.07	0	0	0	756.62	0	88.63	0	FH	199508268	A90C113	A2	WT	17
Observation1370	570.98	0	0	0	1300.11	29.05	282.86	0	1564.51	0	223.55	0	FH	199508268	A90C113	A3	KF	17
Observation13710J	868.26	0	0	0	1479.26	0	0	0	1662.14	0	93.1	26.58	JYJ	200102278	A90C113	A3	WT	17
Observation13720J	303.43	146.87	0	0	1447.74	103.65	237.5	0	1491.92	0	256.99	4.86	JYJ	200102278	A90C113	A4	KF	17
Observation13730J	0	0	0	0	1725.75	0	1344.05	0	343.35	0	56.37	24.65	JYJ	200004036	A90C113	A4	WT	17
Observation13740J	0	207.87	0	0	1600.04	982.16	22.27	0	1554.24	0	176.29	17.6	JYJ	199908384	A90C113	P2	KF	17
Observation13750J	0	0	0	0	1627.23	0	0	0	1601.05	0	156.03	31.01	JYJ	200010368	A90C113	P2	WT	17
Observation13760J	0	180.9	0	0	1670.71	1546.77	40.14	0	1633.1	0	116.03	27.27	JYJ	200007300	A90C113	P3	KF	17
Observation1377	0	843.28	0	0	1751.65	0	0	0	1418.63	0	53.54	23.23	FH	199904156	A90C113	P3	WT	17
Observation1378	0	158.22	26.29	2.26	1528.81	1238.83	141.16	8.73	1506.56	38.33	233.93	9.72	FH	199907354	A90C113	P4	KF	17
Observation1379	0	468.79	0	0	1694.07	0	0	0	1623.38	0	153.5	15.54	FH	199808266	A90C113	P4	WT	17
Observation1380	829.65	0	10.92	0	1160.54	174.1	0	0	1309.23	0	281.97	16.99	FH	200104038	A90C113	P5	KF	17
Observation1381	1190.61	245.27	0	0	1578.94	0	0	0	1630.67	11.94	108.71	55.69	FH	200104038	A90C113	P5	WT	17
Observation1382	16.46	72.33	0	0	1686.41	394.5	841.74	0	1124.36	0	105.96	125.24	FH	200104038	A90C115	A2	LX	17
Observation13830J	512.02	6.34	0	0	1132.35	0.96	624.38	0	1012.89	0	131.63	38.97	JYJ	199808018	A90C115	A3	LX	17
Observation13840J	21.89	0	0	0	1516.83	162.53	612.66	0	1227.82	0	253.38	107.6	JYJ	200006220	A90C115	A4	LX	17
Observation13850J	5.74	0	0	3.99	1538.19	428.09	227.64	0	1141.43	0	225.4	175.9	JYJ	200006220	A90C115	P2	LX	17
Observation13860J	14.88	0	0	0	1679.03	585.34	288.15	0	1294.8	0	109.23	72.32	JYJ	200008150	A90C115	P3	LX	17
Observation13870J	247.54	0	0	1.7	1411.49	97.33	2.01	0	1545.4	0	192.8	66.59	JYJ	200008150	A90C115	P4	LX	17
Observation13880J	522.5	0	0	0	1417.52	0	0	0	1390.93	0	301.21	72.22	JYJ	200003196	A90C115	P5	LX	17
Observation1389	0	43.33	0	0	891.97	0	121.23	0	739.64	0	55.1	97.63	FH	199807166	A90C105	A2	LX	17
Observation1390	0	661.96	0	0	802.37	61.02	0	0	742.11	0	37.56	0	FH	199907308	A90C105	A2	LX	17
Observation1391	179.75	520.2	0	0	1404.45	114.26	94.8	5.3	1322.6	0	196.05	69.11	FH	199908058	A90C105	A3	LX	17
Observation1392	0	93.56	2.56	0	1513.95	14.61	775.04	6.94	583.21	0	241.48	80.82	FH	199705064	A90C105	A4	LX	17
Observation1393	0	1175.19	0	0	1673.68	0	0	0	1575.57	0	121.25	53.59	FH	199808212	A90C105	P2	LX	17
Observation1394	0	1742.02	0	0	1786.16	0	249.46	0	535.94	0	17.99	8.43	FH	199812312	A90C105	P3	LX	17
Observation1395	0	1453.57	0	0	1709.44	0	9.9	0	1468.68	0	87.96	44.46	FH	200006096	A90C105	P4	LX	17
Observation13960J	705.69	724.36	0	0	1402.25	0	0	0	1651.49	0	100.28	9.26	JYJ	200006220	A90C105	P5	LX	17
Observation13970J	0	188.03	0	0	720.03	718.19	0	0	713.78	0	0	11.55	JYJ	200008150	A90C106	A2	WT	17
Observation13980J	0	0	0	0	1040.95	659.92	0	0	1037.42	0	14.56	0	JYJ	200003196	A90C106	A2	WT	17
Observation13990J	582.12	0	0	0	1452.06	66.89	0	0	1581.08	0	178.62	0	JYJ	199705110	A90C106	A3	WT	17
Observation14000J	0	0	0	0	1768.51	961.02	134.92	0	1663.49	0	28.91	27.41	JYJ	199808018	A90C106	A4	WT	17
Observation14010J	0	0	0	0	1766.19	1497.25	7.78	0	1760.56	0	29.29	1.09	JYJ	199902120	A90C106	P2	WT	17
Observation14020J	0	0	0	0	1123.12	1109.72	0	0	1117.53	0	53.06	4.94	JYJ	199906060	A90C106	P3	WT	17
Observation14030J	0	0	0	0	597.78	0	0	0	597.37	0	1.93	0.7	JYJ	199906214	A90C106	P3	WT	17
Observation1404	0	0	0	0	1631.59	0	0	0	1592.55	0	164.31	34.64	FH	200007358	A90C106	P4	WT	17
Observation1405	605.71	0	0	0	1222.97	819.28	0	0	1508.93	0	250.06	39.04	FH	199807258	A90C105	P5	WT	17
Observation1406	0	0	0	0	370.15	0	0	0	370.1	0	0	0	FH	199807258	A90C111	A2	KF	17
Observation1407	0	659.74	0	0	1384.99	0	33.99	0	1326.68	0	54.81	23.84	FH	199807258	A90C111	A2	KF	17
Observation1408	0	473.86	35.45	0	1698.46	0	43.45	2.61	1508.23	6.99	83.35	401.33	FH	199909038	A90C111	A3	KF	17
Observation1409	403.72	298.36	34.78	0	1609.44	0	421.59	29.96	1322.2	3.75	114.01	340.66	FH	199909038	A90C111	A4	KF	17
Observation1410	0	762.58	0	0	1723.19	0	0	0	1696.59	0	67.99	83.21	FH	199908384	A90C111	P2	KF	17
Observation14110J	0	831.41	0	0	1772.53	0	10.43	0	1759.67	0	22.59	53.75	JYJ	199908384	A90C111	P3	KF	17
Observation14120J	0	128.48	0	0	1687.39	0	57.83	0	1606.75	0	92.37	70.75	JYJ	200010368	A90C111	P4	KF	17
Observation14130J	484.43	0	0	0	1497.6	0	0	0	1638.05	0	122.47	25.74	JYJ	199705092	A90C111	P5	KF	17
Observation14140J	0	0	0	0	831.87	0	0	0	353.89	0	7.4	467.76	JYJ	199807230	A90C113	A2	LX	17
Observation14150J	0	0	0	0	944.58	0	677.49	0	888.12	0	15.48	54.82	JYJ	200104038	A90C113	A2	LX	17
Observation14160J	100.92	233.74	0	11.94	1600.24	0	1516.17	0	1686.67	0	94.45	15.11	JYJ	200204070	A90C113	A3	LX	17
Observation14170J	252.11	871.1	0	0	1520.17	0	196.85	0	719.34	0	19.7	928.88	JYJ	200204070	A90C113	A4	LX	17
Observation1418	0	0	3.81	10.1	1778.71	0	168.56	0	388.89	0	3	1339.49	FH	200007198	A90C113	P2	LX	17
Observation1419	0	329.81	0	0	1778.36	0	605.73	13.05	1169.1	0	22.43	635.16	FH	199907356	A90C113	P3	LX	17
Observation1420	0	1605.93	0	0	1756.59	0	132.77	0	1295.14	0	40.5	25.44	FH	200006538	A90C113	P4	LX	17
Observation1421	1410.44	96.62	0	0	447.47	0	0	8.12	1621.67	5.52	77.09	35.44	FH	200008612	A90C113	P5	LX	17
Observation1422	0	0	0	0	1458.33	814.4	62.81	9.67	1317.76	0	324.56	10.33	FH	199904156	A90C114	A2	WT	17
Observation1423	0	0	0	0	1582.68	1155.84	530.26	0	987.01	5.74	185.06	26.83	FH	199904156	A90C114	A3	WT	17
Observation14240J	570.12	0	0	0	1527.89	60.77	245.83	0	1517.47	0	147.72	23.91	JYJ	199907354	A90C114	A4	WT	17
Observation14250J	0	0	0	0	1749.97	1589.3	787.59	0	1721.87	0	45.69	5.53	JYJ	199508268	A90C114	P2	WT	17
Observation14260J	10.17	0	0	0	1555.39	180.55	307.33	0	1339.76	7.19	199.95	16.16	JYJ	199906060	A90C114	P3	WT	17
Observation14270J	9.18	0	0	0	1502.48	85.94	247.49	0	1269.31	0	244.52	0.74	JYJ	199906214	A90C114	P4	WT	17
Observation14280J	672.17	0	0	0	1278.44	287.37	0	0	1468.86	0	217.84	0	JYJ	200002028	A90C114	P5	WT	17
Observation14290J	0	505.14	0	0	1707.21	0	263.03	0	1371.69	0	75.93	136.36	JYJ	200007300	A90C115	A2	KF	17
Observation1430	0	153.45	0	0	1672.67	2.25	160.77	3.72	1336.17	0	137.34	239.61	FH	200102278	A90C115	A3	KF	17
Observation1431	72.43	85.4	0	0	1629.31	10.91	244.24	4.63	1356.11	0	99.24	131.56	FH	200102278	A90C115	A4	KF	17
Observation1432	0	1713.69	0	0	1803.2	0	130.96	0	1798.74	0	7.08	28.94	FH	199508268	A90C115	P2	KF	17
Observation1433	0	753.71	0	0	1773.4	68.26	31.98	0	1631.27	0	43.16	67.77	FH	199907200	A90C115	P3	KF	17
Observation1434	0	1290.98	0	0	1743.62	0	0	0	1728.16	0	66.33	42.89	FH	199907200	A90C115	P4	KF	17
Observation1435	750.26	287.8	0	0	1207.23	0	177.92	0	1448.12	0	91.15	84.12	FH	199807166	A90C115	P5	KF	17
Observation14360J	0	0	0	0	1824.57	0	41.8	0	1710.92	0	0	106.68	JYJ	199909584	A90C104	A2	WT	17
Observation14370J	0	16.29	0	0	1739.99	1648.85	0	0	1676.69	0	46.61	2.08	JYJ	200008044	A90C104	A2	KF	17
Observation14380J	0	26.3	0	0	1759.78	0	1388.42	0	329.55	0	23.18	34.21	JYJ	200008044	A90C104	A2	LX	17
Observation14390J	0	0	0	0	1742.83	0	0	0	1741.08	0	47.7	4.39	JYJ	199808266	A90C104	A3	WT	17
Observation14400J	188.64	0	0	0	1289.44	544.75	144.25	0	698.43	0	293.72	250.79	JYJ	199705064	A90C104	A3	KF	17
Observation14410J	206.17	37.98	0	0	1517.55	8.73	494.13	0	1266.52	0	57.83	13.74	JYJ	200007198	A90C104	A3	LX	17
Observation1442	124.64	706.95	0	0	1625.06	0	371.36	0	1568.52	0	166.59	12.94	FH	199907356	A90C104	A4	WT	17
Observation1443	58.56	0	0	0	1383.62	52.49	427.77	0	816.25	0	368.58	60.28	FH	199902120	A90C104	A4	KF	17
Observation1444	0	10.99	0	0	1719.09	3.87	133.51	0	1616.86	0	70.86	22.68	FH	199909584	A90C104	A4	LX	17
Observation1445	0	177.35	17.87	0	1719.34	0	263.5	0	1579.43	0	49.13	38.24	FH	200008044	A90C104	P2	WT	17
Observation1446	0	562.82	66.92	0	1592.34	569.59	0	0	1530.29	15.08	135.89	109.92	FH	200008044	A90C104	P2	KF	17
Observation1447	0	330.03	0	0	1719.96	110.92	53.14	0	1378.37	0	92.6	192.71	FH	199705092	A90C104	P2	LX	17
Observation14480J	0	684.98	0	0	1573.26	0	196.35	0	1518.52	0	191.59	11.17	JYJ	199808212	A90C104	P3	WT	17
Observation14490J	0	0	0	0	1594.78	320.45	370.42	0	1557.32	0	177.85	53.01	JYJ	199812312	A90C104	P3	KF	17
Observation14500J	0	0	0	0	1783.09	38.84	583.76	0	1025.59	0	12.37	735.87	JYJ	200006096	A90C104	P3	LX	17
Observation14510J	0	84.13	0	0	396.11	0	0	0	389.67	14.47	30.18	10.26	JYJ	199508268	A90C014	P4	WT	17
Observation14520J	0	137.15	0	0	804.33	0	0	0	745.69	0	66.5	74.53	JYJ	199906060	A90C104	P4	WT	17
Observation14530J	336.71	0	0	0	249.36	0	0	0	406.93	0	37.94	3.22	JYJ	200007358	A90C104	P4	WT	17
Observation14540J	217.01	897.72	0	0	1604.67	1650.95	45.57	0	1712.5	0	66.92	0	JYJ	199508268	A90C104	P4	KF	17
Observation14550J	370.81	485.5	0	0	1405.62	33.88	14.39	0	1546.6	0	74.78	109.55	JYJ	199508268	A90C104	P4	LX	17
Observation1456	336.25	134.9	0	0	704.3	0	0	0	663.95	0	86.47	4.05	FH	199907200	A90C104	P5	WT	17
Observation1457	17.69	763.55	0	0	1017.53	0	0	1.15	977.34	0	71.6	0	FH	199907200	A90C104	P5	WT	17
Observation1458	510.31	44.83	54.78	0	1625.72	392.77	0	0	1461.71	0	116.33	15.56	FH	200204070	A90C104	P5	KF	17
Observation1459	217.31	0	0	14.98	1614.93	276.11	0	0	1605.62	0	84.87	25.39	FH	199907308	A90C104	P5	LX	17
Observation1460	337.95	0	0	0	1207.71	166.36	0	2.62	1514.73	0	277.07	218.31	FH	199908058	BMR230C106	A2	KF	17
Observation1461	182.62	0	0	0	1611.58	0	313.25	0	957.58	0	155.78	539.4	FH	199906214	BMR230C106	A3	KF	17
Observation1462	0	0	0	0	1679.48	0	297.94	0	1327.51	0	121.82	172.69	FH	200007358	BMR230C106	A4	KF	17
Observation14630J	0	54.88	0	0	1629.44	0	191.66	0	1337.12	0	136.87	81.25	JYJ	199508268	BMR230C106	P2	KF	17
Observation14640J	0	22.28	0	0	1729.21	0	1375.91	0	483.32	0	52.67	29.32	JYJ	200002028	BMR230C106	P3	KF	17
Observation14650J	689.27	148.75	0	0	1402.68	1.81	311.42	0	1384.61	0	121.79	77.44	JYJ	200006538	BMR230C106	P4	KF	17
Observation14660J	681.3	0	0	0	1632.55	8.29	457.81	0	758.7	0	146.93	307.68	JYJ	200102278	BMR230C106	P5	KF	17
Observation14670J	0	0	0	0	1735.47	0	193.21	0	1346.16	0	49.65	261.11	JYJ	200008612	BMR230C107	A2	WT	17
Observation14680J	0	0	0	0	301.92	0	0	0	136.35	0	0	170.16	JYJ	200008612	BMR230C107	A3	WT	17
Observation14690J	590.43	0	0	0	1233.86	0	77.54	0	1119.31	0	80.94	123.71	JYJ	200008612	BMR230C107	A3	WT	17
Observation1470	0	0	97.73	0	1675.16	0	1474.4	6.22	817.27	0	68.64	42.89	FH	199807258	BMR230C107	A4	WT	17
Observation1471	0	717.77	0	0	1694.83	0	89.68	6.04	1544.56	0	93.26	9.32	FH	199807258	BMR230C107	P2	WT	17
Observation1472	0	1032.95	3.18	0	1773.38	0	752.52	0	987.19	4.54	31.11	25.84	FH	199909038	BMR230C107	P3	WT	17
Observation1473	740.61	708.73	0	0	1198.34	0	24.12	0	1464.5	0	112.24	60.69	FH	199909038	BMR230C107	P4	WT	17
Observation1474	1475.44	199.76	0	0	901.83	0	12.93	0	1419.24	0	88.51	18.53	FH	200004036	BMR230C107	P5	WT	17
Observation1475	170.73	0	0	3.94	1532.05	1030.87	263.21	0	1399.41	0	143.46	55.61	FH	199908384	BMR230C108	A2	LX	17
Observation14760J	427.71	0	0	0	1546.91	470.41	168.9	0	1308.86	0	107.05	166.93	JYJ	200010368	BMR230C108	A3	LX	17
Observation14770J	0	0	0	0	1734.14	1028.14	594.31	0	361.59	0	54.06	28.83	JYJ	200007300	BMR230C108	A4	LX	17
Observation14780J	0	0	0	0	1709.78	1492.64	109.4	0	1142.57	0	77.79	174.74	JYJ	199904156	BMR230C108	P2	LX	17
Observation14790J	0	0	0	0	1777.76	571.7	126.83	0	1303.8	0	7.46	468.74	JYJ	199907354	BMR230C108	P3	LX	17
Observation14800J	799.8	0	0	0	843.14	132.39	140.15	0	1373.31	0	130.74	105.56	JYJ	199808266	BMR230C108	P4	LX	17
Observation14810J	754.65	0	0	0	1516.94	68.01	155.08	0	1206.26	0	83.21	160.74	JYJ	199807230	BMR230C108	P5	LX	17
Observation1482	0	0	0	0	992.26	0	0	0	925.09	0	11.76	238.98	FH	200104038	BMR210C101	A2	KF	17
Observation1483	0	0	0	0	209.25	0	0	0	208.57	0	0	43.18	FH	199705110	BMR210C101	A2	KF	17
Observation1484	0	534.18	6.26	27.29	1755.9	0	846.46	0	902.93	2.04	2.32	11.34	FH	199808018	A90C116	A2	WT	17
Observation1485	0	1063.2	0	0	1530.2	1812.51	444.79	8.9	1461.34	20.82	264.53	0	FH	200006220	A90C116	A2	KF	17
Observation1486	239.8	318.63	52.52	0	1430.1	0	1087.83	0	1079.49	0	182.25	2.94	FH	199807166	A90C116	A3	WT	17
Observation1487	272.63	273.28	0	0	1697.81	1795.55	121.88	9.11	1517.47	0	44.05	2.98	FH	200008150	A90C116	A3	KF	17
Observation1488	0	52.63	0	0	1727.81	0	0	0	1685.83	0	63.27	44.35	FH	200003196	A90C116	A4	WT	17
Observation14890J	8.21	638.16	0	0	1773.01	1467.59	214.27	0	1397.9	0	19.89	143.91	JYJ	199808212	A90C116	A4	KF	17
Observation14900J	0	0	0	0	1166.55	0	0	0	1165.29	0	23	6.61	JYJ	199808212	A90C116	P2	WT	17
Observation14910J	0	97.77	0	0	573.16	0	47.8	0	527.35	0	22.9	18.29	JYJ	199812312	A90C116	P2	WT	17
Observation14920J	0	0	0	0	1145.47	1134.42	98.02	0	1114.51	1.17	45.1	17.83	JYJ	199812312	A90C116	P2	KF	17
Observation14930J	0	0	0	0	584.5	578.72	0	0	569.27	0	12.64	0	JYJ	200006096	A90C116	P2	KF	17
Observation14940J	0	913.79	0	0	1356.93	0	0	0	968.81	0	77.22	1.65	JYJ	200006096	A90C116	P3	WT	17
Observation14950J	0	18.13	0	0	296.82	0	0	0	294.66	0	56.61	0	JYJ	199705110	A90C116	P3	WT	17
Observation14960J	0	88.44	0	0	1345.22	1333.5	11.01	0	1252.42	0	40.71	0	JYJ	199808018	A90C116	P3	KF	17
Observation14970J	0	0	0	0	408.98	408.6	0	0	408.95	0	0	0	JYJ	199902120	A90C116	P3	KF	17
Observation14980J	150.77	144.66	0	0	1564.18	0	622.43	0	1705.5	0	66.21	7.9	JYJ	199906060	A90C116	P4	WT	17
Observation1499	137.46	1469.24	0	0	1623.74	1808.92	0	15.07	1660.51	0	102.93	0	FH	199906214	A90C116	P4	KF	17
Observation1500	538.44	144.66	1.73	4.28	1474.21	0	441.45	0	1053.82	0	65.83	0	FH	200007358	A90C116	P5	WT	17
Observation1501	264.4	783.97	11.56	0	1625.95	1809.33	436.8	0	1514.44	0	152.9	3.54	FH	199807258	A90C116	P5	KF	17
Observation1502	0	0	0	0	1643.96	1552.16	556.56	0	1592.99	0	148.28	3.68	FH	199909038	A90C118	A2	LX	17
Observation1503	215.22	8.19	0	0	1409.34	1120.39	34.67	8.47	1412.09	0	243.98	2.32	FH	199908384	A90C118	A3	LX	17
Observation1504	161.32	0	30.73	6.76	1513.46	499.53	320.84	5.68	1168.06	10.25	212.34	49.87	FH	200004036	A90C118	A4	LX	17
Observation15050J	0	0	0	0	991.01	875.45	0	0	944.48	0	95.41	0	JYJ	200010368	A90C118	P2	LX	17
Observation15060J	0	0	0	0	663.79	648.92	0	0	661.92	0	29.37	1.56	JYJ	199705092	A90C118	P2	LX	17
Observation15070J	0	0	0	0	1059.94	1040.23	0	0	1043.39	0	119.91	0	JYJ	199807230	A90C118	P3	LX	17
Observation15080J	0	0	0	0	500.55	487.6	0	0	497.05	0	77.4	0	JYJ	199907308	A90C118	P3	LX	17
Observation15090J	352.48	0	0	0	1512.64	1425.65	0	0	1591.57	0	147.52	19.96	JYJ	199907308	A90C118	P4	LX	17
Observation15100J	100.67	64.31	0	0	1560.89	881.7	159.65	0	1477.59	0	206.45	31.65	JYJ	199705064	A90C118	P5	LX	17
Observation15110J	0	0	0	0	1663.39	0	7.33	0	1586.59	0	112.43	64.37	JYJ	200104038	A90C104	A2	KF	17
Observation15120J	0	0	22.19	0	1521.46	221.17	204.93	0	1234.74	0	251.68	61.88	JYJ	200204070	A90C104	A2	LX	17
Observation1513	0	118.13	0	0	1551.99	0	88.29	0	1464.64	7.43	214.3	112.61	FH	199705064	A90C104	A3	KF	17
Observation1514	12.27	0	0	0	1516.19	12.8	5.24	0	1472.56	9.8	269.63	230.97	FH	199907356	A90C104	A3	LX	17
Observation1515	0	121.62	175.36	0	1347.99	0	1031.05	0	707.87	0	250.38	49.84	FH	199908058	A90C104	A4	KF	17
Observation1516	0	0	0	0	1651.15	857.05	783.64	21.98	1212.24	11.33	143.51	156.13	FH	200007198	A90C104	A4	LX	17
Observation1517	0	19.75	56.45	0	1636.17	0	39.5	0	1555.98	17.43	93.77	342.3	FH	200006538	A90C104	P2	KF	17
Observation1518	0	0	12.57	0	1584.43	0	19.37	0	1534.46	3.09	170.46	165.07	FH	200006538	A90C104	P2	LX	17
Observation15190J	0	489.78	0	0	1592.23	6.64	629.91	0	1530.95	0	172.84	27.29	JYJ	200008612	A90C104	P3	KF	17
Observation15200J	0	0	0	0	1600.28	0	202.1	0	1234.74	0	175.42	145.45	JYJ	200008612	A90C104	P3	LX	17
Observation15210J	860.05	400.91	0	0	1462.78	0	0	0	1628.36	0	129.74	32.32	JYJ	199904156	A90C104	P4	KF	17
Observation15220J	378.73	0	0	0	1426.85	173.53	1.59	0	1452.1	0	167.43	188.67	JYJ	199907354	A90C104	P4	LX	17
Observation15230J	71.77	60.76	0	0	1466.3	0	0	0	1457.6	0	301.86	1.11	JYJ	199508268	A90C104	P5	KF	17
Observation15240J	186.79	247.82	0	0	1716.93	1146.37	96.13	0	1163.38	0	78.5	290.46	JYJ	199906060	A90C104	P5	LX	17
Observation1525	0	0	45.37	0	365.43	0	164.29	0	359.91	0	47.11	0	FH	199906214	A90C107	A2	WT	17
Observation1526	0	187.71	0	0	1279.77	0	0	0	1275.3	0	105.04	236.14	FH	200002028	A90C107	A2	WT	17
Observation1527	0	0	0	0	1573.33	0	312.07	13.6	1209.69	0	242.05	460.95	FH	200007300	A90C107	A3	WT	17
Observation1528	0	0	54.45	4.15	1519.61	0	400.81	0	1487.31	0	196.5	232.58	FH	199508268	A90C107	A4	WT	17
Observation1529	0	1438.23	0	0	1776.45	0	0	0	1761.53	0	36.92	436.66	FH	199907200	A90C107	P2	WT	17
Observation1530	0	717.69	0	0	1647.3	0	0	0	1612.61	0	149.75	179.16	FH	199907200	A90C107	P3	WT	17
Observation1531	734.26	6.47	0	0	1507.5	0	0	0	1662.07	0	115.59	92.25	FH	199807166	A90C107	P4	WT	17
Observation15320J	312.54	0	0	0	1609.44	0	0	0	1497.5	0	162.83	157.93	JYJ	199807166	A90C107	P5	WT	17
Observation15330J	0	59.52	0	0	1689.16	0	110.62	0	1563.11	0	99.04	16.7	JYJ	199909584	BMR210C106	A2	KF	17
Observation15340J	1267.22	0	0	0	742.83	0	0	0	1728.34	0	45.82	0	JYJ	200008044	BMR210C106	A3	KF	17
Observation15350J	0	421.8	0	0	1783.62	0	304.49	0	1709.59	0	25.63	15.7	JYJ	199808266	BMR210C106	A4	KF	17
Observation15360J	0	686.14	0	0	1728.93	0	52.11	0	1708.47	0	60.44	54.64	JYJ	199705064	BMR210C106	P2	KF	17
Observation15370J	0	887.08	0	0	1758.79	0	442.82	0	1614.66	0	33.1	28.25	JYJ	199705064	BMR210C106	P3	KF	17
Observation1538	0	1191.75	0	0	1625.94	0	0	0	1582.11	4.6	164.62	8.78	FH	200007198	BMR210C106	P4	KF	17
Observation1539	1164.79	215.68	0	0	1743.71	0	0	0	1639.87	0	138.98	10.32	FH	199902120	BMR210C106	P5	KF	17
Observation1540	0	0	0	0	623.04	619.03	0	0	618.85	2.1	0	0	FH	199902120	BMR210C109	A2	LX	17
Observation1541	140.47	0	4.34	0	1151.69	1011.93	0	0	1142.58	0	39.21	0	FH	199909584	BMR210C109	A2	LX	17
Observation1542	111.63	0	0	0	1692.21	1754.04	0	1.55	1645.26	3.69	101.54	11.55	FH	200008044	BMR210C109	A3	LX	17
Observation1543	843.01	0	0	0	1512.97	1750.37	0	0	1783.5	32.89	11.7	4.43	FH	199909584	BMR210C109	A4	LX	17
Observation1544	0	0	2.4	0	1695.89	1805.76	38.64	0	1669.06	0	83.37	8.98	FH	199808212	BMR210C109	P2	LX	17
Observation15450J	0	0	0	0	1734.19	1726.55	0	0	1730.33	7.55	55.87	8.64	JYJ	199812312	BMR210C109	P3	LX	17
Observation15460J	0	22.1	0	0	1731.32	1720.6	113.59	0	1576.25	0	57.47	15.56	JYJ	199905092	BMR210C109	P4	LX	17
Observation15470J	1278.56	0	0	0	1575.41	1710.15	290.72	0	1422.27	0	60.08	4.51	JYJ	199508268	BMR210C109	P5	LX	17
Observation15480J	0	0	0	7.47	1138.36	0	0	0	1129.08	0	49.53	8.61	JYJ	199508268	BMR220C105	A2	WT	17
Observation15490J	282.14	0	0	0	285.18	0	11.87	0	500.13	0	44.96	30.1	JYJ	199907200	BMR220C105	A2	WT	17
Observation15500J	0	0	0	12.02	1681.89	0	772.06	0	1043.86	0	91.83	56.57	JYJ	199908058	BMR220C105	A3	WT	17
Observation15510J	0	33.61	0	9.52	1748.57	0	816.11	0	830.41	0.96	36.95	97.54	JYJ	199908058	BMR220C105	A4	WT	17
Observation1552	0	0	0	0	1776.03	0	0	0	1768.64	0	27.91	2.94	FH	199906214	BMR220C105	P2	WT	17
Observation1553	0	126.55	0	0	1764.16	0	210.07	3.89	1490.07	11.33	70.77	124.05	FH	200007358	BMR220C105	P3	WT	17
Observation1554	0	1516.51	2.05	0	1789.51	0	281.11	0	1434.68	3.44	43.86	174.29	FH	199508268	BMR220C105	P4	WT	17
Observation1555	854.96	254.77	0	0	1240.85	0	119.48	0	1578.59	0	79.49	26.82	FH	200002028	BMR220C105	P5	WT	17
Observation1556	0	1409.12	0	0	1774.44	0	0	0	1764.13	0	9.78	6.02	FH	200002028	A90C101	A2	KF	17
Observation1557	0	0	0	0	1787.21	0	0	0	1707.26	5.25	23.5	109.92	FH	200006538	A90C101	A2	WT	17
Observation15580J	0	762.45	0	0	1759.85	0	0	0	1757.78	0	31.1	1.23	JYJ	200102278	A90C101	A3	KF	17
Observation15590J	0	28.29	0	0	1758.59	0	0	0	1356	0	19.59	34.4	JYJ	199908384	A90C101	A3	WT	17
Observation15600J	0	1514.68	0	0	1799.84	0	0	0	1798.89	0	0	11.43	JYJ	200004036	A90C101	A4	KF	17
Observation15610J	0	979.26	0	0	1727.45	0	0	0	1128.91	0	48.84	5.49	JYJ	199908384	A90C101	A4	WT	17
Observation15620J	0	1058.02	0	0	1782.2	0	0	0	1781	0	11.21	1.41	JYJ	200010368	A90C101	P2	KF	17
Observation15630J	0	1728.39	0	0	1781.84	0	0	0	1040.58	0	16.14	0	JYJ	200010368	A90C101	P2	WT	17
Observation1564	0	0	0	0	916.06	0	0	0	903.36	10.36	51.74	9.42	FH	200007300	A90C101	P3	KF	17
Observation1565	267.42	0	0	0	703.54	0	0	0	819.89	0	37.38	8.44	FH	199904156	A90C101	P3	KF	17
Observation1566	0	350.36	0	0	641.3	0	0	1.54	484.54	0	21.26	0	FH	199904156	A90C101	P3	WT	17
Observation1567	428.57	398.67	0	0	847.4	0	0	0	1008.11	0	120.18	4.25	FH	199907354	A90C101	P3	WT	17
Observation1568	923.45	15.83	0	0	1428.02	0	0	74.57	1460.84	12.01	198.88	2.94	FH	199808266	A90C101	P4	KF	17
Observation1569	8.62	976.22	0	0	1754.23	0	0	0	1569.84	0	75.39	21.43	FH	200104038	A90C101	P4	WT	17
Observation1570	0	1364.86	0	0	1811.71	0	37.41	0	1810.93	0	2.75	0	FH	200104038	A90C101	P5	KF	17
Observation1571	0	1533.53	0	0	1757.44	0	0	0	1726.72	0	42.62	26.27	FH	200104038	A90C101	P5	WT	17
Observation15720J	0	622.44	0	0	1712.66	0	98.07	0	1701.71	0	69.43	19.89	JYJ	200006220	A90C113	A2	LX	17
Observation15730J	0	789.61	0	0	1727.03	0	0	0	1688.65	0	54.71	19.2	JYJ	199705110	A90C113	A3	LX	17
Observation15740J	26.5	19.88	0	0	1693.78	0	136.87	0	1434.97	11.03	83.91	129.09	JYJ	200006220	A90C113	A4	LX	17
Observation15750J	0	455.63	0	0	1685.11	0	0	0	1658.23	0	95.69	47.27	JYJ	200008150	A90C113	P2	LX	17
Observation15760J	152.65	163.84	0	6.44	1501.42	0	0	0	1501.96	0	256.68	3.25	JYJ	200003196	A90C113	P3	LX	17
Observation15770J	3.64	602.76	0	0	1699.89	0	0	0	1697.28	0	84.57	3.47	JYJ	199807166	A90C113	P4	LX	17
Observation1578	170.74	256.33	0	0	1669.11	0	0	0	1536.29	0	107.59	8.37	FH	199907308	A90C113	P5	LX	17
Observation1579	0	140.49	12.91	0	568.2	0	54.75	3.29	559.53	31.03	147.84	2.63	FH	199908058	A90C113	A2	KF	17
Observation1580	0	0	0	0	1070.95	0	0	0	1063.13	0	79.31	0	FH	199705064	A90C113	A2	KF	17
Observation1581	135.75	29.77	0	0	1563.12	0	0	0	1550.35	2.76	202.15	3.76	FH	199808212	A90C113	A3	KF	17
Observation1582	0	138.99	109.25	0	1642.72	8.51	1322.64	0	964.39	0	45.93	8.24	FH	199808212	A90C113	A4	KF	17
Observation1583	0	668.72	2.5	0	1607.79	0	42.97	0	1539.99	0	172.08	32.6	FH	199812312	A90C113	P2	KF	17
Observation1584	0	214.05	14.68	0	1650.12	0	73.77	0	1626.31	0	129.89	6.05	FH	199812312	A90C113	P3	KF	17
Observation15850J	225.04	611.87	0	0.66	1390.94	0	19.71	0	1598.96	0	169.05	13.8	JYJ	200006096	A90C113	P4	KF	17
Observation15860J	592.01	0	0	0	1652.93	0	0	0	1684.01	0	97.43	57.39	JYJ	200006096	A90C113	P5	KF	17
Observation15870J	0	0	0	0	367.76	0	0	0	361.13	0	28.96	6.32	JYJ	200006220	A90C115	A2	WT	17
Observation15880J	0	0	0	10.11	1269.45	0	631.97	0	588.1	0	102.3	41.85	JYJ	200008150	A90C115	A2	WT	17
Observation15890J	370.82	248.22	0	6.38	1467.36	0	590.59	0	1251.22	0	87.59	11.31	JYJ	200003196	A90C115	A3	WT	17
Observation15900J	0	895.48	0	0	1670.68	0	437.46	0	1094.44	0	107.13	276.06	JYJ	199705110	A90C115	A4	WT	17
Observation15910J	0	209.4	0	5.54	1561.28	0	335.96	0	1184.4	0	199.95	45.36	JYJ	199808018	A90C115	P2	WT	17
Observation1592	0	1578.9	0	0	1754.91	0	187.93	0	922.46	0	49.8	30.41	FH	199902120	A90C115	P3	WT	17
Observation1593	194.85	1571.02	1.89	0	1586.41	0	6.93	0	1371.42	0	29.9	77.18	FH	199906060	A90C115	P4	WT	17
Observation1594	982.1	261.67	0	9.84	1377.32	0	12.39	0	772.88	0	238.36	90.99	FH	199906214	A90C115	P5	WT	17
Observation1595	0	191.78	0	0	246.09	0	0	0	243.51	0	5.04	0	FH	200007358	A90C116	A2	LX	17
Observation1596	152.63	1221.93	0	0	1596.65	0	6.04	0	1599.17	0	53.51	109.12	FH	199807258	A90C116	A2	LX	17
Observation1597	142.94	1360.45	0	0	1756.76	0	0	0	1307.32	0	33.37	28.3	FH	199909038	A90C116	A3	LX	17
Observation1598	0	1784.42	0	0	1796.25	0	0	0	894.73	0	11.8	10.84	FH	199908384	A90C116	A4	LX	17
Observation15990J	0	171.13	0	0	1769.11	0	0	0	1766.35	0	31.48	12.12	JYJ	200004036	A90C116	P2	LX	17
Observation16000J	0	1665.08	0	0	1796.95	0	0	0	1796.68	0	2.35	1.88	JYJ	200010368	A90C116	P3	LX	17
Observation16010J	56.54	1152.79	0	0	1307.8	0	0	0	1263.97	0	17.67	9.13	JYJ	199705092	A90C116	P4	LX	17
Observation16020J	389.27	0	0	0	423.48	0	0	0	422.57	0	10.71	1.53	JYJ	199807230	A90C116	P4	LX	17
Observation16030J	158.75	0	0	0	1783.94	0	0	0	1782.69	0	11.17	41.32	JYJ	200104038	A90C116	P5	LX	17
Observation16040J	0	106.55	0	0	833.95	819.71	0	0	831.04	0	62.52	0	JYJ	200104038	A90C114	A2	WT	19
Observation16050J	0	11.09	0	0	752.79	75.69	153.24	0	689.37	0	117.02	0	JYJ	200204070	A90C114	A2	WT	19
Observation16060J	554.53	0	0	0	1458.59	32.14	201.21	0	1458.77	4.93	200.67	16.07	JYJ	200007198	A90C114	A3	WT	19
Observation1607	0	1436.47	0	0	1703.1	1642.04	72.62	0	897.38	0	102.02	5.14	FH	199907356	A90C114	A4	WT	17
Observation1608	0	0	0	0	1491.72	867.05	0	0	1424.18	0	255.83	10.91	FH	200006538	A90C114	P2	WT	17
Observation1609	10.46	0	0	0	1691.09	935.65	116.49	8.13	1649.97	0	131.95	33.89	FH	200008612	A90C114	P3	WT	19
Observation1610	283.94	30.41	0	0	1249.61	311.9	103.96	0	1318.94	0	308.25	13.53	FH	200008612	A90C114	P4	WT	19
Observation1611	746.57	0	0	0	1293.39	20.14	186.5	0	1155.33	0	244.43	20.68	FH	199904156	A90C114	P5	WT	17
Observation1612	0	0	10.31	0	496.58	130.2	0	0	459.12	0	63.71	11.23	FH	199907354	A90C117	A2	LX	17
Observation1613	0	0	0	0	578.26	150.73	0	0	556.14	0	119.92	15.24	FH	199508268	A90C117	A2	LX	17
Observation1614	0	0	0	0	442.19	270.69	0	0	435.97	0	35.71	0	FH	199906060	A90C117	A2	LX	19
Observation16150J	106.54	0	0	0	1558.77	1044.51	0	0	1536.37	0	193.84	49.39	JYJ	199906214	A90C117	A3	LX	19
Observation16160J	0	988.91	0	0	1728.34	1555.45	261.25	0	1725.15	0	60.47	2.09	JYJ	200002028	A90C117	A4	LX	19
Observation16170J	0	0	0	0	1321.86	1263.52	0	0	1315.68	0	110.3	0	JYJ	200007300	A90C117	P2	LX	19
Observation16180J	0	0	0	0	322.73	317.05	0	0	322.12	0	33.58	0	JYJ	200102278	A90C117	P2	LX	19
Observation16190J	0	0	0	0	1062.66	886.41	25.49	0	1058.12	0	117.82	2.42	JYJ	199508268	A90C117	P3	LX	19
Observation16200J	0	0	0	0	516.46	474.33	0	0	514.22	0	79.65	0	JYJ	199907200	A90C117	P3	LX	19
Observation16210J	613.42	26.01	0	0	1342.5	836.03	0	0	1528.96	0	215	6.15	JYJ	199907200	A90C117	P4	LX	19
Observation16220J	433.27	0	0	0	1644.67	11.35	0	0	1612.37	0	134.85	20.03	JYJ	199807166	A90C117	P5	LX	19
Observation1625	742.37	0	0	0	1520.24	0	172.1	0	1219.01	0	140.65	108.04	FH	199909584	BMR210C101	A2	KF	17
Observation1626	511.51	145.71	3.95	0	1612.05	0	118.85	0	1329.13	0	99.19	64.86	FH	200008044	BMR210C101	A3	KF	19
Observation1627	0	528.09	0	0	1774.81	0	168.52	0	1530.59	0	26.4	202.98	FH	199808266	BMR210C101	A4	KF	19
Observation1628	0	1550.39	0	0	1805.43	0	410.54	0	829.37	0	12.46	12.82	FH	199705064	BMR210C101	P2	KF	19
Observation16290J	741.37	597.06	0	0	1725.16	0	0	0	1498.59	0	52.66	97.94	JYJ	200007198	BMR210C101	P3	KF	19
Observation16300J	0	1800.23	0	0	1800.57	0	1.02	0	273.41	3.24	0	0	JYJ	199907356	BMR210C101	P4	KF	19
Observation16310J	767.87	47.07	0	0	1417.71	0	0	0	1531.55	0	105.43	146.14	JYJ	199902120	BMR210C101	P5	KF	19
Observation16320J	0	0	0	0	1519.9	0	495.71	0	1164.81	0	263.14	201.44	JYJ	199909584	A90C115	A2	KF	19
Observation16330J	0	0	0	0	1667.45	0	772.7	0	964.21	0	123.06	122.14	JYJ	200008044	A90C115	A3	KF	19
Observation16340J	87.84	0	0	0	1646.99	7.38	448.5	0	1357.19	0	101.5	147.74	JYJ	199705092	A90C115	A4	KF	19
Observation1635	0	1439.18	0	0	1751	0	0	0	1684.4	0	69.34	98.7	FH	199808212	A90C115	P2	KF	19
Observation1636	188.47	1014.33	98.67	0	1454.3	0	538.98	0.9	1654.05	0	57.17	41.26	FH	199812312	A90C115	P3	KF	19
Observation1637	866.62	0	0	2.2	998.65	0	0	0	1492.3	3.54	207.39	38.77	FH	200006096	A90C115	P4	KF	19
Observation1638	16.24	0	0	5.11	1764.56	0	720.55	0	1284.16	0	33.63	167.55	FH	199508268	A90C115	P5	KF	19
Observation1639	0	0	0	5.91	1629.05	106.01	1002.23	0	556.13	0	128.2	38.17	FH	199906060	A90C116	A2	LX	19
Observation1640	0	0	0	0	1711.88	560.05	113.25	0	1427.69	0	63.11	189.8	FH	200007358	A90C116	A3	LX	19
Observation16410J	447.75	0	0	0	1147.67	562.15	398.14	0	1314.2	0	241.34	27.57	JYJ	199508268	A90C116	A4	LX	19
Observation16420J	0	0	0	0	1332.22	584.55	45.41	0	1116.38	0	402.91	170.35	JYJ	199907200	A90C116	P2	LX	19
Observation16430J	235.27	0	0	0	1277.7	217.94	0	0	1207.36	0	447.25	99.39	JYJ	200204070	A90C116	P3	LX	19
Observation16440J	221.92	0	0	3.4	227.04	0	0	3.17	236.94	0	51.28	0	JYJ	199907308	A90C116	P4	LX	19
Observation16450J	1088.61	0	0	0	1310.32	46.63	21.45	0	1240.41	0	172.97	0	JYJ	199908058	A90C116	P4	LX	19
Observation16460J	776.65	0	0	0	1484.75	87.27	103.05	0	1325.59	0	259.12	15.1	JYJ	199906214	A90C116	P5	LX	19
Observation1649	394.01	46.72	0	0	1751.88	0	0	0	1698.39	22.6	99.3	21.61	FH	200007358	BMR220C104	A2	WT	19
Observation1650	65.63	597.96	60.81	0	1722.44	0	129.99	0	1656.97	10.5	110.13	109.35	FH	199508268	BMR220C104	A3	WT	19
Observation1651	0	592.43	181.55	0	1577.83	0	122.94	0	1432.56	6.1	35.55	599.19	FH	200002028	BMR220C104	A4	WT	19
Observation1652	0	1599.79	0	0	1829.16	0	0	0	1827.52	0	6.46	0	FH	200006538	BMR220C104	P2	WT	19
Observation1653	0	207.5	38.27	0	1720.28	0	153.27	0	1690.21	8.41	60.47	97.25	FH	200102278	BMR220C104	P3	WT	19
Observation16540J	0	428.45	0	0	1624.23	0	0	0	1586.8	1.94	126	48.73	JYJ	200008612	BMR220C104	P4	WT	18
Observation16550J	856.78	5.36	0	0	1425.15	0	192.4	0	1639.27	7.24	127.97	3.05	JYJ	199807258	BMR220C104	P5	WT	18
Observation16560J	0	0	0	0	1656.94	0	1067.24	0	774.45	0	109.74	12.18	JYJ	199807258	A90C117	A2	WT	19
Observation16570J	0	48.65	0	0	1692.04	0	1080.04	0	821.41	0	82.13	3.37	JYJ	199909038	A90C117	A3	WT	19
Observation16580J	20.53	0	0	0	1653.92	0	253.19	0	1447.57	0	119.25	37.34	JYJ	200004036	A90C117	A4	WT	19
[truncated: 450 more rows]

## Sheet: Final fig1
observations	ingestive	thermo	rutting	mate	rest	parental	amicable	conflice	vigilance	communication	locmotive	miscellaneous	analyst	name	location	phase	observor	tempeature
[truncated: 1,276 more rows]

[truncated: 1 more sheets: table 4]
